# Supplementary material for: Crystal structure of N-[3-(di­methyl­amino)­prop­yl]-N′,N′,N′′,N′′-tetra­methyl-N-(N,N,N′,N′-tetra­methyl­form­amid­in­ium­yl)guanidinium bis­(tetra­phenyl­borate)
Source: Acta Crystallogr E Crystallogr Commun. 2015 Dec 12;71(Pt 12):o1045–6. doi: 10.1107/S2056989015023336 (PMC4719971; doi:10.1107/S2056989015023336)
Supplement: Supplementary file 1 [file e-71-o1045-sup1.cif]

##############################################################################
#                                                                            #
# This CIF contains the data in a paper accepted for publication in          #
# Acta Crystallographica Section E. It conforms to the requirements of       #
# Notes for Authors for Acta Crystallographica Section E, and has been       #
# peer reviewed under the auspices of the IUCr Commission on Journals.       #
#                                                                            #
# Full details of the Crystallographic Information File format               #
# are given in the paper "The Crystallographic Information File (CIF):       #
# a New Standard Archive File for Crystallography" by S. R. Hall, F. H.      #
# Allen and I. D. Brown [Acta Cryst. (1991), A47, 655-685].                  #
#                                                                            #
# The current version of the core CIF dictionary is obtainable from          #
# ftp://ftp.iucr.org/pub/cif_core.dic.                                       #
#                                                                            #
# Software is freely available for graphical display of the structure(s)     #
# in this CIF. For information consult the CIF software page                 #
# http://www.iucr.org/resources/cif/software.                                #
#                                                                            #
# This file may be used for bona fide research purposes within the           #
# scientific community so long as proper attribution is given to the journal # 
# article from which it was obtained.                                        #
#                                                                            #
##############################################################################
data_I
_database_code_depnum_ccdc_archive 'CCDC 822198'
_audit_creation_method     'SHELXL-2014/7'
_chemical_name_systematic
;\
<i>N</i>-[3-(Dimethylamino)propyl]-<i>N</i>',<i>N</i>',<i>N</i>'',\
<i>N</i>''-tetramethyl-<i>N</i>-(<i>N</i>,<i>N</i>,<i>N</i>',\
<i>N</i>'-tetramethylformamidiniumyl)guanidinium bis(tetraphenylborate)
;
_chemical_name_common     ?
_chemical_formula_moiety     'C15 H36 N6 2+, 2(C24 H20 B -)'
_chemical_formula_sum     'C63 H76 B2 N6'
_chemical_formula_iupac     'C15 H36 N6 2+, 2C24 H20 B -'
_chemical_formula_weight     938.92
_chemical_melting_point     ?
_shelx_space_group_comment
;
The symmetry employed for this shelxl refinement is uniquely defined
by the following loop, which should always be used as a source of
symmetry information in preference to the above space-group names.
They are only intended as comments.
;
_space_group_crystal_system     monoclinic
_space_group_name_H-M_alt     'C c'
_space_group_name_Hall     'C -2yc'
loop_
    _symmetry_equiv_pos_as_xyz
    'x, y, z'
    'x, -y, z+1/2'
    'x+1/2, y+1/2, z'
    'x+1/2, -y+1/2, z+1/2'
_cell_length_a     17.1964(5)
_cell_length_b     17.6641(7)
_cell_length_c     17.4751(6)
_cell_angle_alpha     90.00
_cell_angle_beta     98.7520(10)
_cell_angle_gamma     90.00
_cell_volume     5246.4(3)
_cell_formula_units_Z     4
_cell_measurement_reflns_used     6372
_cell_measurement_theta_min     0.41
_cell_measurement_theta_max     28.28
_cell_measurement_temperature     100(2)
_exptl_crystal_description     block
_exptl_crystal_colour     colorless
_exptl_crystal_size_max     0.22
_exptl_crystal_size_mid     0.18
_exptl_crystal_size_min     0.15
_exptl_crystal_density_diffrn     1.189
_exptl_crystal_density_meas     ?
_exptl_crystal_density_method     'not measured'
_exptl_crystal_F_000     2024
_exptl_absorpt_coefficient_mu     0.069
_exptl_absorpt_correction_type     none
_exptl_absorpt_process_details     ?
_shelx_estimated_absorpt_T_min     ?
_shelx_estimated_absorpt_T_max     ?
_exptl_absorpt_correction_T_min     ?
_exptl_absorpt_correction_T_max     ?
_exptl_special_details     ?
_diffrn_ambient_temperature     100(2)
_diffrn_radiation_type     MoK\a
_diffrn_radiation_wavelength     0.71073
_diffrn_radiation_monochromator     graphite
_diffrn_measurement_device_type     'Bruker--Nonius KappaCCD'
_diffrn_measurement_method     '\w scans'
_diffrn_detector_area_resol_mean     ?
_diffrn_reflns_number     11667
_diffrn_reflns_av_R_equivalents     0.0403
_diffrn_reflns_av_sigmaI/netI     0.0112
_diffrn_reflns_theta_min     3.03
_diffrn_reflns_theta_max     28.17
_diffrn_reflns_theta_full     25.24
_diffrn_measured_fraction_theta_max     0.990
_diffrn_measured_fraction_theta_full     0.992
_diffrn_reflns_limit_h_min     -22
_diffrn_reflns_limit_h_max     22
_diffrn_reflns_limit_k_min     -22
_diffrn_reflns_limit_k_max     23
_diffrn_reflns_limit_l_min     -23
_diffrn_reflns_limit_l_max     23
_diffrn_standards_number     0
_diffrn_standards_interval_count     0
_diffrn_standards_interval_time     ?
_diffrn_standards_decay_%     0
_refine_special_details
;
 Refinement of F^2^ against ALL reflections.  The weighted R-factor wR and
 goodness of fit S are based on F^2^, conventional R-factors R are based
 on F, with F set to zero for negative F^2^. The threshold expression of
 F^2^ > 2sigma(F^2^) is used only for calculating R-factors(gt) etc. and is
 not relevant to the choice of reflections for refinement.  R-factors based
 on F^2^ are statistically about twice as large as those based on F, and R-
 factors based on ALL data will be even larger.
;
_reflns_number_total     11660
_reflns_number_gt     10531
_reflns_threshold_expression     >2sigma(I)
_refine_ls_structure_factor_coef     Fsqd
_refine_ls_matrix_type     full
_refine_ls_R_factor_all     0.0474
_refine_ls_R_factor_gt     0.0381
_refine_ls_wR_factor_gt     0.0822
_refine_ls_wR_factor_ref     0.0872
_refine_ls_goodness_of_fit_ref     1.056
_refine_ls_restrained_S_all     1.056
_refine_ls_number_reflns     11660
_refine_ls_number_parameters     651
_refine_ls_number_restraints     2
_refine_ls_hydrogen_treatment     constr
_refine_ls_weighting_scheme     calc
_refine_ls_weighting_details
              'w=1/[\s^2^(Fo^2^)+(0.0318P)^2^+3.2124P] where P=(Fo^2^+2Fc^2^)/3'
_atom_sites_solution_hydrogens     geom
_atom_sites_solution_primary     direct
_atom_sites_solution_secondary     difmap
_refine_ls_shift/su_max     0.000
_refine_ls_shift/su_mean     0.000
_refine_diff_density_max     0.214
_refine_diff_density_min     -0.199
_refine_ls_extinction_method
;
SHELXL2014 (Sheldrick, 2015)
;
_refine_ls_extinction_coef     0.0028(4)
_refine_ls_extinction_expression
                                    Fc^*^=kFc[1+0.001xFc^2^\l^3^/sin(2\q)]^-1/4^
_refine_ls_abs_structure_details
;
Flack <i>x</i> determined using 4294 quotients
[(<i>I</i>^+^)-(<i>I</i>^-^)]/[(<i>I</i>^+^)+(<i>I</i>^-^)]
(Parsons <i>et al.</i>,  2013)
;
_refine_ls_abs_structure_Flack     -0.8(8)
loop_
    _atom_type_symbol
    _atom_type_description
    _atom_type_scat_dispersion_real
    _atom_type_scat_dispersion_imag
    _atom_type_scat_source
    C C 0.0033 0.0016 'International Tables Vol C Tables 4.2.6.8 and 6.1.1.4'
    N N 0.0061 0.0033 'International Tables Vol C Tables 4.2.6.8 and 6.1.1.4'
    B B 0.0013 0.0007 'International Tables Vol C Tables 4.2.6.8 and 6.1.1.4'
    H H 0.0000 0.0000 'International Tables Vol C Tables 4.2.6.8 and 6.1.1.4'
_computing_data_collection
;
COLLECT (Hooft, 2004)
;
_computing_cell_refinement
;
DENZO-SMN (Otwinowski & Minor, 1997)
;
_computing_data_reduction
;
DENZO-SMN (Otwinowski & Minor, 1997)
;
_computing_structure_solution
;
SHELXS97 (Sheldrick, 2008)
;
_computing_structure_refinement
;
SHELXL2014 (Sheldrick, 2015)
;
_computing_molecular_graphics
;
DIAMOND (Brandenburg & Putz, 2005)
;
_computing_publication_material
;
SHELXL2014 (Sheldrick, 2015)
;
loop_
    _atom_site_type_symbol
    _atom_site_label
    _atom_site_fract_x
    _atom_site_fract_y
    _atom_site_fract_z
    _atom_site_U_iso_or_equiv
    _atom_site_adp_type
    _atom_site_calc_flag
    _atom_site_occupancy
    _atom_site_disorder_assembly
    _atom_site_disorder_group
    N N1 0.54916(10) 0.40299(10) 0.24976(10) 0.0140(4) Uani d 1 . .
    N N2 0.45346(11) 0.34306(10) 0.30784(11) 0.0159(4) Uani d 1 . .
    N N3 0.45873(11) 0.21150(10) 0.19896(11) 0.0166(4) Uani d 1 . .
    N N4 0.53339(11) 0.14313(11) 0.29688(11) 0.0188(4) Uani d 1 . .
    N N5 0.56111(10) 0.27259(10) 0.27842(10) 0.0126(3) Uani d 1 . .
    N N6 0.65631(11) 0.24425(11) 0.12663(11) 0.0174(4) Uani d 1 . .
    C C1 0.52041(12) 0.34173(12) 0.27826(12) 0.0134(4) Uani d 1 . .
    C C2 0.43782(14) 0.29283(14) 0.37052(14) 0.0216(5) Uani d 1 . .
    H H2A 0.4096 0.2478 0.3484 0.032 Uiso calc 1 . .
    H H2B 0.4057 0.3196 0.4036 0.032 Uiso calc 1 . .
    H H2C 0.4877 0.2775 0.4014 0.032 Uiso calc 1 . .
    C C3 0.38691(14) 0.39186(14) 0.27671(15) 0.0241(5) Uani d 1 . .
    H H3A 0.3968 0.4146 0.2280 0.036 Uiso calc 1 . .
    H H3B 0.3808 0.4320 0.3141 0.036 Uiso calc 1 . .
    H H3C 0.3387 0.3616 0.2673 0.036 Uiso calc 1 . .
    C C4 0.52999(14) 0.47987(12) 0.27348(14) 0.0203(5) Uani d 1 . .
    H H4A 0.4923 0.5032 0.2325 0.030 Uiso calc 1 . .
    H H4B 0.5781 0.5104 0.2824 0.030 Uiso calc 1 . .
    H H4C 0.5068 0.4772 0.3213 0.030 Uiso calc 1 . .
    C C5 0.60081(13) 0.40206(13) 0.19034(13) 0.0177(4) Uani d 1 . .
    H H5A 0.6084 0.3497 0.1744 0.027 Uiso calc 1 . .
    H H5B 0.6518 0.4242 0.2114 0.027 Uiso calc 1 . .
    H H5C 0.5767 0.4316 0.1455 0.027 Uiso calc 1 . .
    C C6 0.51696(12) 0.20783(12) 0.25854(12) 0.0141(4) Uani d 1 . .
    C C7 0.38500(15) 0.16881(15) 0.19791(15) 0.0257(5) Uani d 1 . .
    H H7A 0.3841 0.1458 0.2488 0.038 Uiso calc 1 . .
    H H7B 0.3817 0.1290 0.1585 0.038 Uiso calc 1 . .
    H H7C 0.3401 0.2032 0.1858 0.038 Uiso calc 1 . .
    C C8 0.46021(14) 0.26164(14) 0.13219(13) 0.0197(5) Uani d 1 . .
    H H8A 0.4312 0.3082 0.1394 0.030 Uiso calc 1 . .
    H H8B 0.4356 0.2360 0.0849 0.030 Uiso calc 1 . .
    H H8C 0.5148 0.2742 0.1277 0.030 Uiso calc 1 . .
    C C9 0.56851(15) 0.13745(14) 0.37887(14) 0.0242(5) Uani d 1 . .
    H H9A 0.6212 0.1153 0.3828 0.036 Uiso calc 1 . .
    H H9B 0.5354 0.1052 0.4063 0.036 Uiso calc 1 . .
    H H9C 0.5723 0.1880 0.4021 0.036 Uiso calc 1 . .
    C C10 0.51657(17) 0.06897(13) 0.25923(16) 0.0285(6) Uani d 1 . .
    H H10A 0.4707 0.0462 0.2773 0.043 Uiso calc 1 . .
    H H10B 0.5622 0.0356 0.2724 0.043 Uiso calc 1 . .
    H H10C 0.5057 0.0758 0.2030 0.043 Uiso calc 1 . .
    C C11 0.64786(12) 0.27091(13) 0.30879(13) 0.0150(4) Uani d 1 . .
    H H11A 0.6544 0.2568 0.3642 0.018 Uiso calc 1 . .
    H H11B 0.6686 0.3229 0.3058 0.018 Uiso calc 1 . .
    C C12 0.69866(13) 0.21784(13) 0.26843(13) 0.0188(5) Uani d 1 . .
    H H12A 0.6704 0.1691 0.2591 0.023 Uiso calc 1 . .
    H H12B 0.7478 0.2077 0.3045 0.023 Uiso calc 1 . .
    C C13 0.72112(13) 0.24477(13) 0.19158(13) 0.0186(4) Uani d 1 . .
    H H13A 0.7421 0.2969 0.1984 0.022 Uiso calc 1 . .
    H H13B 0.7639 0.2120 0.1783 0.022 Uiso calc 1 . .
    C C14 0.68101(15) 0.28608(14) 0.06149(14) 0.0227(5) Uani d 1 . .
    H H14A 0.7288 0.2630 0.0476 0.034 Uiso calc 1 . .
    H H14B 0.6917 0.3389 0.0766 0.034 Uiso calc 1 . .
    H H14C 0.6390 0.2842 0.0169 0.034 Uiso calc 1 . .
    C C15 0.63482(15) 0.16667(14) 0.10226(15) 0.0250(5) Uani d 1 . .
    H H15A 0.6812 0.1403 0.0892 0.038 Uiso calc 1 . .
    H H15B 0.5938 0.1679 0.0567 0.038 Uiso calc 1 . .
    H H15C 0.6151 0.1399 0.1445 0.038 Uiso calc 1 . .
    B B1 0.29633(14) -0.00569(13) 0.41254(14) 0.0131(5) Uani d 1 . .
    C C16 0.33345(12) 0.05140(12) 0.48320(13) 0.0135(4) Uani d 1 . .
    C C17 0.34030(14) 0.03221(13) 0.56111(13) 0.0189(5) Uani d 1 . .
    H H17 0.3211 -0.0156 0.5746 0.023 Uiso calc 1 . .
    C C18 0.37429(15) 0.08026(13) 0.62042(13) 0.0214(5) Uani d 1 . .
    H H18 0.3786 0.0645 0.6729 0.026 Uiso calc 1 . .
    C C19 0.40168(14) 0.15091(13) 0.60279(13) 0.0187(5) Uani d 1 . .
    H H19 0.4238 0.1844 0.6428 0.022 Uiso calc 1 . .
    C C20 0.39638(14) 0.17187(13) 0.52606(13) 0.0204(5) Uani d 1 . .
    H H20 0.4155 0.2199 0.5130 0.024 Uiso calc 1 . .
    C C21 0.36316(14) 0.12288(13) 0.46788(13) 0.0190(5) Uani d 1 . .
    H H21 0.3605 0.1385 0.4155 0.023 Uiso calc 1 . .
    C C22 0.24858(13) 0.04641(12) 0.34214(13) 0.0143(4) Uani d 1 . .
    C C23 0.19759(13) 0.10448(12) 0.35885(14) 0.0173(4) Uani d 1 . .
    H H23 0.1922 0.1133 0.4114 0.021 Uiso calc 1 . .
    C C24 0.15475(14) 0.14951(13) 0.30210(14) 0.0200(5) Uani d 1 . .
    H H24 0.1208 0.1877 0.3162 0.024 Uiso calc 1 . .
    C C25 0.16175(13) 0.13849(13) 0.22473(14) 0.0203(5) Uani d 1 . .
    H H25 0.1324 0.1687 0.1856 0.024 Uiso calc 1 . .
    C C26 0.21206(14) 0.08288(14) 0.20540(13) 0.0190(5) Uani d 1 . .
    H H26 0.2178 0.0751 0.1528 0.023 Uiso calc 1 . .
    C C27 0.25439(13) 0.03814(12) 0.26329(13) 0.0156(4) Uani d 1 . .
    H H27 0.2886 0.0004 0.2486 0.019 Uiso calc 1 . .
    C C28 0.23664(13) -0.06677(12) 0.44542(12) 0.0142(4) Uani d 1 . .
    C C29 0.15612(13) -0.05335(13) 0.44582(13) 0.0177(5) Uani d 1 . .
    H H29 0.1340 -0.0074 0.4241 0.021 Uiso calc 1 . .
    C C30 0.10721(14) -0.10448(14) 0.47665(14) 0.0210(5) Uani d 1 . .
    H H30 0.0531 -0.0929 0.4757 0.025 Uiso calc 1 . .
    C C31 0.13767(14) -0.17220(14) 0.50867(13) 0.0197(5) Uani d 1 . .
    H H31 0.1047 -0.2075 0.5293 0.024 Uiso calc 1 . .
    C C32 0.21682(14) -0.18749(13) 0.50998(13) 0.0182(5) Uani d 1 . .
    H H32 0.2386 -0.2333 0.5322 0.022 Uiso calc 1 . .
    C C33 0.26451(14) -0.13592(12) 0.47879(12) 0.0159(4) Uani d 1 . .
    H H33 0.3185 -0.1480 0.4801 0.019 Uiso calc 1 . .
    C C34 0.36745(13) -0.05447(12) 0.38311(12) 0.0134(4) Uani d 1 . .
    C C35 0.34968(13) -0.11383(13) 0.32968(13) 0.0151(4) Uani d 1 . .
    H H35 0.2960 -0.1231 0.3096 0.018 Uiso calc 1 . .
    C C36 0.40666(13) -0.15960(12) 0.30481(12) 0.0157(4) Uani d 1 . .
    H H36 0.3917 -0.1991 0.2686 0.019 Uiso calc 1 . .
    C C37 0.48566(13) -0.14740(13) 0.33310(13) 0.0187(5) Uani d 1 . .
    H H37 0.5251 -0.1780 0.3160 0.022 Uiso calc 1 . .
    C C38 0.50604(14) -0.09022(14) 0.38638(14) 0.0204(5) Uani d 1 . .
    H H38 0.5598 -0.0815 0.4064 0.025 Uiso calc 1 . .
    C C39 0.44791(13) -0.04539(13) 0.41076(13) 0.0169(4) Uani d 1 . .
    H H39 0.4634 -0.0068 0.4479 0.020 Uiso calc 1 . .
    B B2 0.80503(15) 0.00432(14) 0.52652(14) 0.0128(4) Uani d 1 . .
    C C40 0.73194(13) 0.05104(12) 0.55564(11) 0.0134(4) Uani d 1 . .
    C C41 0.65402(13) 0.02539(13) 0.54487(13) 0.0168(4) Uani d 1 . .
    H H41 0.6413 -0.0197 0.5160 0.020 Uiso calc 1 . .
    C C42 0.59422(14) 0.06346(15) 0.57499(13) 0.0217(5) Uani d 1 . .
    H H42 0.5422 0.0438 0.5669 0.026 Uiso calc 1 . .
    C C43 0.61052(14) 0.12989(14) 0.61668(13) 0.0212(5) Uani d 1 . .
    H H43 0.5701 0.1561 0.6372 0.025 Uiso calc 1 . .
    C C44 0.68678(14) 0.15728(13) 0.62787(13) 0.0178(5) Uani d 1 . .
    H H44 0.6988 0.2030 0.6557 0.021 Uiso calc 1 . .
    C C45 0.74583(13) 0.11816(13) 0.59849(12) 0.0157(4) Uani d 1 . .
    H H45 0.7979 0.1377 0.6078 0.019 Uiso calc 1 . .
    C C46 0.86800(13) 0.06551(12) 0.49821(12) 0.0138(4) Uani d 1 . .
    C C47 0.84134(13) 0.13320(13) 0.45996(12) 0.0160(4) Uani d 1 . .
    H H47 0.7866 0.1440 0.4528 0.019 Uiso calc 1 . .
    C C48 0.89142(14) 0.18477(13) 0.43229(13) 0.0185(5) Uani d 1 . .
    H H48 0.8706 0.2297 0.4072 0.022 Uiso calc 1 . .
    C C49 0.97173(15) 0.17088(14) 0.44126(14) 0.0206(5) Uani d 1 . .
    H H49 1.0063 0.2057 0.4221 0.025 Uiso calc 1 . .
    C C50 1.00057(14) 0.10506(14) 0.47875(14) 0.0214(5) Uani d 1 . .
    H H50 1.0553 0.0945 0.4854 0.026 Uiso calc 1 . .
    C C51 0.94928(13) 0.05445(13) 0.50663(13) 0.0174(4) Uani d 1 . .
    H H51 0.9707 0.0102 0.5327 0.021 Uiso calc 1 . .
    C C52 0.76945(12) -0.04893(13) 0.45171(12) 0.0141(4) Uani d 1 . .
    C C53 0.73887(13) -0.01733(13) 0.37920(12) 0.0165(4) Uani d 1 . .
    H H53 0.7429 0.0358 0.3723 0.020 Uiso calc 1 . .
    C C54 0.70306(13) -0.06078(14) 0.31746(13) 0.0187(5) Uani d 1 . .
    H H54 0.6831 -0.0371 0.2697 0.022 Uiso calc 1 . .
    C C55 0.69626(13) -0.13857(14) 0.32521(13) 0.0195(5) Uani d 1 . .
    H H55 0.6709 -0.1683 0.2834 0.023 Uiso calc 1 . .
    C C56 0.72690(14) -0.17218(13) 0.39466(13) 0.0188(5) Uani d 1 . .
    H H56 0.7237 -0.2255 0.4005 0.023 Uiso calc 1 . .
    C C57 0.76263(13) -0.12778(13) 0.45626(13) 0.0165(4) Uani d 1 . .
    H H57 0.7833 -0.1522 0.5034 0.020 Uiso calc 1 . .
    C C58 0.84769(12) -0.04918(12) 0.59834(13) 0.0133(4) Uani d 1 . .
    C C59 0.90731(13) -0.10152(13) 0.58859(14) 0.0171(4) Uani d 1 . .
    H H59 0.9228 -0.1061 0.5389 0.021 Uiso calc 1 . .
    C C60 0.94459(13) -0.14677(13) 0.64832(14) 0.0195(5) Uani d 1 . .
    H H60 0.9848 -0.1809 0.6389 0.023 Uiso calc 1 . .
    C C61 0.92316(14) -0.14212(12) 0.72185(14) 0.0202(5) Uani d 1 . .
    H H61 0.9489 -0.1724 0.7630 0.024 Uiso calc 1 . .
    C C62 0.86401(14) -0.09282(13) 0.73399(13) 0.0192(5) Uani d 1 . .
    H H62 0.8482 -0.0895 0.7837 0.023 Uiso calc 1 . .
    C C63 0.82717(13) -0.04758(12) 0.67306(13) 0.0151(4) Uani d 1 . .
    H H63 0.7864 -0.0143 0.6828 0.018 Uiso calc 1 . .
loop_
    _atom_site_aniso_label
    _atom_site_aniso_U_11
    _atom_site_aniso_U_22
    _atom_site_aniso_U_33
    _atom_site_aniso_U_12
    _atom_site_aniso_U_13
    _atom_site_aniso_U_23
    N1 0.0133(8) 0.0109(8) 0.0181(9) 0.0019(7) 0.0032(7) -0.0004(7)
    N2 0.0132(9) 0.0157(9) 0.0196(9) 0.0029(7) 0.0056(7) 0.0028(7)
    N3 0.0143(9) 0.0160(9) 0.0187(9) -0.0027(7) -0.0005(7) 0.0019(7)
    N4 0.0214(10) 0.0139(9) 0.0207(10) 0.0006(7) 0.0022(8) 0.0039(7)
    N5 0.0113(8) 0.0114(8) 0.0148(8) 0.0014(7) 0.0012(7) 0.0012(7)
    N6 0.0162(9) 0.0182(9) 0.0173(9) 0.0019(7) 0.0015(7) -0.0021(7)
    C1 0.0131(10) 0.0132(10) 0.0134(10) 0.0012(8) -0.0003(8) -0.0013(8)
    C2 0.0234(12) 0.0217(12) 0.0223(12) 0.0010(9) 0.0115(10) 0.0040(9)
    C3 0.0144(11) 0.0249(12) 0.0337(13) 0.0080(9) 0.0056(9) 0.0059(10)
    C4 0.0251(12) 0.0089(10) 0.0277(12) 0.0014(9) 0.0067(10) -0.0007(9)
    C5 0.0194(11) 0.0149(10) 0.0200(11) -0.0027(8) 0.0067(9) 0.0018(8)
    C6 0.0144(10) 0.0137(10) 0.0151(10) 0.0005(8) 0.0046(8) 0.0006(8)
    C7 0.0198(12) 0.0272(13) 0.0287(12) -0.0119(10) -0.0005(10) 0.0024(10)
    C8 0.0184(11) 0.0228(12) 0.0164(11) -0.0007(9) -0.0018(9) 0.0051(9)
    C9 0.0275(13) 0.0219(12) 0.0224(12) 0.0030(10) 0.0014(10) 0.0095(9)
    C10 0.0381(15) 0.0126(11) 0.0346(14) -0.0021(10) 0.0053(11) 0.0016(10)
    C11 0.0111(10) 0.0161(11) 0.0169(10) 0.0007(8) -0.0013(8) -0.0001(8)
    C12 0.0143(10) 0.0204(11) 0.0209(11) 0.0062(8) 0.0006(8) 0.0007(9)
    C13 0.0146(10) 0.0191(11) 0.0222(11) 0.0027(8) 0.0028(9) -0.0009(9)
    C14 0.0238(12) 0.0250(12) 0.0203(11) 0.0043(10) 0.0067(9) -0.0008(9)
    C15 0.0259(13) 0.0240(12) 0.0263(12) -0.0019(10) 0.0074(10) -0.0071(10)
    B1 0.0155(12) 0.0106(11) 0.0130(11) -0.0014(9) 0.0015(9) 0.0010(9)
    C16 0.0121(10) 0.0123(10) 0.0164(10) 0.0017(8) 0.0031(8) -0.0006(8)
    C17 0.0255(12) 0.0142(10) 0.0173(11) -0.0049(9) 0.0040(9) 0.0006(9)
    C18 0.0300(13) 0.0219(12) 0.0127(10) -0.0053(10) 0.0042(9) 0.0001(9)
    C19 0.0199(11) 0.0189(11) 0.0179(11) -0.0038(9) 0.0042(9) -0.0071(9)
    C20 0.0240(12) 0.0149(11) 0.0226(12) -0.0072(9) 0.0043(9) 0.0003(9)
    C21 0.0240(12) 0.0186(11) 0.0144(10) -0.0044(9) 0.0033(9) 0.0009(8)
    C22 0.0147(10) 0.0114(10) 0.0166(10) -0.0042(8) 0.0020(8) 0.0009(8)
    C23 0.0198(11) 0.0118(10) 0.0201(11) -0.0026(8) 0.0022(9) -0.0005(8)
    C24 0.0179(11) 0.0123(11) 0.0291(12) -0.0011(9) 0.0010(9) 0.0012(9)
    C25 0.0167(11) 0.0171(11) 0.0249(12) -0.0049(9) -0.0041(9) 0.0096(9)
    C26 0.0188(11) 0.0226(12) 0.0154(10) -0.0057(9) 0.0017(8) 0.0039(9)
    C27 0.0148(10) 0.0142(10) 0.0177(11) -0.0029(8) 0.0025(8) 0.0009(8)
    C28 0.0180(11) 0.0131(10) 0.0114(10) -0.0012(8) 0.0015(8) -0.0017(8)
    C29 0.0208(11) 0.0148(11) 0.0181(11) 0.0002(9) 0.0050(9) -0.0002(8)
    C30 0.0175(11) 0.0241(12) 0.0227(12) -0.0019(9) 0.0077(9) -0.0034(9)
    C31 0.0270(12) 0.0188(11) 0.0145(10) -0.0087(9) 0.0067(9) -0.0014(9)
    C32 0.0278(12) 0.0136(11) 0.0135(10) -0.0019(9) 0.0043(9) 0.0003(8)
    C33 0.0185(11) 0.0141(11) 0.0152(10) -0.0005(8) 0.0030(8) 0.0003(8)
    C34 0.0161(10) 0.0120(10) 0.0122(10) -0.0005(8) 0.0027(8) 0.0034(8)
    C35 0.0149(10) 0.0154(11) 0.0149(10) -0.0023(8) 0.0020(8) 0.0017(8)
    C36 0.0222(11) 0.0127(10) 0.0125(10) 0.0002(8) 0.0040(8) 0.0018(8)
    C37 0.0194(11) 0.0186(11) 0.0196(11) 0.0039(9) 0.0077(9) 0.0042(9)
    C38 0.0143(10) 0.0250(12) 0.0221(11) -0.0005(9) 0.0029(8) 0.0029(9)
    C39 0.0185(11) 0.0170(11) 0.0151(10) -0.0028(8) 0.0023(8) -0.0008(8)
    B2 0.0141(11) 0.0102(11) 0.0140(11) -0.0010(9) 0.0019(9) 0.0002(9)
    C40 0.0169(10) 0.0146(10) 0.0083(9) 0.0010(8) 0.0014(8) 0.0033(8)
    C41 0.0165(11) 0.0192(11) 0.0140(10) 0.0006(9) 0.0005(8) -0.0011(8)
    C42 0.0144(11) 0.0321(13) 0.0186(11) 0.0000(9) 0.0020(9) -0.0005(10)
    C43 0.0204(12) 0.0287(13) 0.0154(11) 0.0097(10) 0.0053(9) 0.0022(9)
    C44 0.0260(12) 0.0152(11) 0.0126(10) 0.0039(9) 0.0045(9) 0.0001(8)
    C45 0.0183(11) 0.0149(11) 0.0143(10) -0.0014(8) 0.0042(8) 0.0013(8)
    C46 0.0163(10) 0.0124(10) 0.0128(10) -0.0012(8) 0.0023(8) -0.0028(8)
    C47 0.0176(11) 0.0165(11) 0.0137(10) -0.0002(8) 0.0024(8) -0.0009(8)
    C48 0.0267(12) 0.0158(11) 0.0128(10) -0.0023(9) 0.0022(9) 0.0008(8)
    C49 0.0240(12) 0.0208(12) 0.0185(11) -0.0080(9) 0.0082(9) -0.0012(9)
    C50 0.0172(11) 0.0218(12) 0.0262(12) -0.0030(9) 0.0062(9) -0.0020(10)
    C51 0.0183(11) 0.0140(10) 0.0199(11) 0.0008(8) 0.0032(9) 0.0004(8)
    C52 0.0116(10) 0.0172(11) 0.0145(10) -0.0017(8) 0.0046(8) -0.0016(8)
    C53 0.0143(10) 0.0190(11) 0.0167(11) 0.0006(8) 0.0038(8) 0.0006(9)
    C54 0.0143(10) 0.0290(13) 0.0128(10) 0.0013(9) 0.0025(8) -0.0011(9)
    C55 0.0151(11) 0.0294(13) 0.0152(10) -0.0055(9) 0.0059(8) -0.0080(9)
    C56 0.0207(11) 0.0181(11) 0.0189(11) -0.0063(9) 0.0070(9) -0.0044(9)
    C57 0.0187(11) 0.0169(11) 0.0143(10) -0.0029(8) 0.0041(8) 0.0007(8)
    C58 0.0138(10) 0.0089(10) 0.0167(10) -0.0043(8) 0.0003(8) -0.0007(8)
    C59 0.0169(11) 0.0145(11) 0.0198(11) -0.0028(9) 0.0020(9) -0.0022(9)
    C60 0.0159(11) 0.0091(10) 0.0319(13) -0.0014(8) -0.0013(9) -0.0003(9)
    C61 0.0227(12) 0.0112(10) 0.0235(12) -0.0068(9) -0.0072(9) 0.0056(9)
    C62 0.0246(12) 0.0165(11) 0.0156(10) -0.0087(9) -0.0004(9) 0.0026(9)
    C63 0.0157(10) 0.0129(10) 0.0157(10) -0.0045(8) -0.0004(8) 0.0003(8)
_geom_special_details
;
 All esds (except the esd in the dihedral angle between two l.s. planes)
 are estimated using the full covariance matrix.  The cell esds are taken
 into account individually in the estimation of esds in distances, angles
 and torsion angles; correlations between esds in cell parameters are only
 used when they are defined by crystal symmetry.  An approximate (isotropic)
 treatment of cell esds is used for estimating esds involving l.s. planes.
;
loop_
    _geom_bond_atom_site_label_1
    _geom_bond_atom_site_label_2
    _geom_bond_site_symmetry_2
    _geom_bond_distance
    _geom_bond_publ_flag
    N1 C1 . 1.319(3) ?
    N1 C5 . 1.465(3) ?
    N1 C4 . 1.472(3) ?
    N2 C1 . 1.332(3) ?
    N2 C2 . 1.466(3) ?
    N2 C3 . 1.469(3) ?
    N3 C6 . 1.332(3) ?
    N3 C8 . 1.468(3) ?
    N3 C7 . 1.473(3) ?
    N4 C6 . 1.333(3) ?
    N4 C9 . 1.471(3) ?
    N4 C10 . 1.475(3) ?
    N5 C6 . 1.388(3) ?
    N5 C1 . 1.407(3) ?
    N5 C11 . 1.506(3) ?
    N6 C13 . 1.465(3) ?
    N6 C15 . 1.466(3) ?
    N6 C14 . 1.473(3) ?
    C2 H2A . 0.9800 ?
    C2 H2B . 0.9800 ?
    C2 H2C . 0.9800 ?
    C3 H3A . 0.9800 ?
    C3 H3B . 0.9800 ?
    C3 H3C . 0.9800 ?
    C4 H4A . 0.9800 ?
    C4 H4B . 0.9800 ?
    C4 H4C . 0.9800 ?
    C5 H5A . 0.9800 ?
    C5 H5B . 0.9800 ?
    C5 H5C . 0.9800 ?
    C7 H7A . 0.9800 ?
    C7 H7B . 0.9800 ?
    C7 H7C . 0.9800 ?
    C8 H8A . 0.9800 ?
    C8 H8B . 0.9800 ?
    C8 H8C . 0.9800 ?
    C9 H9A . 0.9800 ?
    C9 H9B . 0.9800 ?
    C9 H9C . 0.9800 ?
    C10 H10A . 0.9800 ?
    C10 H10B . 0.9800 ?
    C10 H10C . 0.9800 ?
    C11 C12 . 1.525(3) ?
    C11 H11A . 0.9900 ?
    C11 H11B . 0.9900 ?
    C12 C13 . 1.529(3) ?
    C12 H12A . 0.9900 ?
    C12 H12B . 0.9900 ?
    C13 H13A . 0.9900 ?
    C13 H13B . 0.9900 ?
    C14 H14A . 0.9800 ?
    C14 H14B . 0.9800 ?
    C14 H14C . 0.9800 ?
    C15 H15A . 0.9800 ?
    C15 H15B . 0.9800 ?
    C15 H15C . 0.9800 ?
    B1 C34 . 1.641(3) ?
    B1 C16 . 1.646(3) ?
    B1 C28 . 1.651(3) ?
    B1 C22 . 1.651(3) ?
    C16 C17 . 1.390(3) ?
    C16 C21 . 1.403(3) ?
    C17 C18 . 1.397(3) ?
    C17 H17 . 0.9500 ?
    C18 C19 . 1.385(3) ?
    C18 H18 . 0.9500 ?
    C19 C20 . 1.381(3) ?
    C19 H19 . 0.9500 ?
    C20 C21 . 1.390(3) ?
    C20 H20 . 0.9500 ?
    C21 H21 . 0.9500 ?
    C22 C27 . 1.404(3) ?
    C22 C23 . 1.409(3) ?
    C23 C24 . 1.392(3) ?
    C23 H23 . 0.9500 ?
    C24 C25 . 1.389(4) ?
    C24 H24 . 0.9500 ?
    C25 C26 . 1.384(4) ?
    C25 H25 . 0.9500 ?
    C26 C27 . 1.398(3) ?
    C26 H26 . 0.9500 ?
    C27 H27 . 0.9500 ?
    C28 C29 . 1.406(3) ?
    C28 C33 . 1.406(3) ?
    C29 C30 . 1.397(3) ?
    C29 H29 . 0.9500 ?
    C30 C31 . 1.389(3) ?
    C30 H30 . 0.9500 ?
    C31 C32 . 1.384(3) ?
    C31 H31 . 0.9500 ?
    C32 C33 . 1.391(3) ?
    C32 H32 . 0.9500 ?
    C33 H33 . 0.9500 ?
    C34 C39 . 1.404(3) ?
    C34 C35 . 1.406(3) ?
    C35 C36 . 1.390(3) ?
    C35 H35 . 0.9500 ?
    C36 C37 . 1.390(3) ?
    C36 H36 . 0.9500 ?
    C37 C38 . 1.382(3) ?
    C37 H37 . 0.9500 ?
    C38 C39 . 1.392(3) ?
    C38 H38 . 0.9500 ?
    C39 H39 . 0.9500 ?
    B2 C40 . 1.648(3) ?
    B2 C52 . 1.651(3) ?
    B2 C58 . 1.651(3) ?
    B2 C46 . 1.658(3) ?
    C40 C41 . 1.400(3) ?
    C40 C45 . 1.403(3) ?
    C41 C42 . 1.397(3) ?
    C41 H41 . 0.9500 ?
    C42 C43 . 1.387(3) ?
    C42 H42 . 0.9500 ?
    C43 C44 . 1.384(3) ?
    C43 H43 . 0.9500 ?
    C44 C45 . 1.390(3) ?
    C44 H44 . 0.9500 ?
    C45 H45 . 0.9500 ?
    C46 C51 . 1.397(3) ?
    C46 C47 . 1.412(3) ?
    C47 C48 . 1.390(3) ?
    C47 H47 . 0.9500 ?
    C48 C49 . 1.388(4) ?
    C48 H48 . 0.9500 ?
    C49 C50 . 1.389(4) ?
    C49 H49 . 0.9500 ?
    C50 C51 . 1.395(3) ?
    C50 H50 . 0.9500 ?
    C51 H51 . 0.9500 ?
    C52 C57 . 1.401(3) ?
    C52 C53 . 1.411(3) ?
    C53 C54 . 1.389(3) ?
    C53 H53 . 0.9500 ?
    C54 C55 . 1.387(3) ?
    C54 H54 . 0.9500 ?
    C55 C56 . 1.381(3) ?
    C55 H55 . 0.9500 ?
    C56 C57 . 1.397(3) ?
    C56 H56 . 0.9500 ?
    C57 H57 . 0.9500 ?
    C58 C63 . 1.404(3) ?
    C58 C59 . 1.410(3) ?
    C59 C60 . 1.391(3) ?
    C59 H59 . 0.9500 ?
    C60 C61 . 1.392(4) ?
    C60 H60 . 0.9500 ?
    C61 C62 . 1.380(4) ?
    C61 H61 . 0.9500 ?
    C62 C63 . 1.403(3) ?
    C62 H62 . 0.9500 ?
    C63 H63 . 0.9500 ?
loop_
    _geom_angle_atom_site_label_1
    _geom_angle_atom_site_label_2
    _geom_angle_atom_site_label_3
    _geom_angle_site_symmetry_1
    _geom_angle_site_symmetry_3
    _geom_angle
    _geom_angle_publ_flag
    C1 N1 C5 . . 124.12(18) ?
    C1 N1 C4 . . 122.54(18) ?
    C5 N1 C4 . . 113.31(18) ?
    C1 N2 C2 . . 123.16(19) ?
    C1 N2 C3 . . 122.49(19) ?
    C2 N2 C3 . . 114.24(19) ?
    C6 N3 C8 . . 123.28(18) ?
    C6 N3 C7 . . 121.89(19) ?
    C8 N3 C7 . . 114.71(18) ?
    C6 N4 C9 . . 124.90(19) ?
    C6 N4 C10 . . 121.67(19) ?
    C9 N4 C10 . . 113.42(19) ?
    C6 N5 C1 . . 117.51(17) ?
    C6 N5 C11 . . 123.16(17) ?
    C1 N5 C11 . . 118.92(17) ?
    C13 N6 C15 . . 111.06(18) ?
    C13 N6 C14 . . 108.72(18) ?
    C15 N6 C14 . . 109.52(18) ?
    N1 C1 N2 . . 121.87(19) ?
    N1 C1 N5 . . 119.87(19) ?
    N2 C1 N5 . . 118.26(19) ?
    N2 C2 H2A . . 109.5 ?
    N2 C2 H2B . . 109.5 ?
    H2A C2 H2B . . 109.5 ?
    N2 C2 H2C . . 109.5 ?
    H2A C2 H2C . . 109.5 ?
    H2B C2 H2C . . 109.5 ?
    N2 C3 H3A . . 109.5 ?
    N2 C3 H3B . . 109.5 ?
    H3A C3 H3B . . 109.5 ?
    N2 C3 H3C . . 109.5 ?
    H3A C3 H3C . . 109.5 ?
    H3B C3 H3C . . 109.5 ?
    N1 C4 H4A . . 109.5 ?
    N1 C4 H4B . . 109.5 ?
    H4A C4 H4B . . 109.5 ?
    N1 C4 H4C . . 109.5 ?
    H4A C4 H4C . . 109.5 ?
    H4B C4 H4C . . 109.5 ?
    N1 C5 H5A . . 109.5 ?
    N1 C5 H5B . . 109.5 ?
    H5A C5 H5B . . 109.5 ?
    N1 C5 H5C . . 109.5 ?
    H5A C5 H5C . . 109.5 ?
    H5B C5 H5C . . 109.5 ?
    N3 C6 N4 . . 120.8(2) ?
    N3 C6 N5 . . 118.24(19) ?
    N4 C6 N5 . . 120.99(19) ?
    N3 C7 H7A . . 109.5 ?
    N3 C7 H7B . . 109.5 ?
    H7A C7 H7B . . 109.5 ?
    N3 C7 H7C . . 109.5 ?
    H7A C7 H7C . . 109.5 ?
    H7B C7 H7C . . 109.5 ?
    N3 C8 H8A . . 109.5 ?
    N3 C8 H8B . . 109.5 ?
    H8A C8 H8B . . 109.5 ?
    N3 C8 H8C . . 109.5 ?
    H8A C8 H8C . . 109.5 ?
    H8B C8 H8C . . 109.5 ?
    N4 C9 H9A . . 109.5 ?
    N4 C9 H9B . . 109.5 ?
    H9A C9 H9B . . 109.5 ?
    N4 C9 H9C . . 109.5 ?
    H9A C9 H9C . . 109.5 ?
    H9B C9 H9C . . 109.5 ?
    N4 C10 H10A . . 109.5 ?
    N4 C10 H10B . . 109.5 ?
    H10A C10 H10B . . 109.5 ?
    N4 C10 H10C . . 109.5 ?
    H10A C10 H10C . . 109.5 ?
    H10B C10 H10C . . 109.5 ?
    N5 C11 C12 . . 117.10(18) ?
    N5 C11 H11A . . 108.0 ?
    C12 C11 H11A . . 108.0 ?
    N5 C11 H11B . . 108.0 ?
    C12 C11 H11B . . 108.0 ?
    H11A C11 H11B . . 107.3 ?
    C11 C12 C13 . . 117.00(19) ?
    C11 C12 H12A . . 108.0 ?
    C13 C12 H12A . . 108.0 ?
    C11 C12 H12B . . 108.0 ?
    C13 C12 H12B . . 108.0 ?
    H12A C12 H12B . . 107.3 ?
    N6 C13 C12 . . 114.50(19) ?
    N6 C13 H13A . . 108.6 ?
    C12 C13 H13A . . 108.6 ?
    N6 C13 H13B . . 108.6 ?
    C12 C13 H13B . . 108.6 ?
    H13A C13 H13B . . 107.6 ?
    N6 C14 H14A . . 109.5 ?
    N6 C14 H14B . . 109.5 ?
    H14A C14 H14B . . 109.5 ?
    N6 C14 H14C . . 109.5 ?
    H14A C14 H14C . . 109.5 ?
    H14B C14 H14C . . 109.5 ?
    N6 C15 H15A . . 109.5 ?
    N6 C15 H15B . . 109.5 ?
    H15A C15 H15B . . 109.5 ?
    N6 C15 H15C . . 109.5 ?
    H15A C15 H15C . . 109.5 ?
    H15B C15 H15C . . 109.5 ?
    C34 B1 C16 . . 109.53(18) ?
    C34 B1 C28 . . 107.35(17) ?
    C16 B1 C28 . . 109.26(18) ?
    C34 B1 C22 . . 111.64(18) ?
    C16 B1 C22 . . 108.03(17) ?
    C28 B1 C22 . . 111.00(18) ?
    C17 C16 C21 . . 115.3(2) ?
    C17 C16 B1 . . 123.41(19) ?
    C21 C16 B1 . . 121.27(19) ?
    C16 C17 C18 . . 122.8(2) ?
    C16 C17 H17 . . 118.6 ?
    C18 C17 H17 . . 118.6 ?
    C19 C18 C17 . . 120.0(2) ?
    C19 C18 H18 . . 120.0 ?
    C17 C18 H18 . . 120.0 ?
    C20 C19 C18 . . 118.9(2) ?
    C20 C19 H19 . . 120.6 ?
    C18 C19 H19 . . 120.6 ?
    C19 C20 C21 . . 120.2(2) ?
    C19 C20 H20 . . 119.9 ?
    C21 C20 H20 . . 119.9 ?
    C20 C21 C16 . . 122.8(2) ?
    C20 C21 H21 . . 118.6 ?
    C16 C21 H21 . . 118.6 ?
    C27 C22 C23 . . 114.8(2) ?
    C27 C22 B1 . . 124.9(2) ?
    C23 C22 B1 . . 120.40(19) ?
    C24 C23 C22 . . 123.2(2) ?
    C24 C23 H23 . . 118.4 ?
    C22 C23 H23 . . 118.4 ?
    C25 C24 C23 . . 119.9(2) ?
    C25 C24 H24 . . 120.0 ?
    C23 C24 H24 . . 120.0 ?
    C26 C25 C24 . . 119.1(2) ?
    C26 C25 H25 . . 120.4 ?
    C24 C25 H25 . . 120.4 ?
    C25 C26 C27 . . 120.0(2) ?
    C25 C26 H26 . . 120.0 ?
    C27 C26 H26 . . 120.0 ?
    C26 C27 C22 . . 123.0(2) ?
    C26 C27 H27 . . 118.5 ?
    C22 C27 H27 . . 118.5 ?
    C29 C28 C33 . . 114.7(2) ?
    C29 C28 B1 . . 123.8(2) ?
    C33 C28 B1 . . 121.42(19) ?
    C30 C29 C28 . . 123.0(2) ?
    C30 C29 H29 . . 118.5 ?
    C28 C29 H29 . . 118.5 ?
    C31 C30 C29 . . 120.0(2) ?
    C31 C30 H30 . . 120.0 ?
    C29 C30 H30 . . 120.0 ?
    C32 C31 C30 . . 119.0(2) ?
    C32 C31 H31 . . 120.5 ?
    C30 C31 H31 . . 120.5 ?
    C31 C32 C33 . . 120.2(2) ?
    C31 C32 H32 . . 119.9 ?
    C33 C32 H32 . . 119.9 ?
    C32 C33 C28 . . 123.2(2) ?
    C32 C33 H33 . . 118.4 ?
    C28 C33 H33 . . 118.4 ?
    C39 C34 C35 . . 114.7(2) ?
    C39 C34 B1 . . 125.07(19) ?
    C35 C34 B1 . . 120.16(19) ?
    C36 C35 C34 . . 123.3(2) ?
    C36 C35 H35 . . 118.4 ?
    C34 C35 H35 . . 118.4 ?
    C37 C36 C35 . . 119.7(2) ?
    C37 C36 H36 . . 120.1 ?
    C35 C36 H36 . . 120.1 ?
    C38 C37 C36 . . 119.1(2) ?
    C38 C37 H37 . . 120.4 ?
    C36 C37 H37 . . 120.4 ?
    C37 C38 C39 . . 120.1(2) ?
    C37 C38 H38 . . 119.9 ?
    C39 C38 H38 . . 119.9 ?
    C38 C39 C34 . . 123.1(2) ?
    C38 C39 H39 . . 118.5 ?
    C34 C39 H39 . . 118.5 ?
    C40 B2 C52 . . 108.77(18) ?
    C40 B2 C58 . . 108.87(18) ?
    C52 B2 C58 . . 110.12(17) ?
    C40 B2 C46 . . 109.23(17) ?
    C52 B2 C46 . . 108.39(17) ?
    C58 B2 C46 . . 111.42(18) ?
    C41 C40 C45 . . 115.3(2) ?
    C41 C40 B2 . . 123.78(19) ?
    C45 C40 B2 . . 120.80(19) ?
    C42 C41 C40 . . 122.5(2) ?
    C42 C41 H41 . . 118.7 ?
    C40 C41 H41 . . 118.7 ?
    C43 C42 C41 . . 120.2(2) ?
    C43 C42 H42 . . 119.9 ?
    C41 C42 H42 . . 119.9 ?
    C44 C43 C42 . . 118.8(2) ?
    C44 C43 H43 . . 120.6 ?
    C42 C43 H43 . . 120.6 ?
    C43 C44 C45 . . 120.3(2) ?
    C43 C44 H44 . . 119.9 ?
    C45 C44 H44 . . 119.9 ?
    C44 C45 C40 . . 122.9(2) ?
    C44 C45 H45 . . 118.6 ?
    C40 C45 H45 . . 118.6 ?
    C51 C46 C47 . . 114.6(2) ?
    C51 C46 B2 . . 124.47(19) ?
    C47 C46 B2 . . 120.90(19) ?
    C48 C47 C46 . . 123.1(2) ?
    C48 C47 H47 . . 118.5 ?
    C46 C47 H47 . . 118.5 ?
    C49 C48 C47 . . 120.2(2) ?
    C49 C48 H48 . . 119.9 ?
    C47 C48 H48 . . 119.9 ?
    C48 C49 C50 . . 118.6(2) ?
    C48 C49 H49 . . 120.7 ?
    C50 C49 H49 . . 120.7 ?
    C49 C50 C51 . . 120.1(2) ?
    C49 C50 H50 . . 119.9 ?
    C51 C50 H50 . . 119.9 ?
    C50 C51 C46 . . 123.3(2) ?
    C50 C51 H51 . . 118.3 ?
    C46 C51 H51 . . 118.3 ?
    C57 C52 C53 . . 114.92(19) ?
    C57 C52 B2 . . 123.07(19) ?
    C53 C52 B2 . . 121.89(19) ?
    C54 C53 C52 . . 122.6(2) ?
    C54 C53 H53 . . 118.7 ?
    C52 C53 H53 . . 118.7 ?
    C55 C54 C53 . . 120.3(2) ?
    C55 C54 H54 . . 119.8 ?
    C53 C54 H54 . . 119.8 ?
    C56 C55 C54 . . 119.0(2) ?
    C56 C55 H55 . . 120.5 ?
    C54 C55 H55 . . 120.5 ?
    C55 C56 C57 . . 120.0(2) ?
    C55 C56 H56 . . 120.0 ?
    C57 C56 H56 . . 120.0 ?
    C56 C57 C52 . . 123.1(2) ?
    C56 C57 H57 . . 118.5 ?
    C52 C57 H57 . . 118.5 ?
    C63 C58 C59 . . 114.6(2) ?
    C63 C58 B2 . . 123.37(19) ?
    C59 C58 B2 . . 122.0(2) ?
    C60 C59 C58 . . 123.1(2) ?
    C60 C59 H59 . . 118.4 ?
    C58 C59 H59 . . 118.4 ?
    C59 C60 C61 . . 120.1(2) ?
    C59 C60 H60 . . 119.9 ?
    C61 C60 H60 . . 119.9 ?
    C62 C61 C60 . . 118.9(2) ?
    C62 C61 H61 . . 120.5 ?
    C60 C61 H61 . . 120.5 ?
    C61 C62 C63 . . 120.1(2) ?
    C61 C62 H62 . . 120.0 ?
    C63 C62 H62 . . 120.0 ?
    C62 C63 C58 . . 123.1(2) ?
    C62 C63 H63 . . 118.5 ?
    C58 C63 H63 . . 118.5 ?
loop_
    _geom_torsion_atom_site_label_1
    _geom_torsion_atom_site_label_2
    _geom_torsion_atom_site_label_3
    _geom_torsion_atom_site_label_4
    _geom_torsion_site_symmetry_1
    _geom_torsion_site_symmetry_2
    _geom_torsion_site_symmetry_3
    _geom_torsion_site_symmetry_4
    _geom_torsion
    _geom_torsion_publ_flag
    C5 N1 C1 N2 . . . . -154.0(2) ?
    C4 N1 C1 N2 . . . . 24.1(3) ?
    C5 N1 C1 N5 . . . . 26.5(3) ?
    C4 N1 C1 N5 . . . . -155.43(19) ?
    C2 N2 C1 N1 . . . . -149.4(2) ?
    C3 N2 C1 N1 . . . . 34.7(3) ?
    C2 N2 C1 N5 . . . . 30.1(3) ?
    C3 N2 C1 N5 . . . . -145.8(2) ?
    C6 N5 C1 N1 . . . . -138.3(2) ?
    C11 N5 C1 N1 . . . . 48.8(3) ?
    C6 N5 C1 N2 . . . . 42.1(3) ?
    C11 N5 C1 N2 . . . . -130.7(2) ?
    C8 N3 C6 N4 . . . . -147.8(2) ?
    C7 N3 C6 N4 . . . . 36.5(3) ?
    C8 N3 C6 N5 . . . . 30.7(3) ?
    C7 N3 C6 N5 . . . . -145.0(2) ?
    C9 N4 C6 N3 . . . . -151.7(2) ?
    C10 N4 C6 N3 . . . . 27.8(3) ?
    C9 N4 C6 N5 . . . . 29.8(3) ?
    C10 N4 C6 N5 . . . . -150.7(2) ?
    C1 N5 C6 N3 . . . . 42.4(3) ?
    C11 N5 C6 N3 . . . . -145.0(2) ?
    C1 N5 C6 N4 . . . . -139.1(2) ?
    C11 N5 C6 N4 . . . . 33.5(3) ?
    C6 N5 C11 C12 . . . . 43.4(3) ?
    C1 N5 C11 C12 . . . . -144.2(2) ?
    N5 C11 C12 C13 . . . . 78.9(3) ?
    C15 N6 C13 C12 . . . . -71.4(2) ?
    C14 N6 C13 C12 . . . . 168.05(19) ?
    C11 C12 C13 N6 . . . . -72.2(3) ?
    C34 B1 C16 C17 . . . . -92.8(2) ?
    C28 B1 C16 C17 . . . . 24.5(3) ?
    C22 B1 C16 C17 . . . . 145.4(2) ?
    C34 B1 C16 C21 . . . . 84.9(2) ?
    C28 B1 C16 C21 . . . . -157.7(2) ?
    C22 B1 C16 C21 . . . . -36.9(3) ?
    C21 C16 C17 C18 . . . . 0.0(3) ?
    B1 C16 C17 C18 . . . . 177.8(2) ?
    C16 C17 C18 C19 . . . . 1.1(4) ?
    C17 C18 C19 C20 . . . . -1.5(4) ?
    C18 C19 C20 C21 . . . . 0.7(4) ?
    C19 C20 C21 C16 . . . . 0.4(4) ?
    C17 C16 C21 C20 . . . . -0.7(3) ?
    B1 C16 C21 C20 . . . . -178.6(2) ?
    C34 B1 C22 C27 . . . . 13.9(3) ?
    C16 B1 C22 C27 . . . . 134.4(2) ?
    C28 B1 C22 C27 . . . . -105.9(2) ?
    C34 B1 C22 C23 . . . . -165.91(19) ?
    C16 B1 C22 C23 . . . . -45.4(3) ?
    C28 B1 C22 C23 . . . . 74.3(2) ?
    C27 C22 C23 C24 . . . . 1.3(3) ?
    B1 C22 C23 C24 . . . . -178.9(2) ?
    C22 C23 C24 C25 . . . . -0.5(3) ?
    C23 C24 C25 C26 . . . . -0.5(3) ?
    C24 C25 C26 C27 . . . . 0.7(3) ?
    C25 C26 C27 C22 . . . . 0.1(3) ?
    C23 C22 C27 C26 . . . . -1.1(3) ?
    B1 C22 C27 C26 . . . . 179.1(2) ?
    C34 B1 C28 C29 . . . . -152.8(2) ?
    C16 B1 C28 C29 . . . . 88.5(2) ?
    C22 B1 C28 C29 . . . . -30.5(3) ?
    C34 B1 C28 C33 . . . . 30.1(3) ?
    C16 B1 C28 C33 . . . . -88.6(2) ?
    C22 B1 C28 C33 . . . . 152.4(2) ?
    C33 C28 C29 C30 . . . . -0.2(3) ?
    B1 C28 C29 C30 . . . . -177.4(2) ?
    C28 C29 C30 C31 . . . . -0.1(3) ?
    C29 C30 C31 C32 . . . . 0.6(3) ?
    C30 C31 C32 C33 . . . . -0.7(3) ?
    C31 C32 C33 C28 . . . . 0.5(3) ?
    C29 C28 C33 C32 . . . . 0.0(3) ?
    B1 C28 C33 C32 . . . . 177.3(2) ?
    C16 B1 C34 C39 . . . . -3.6(3) ?
    C28 B1 C34 C39 . . . . -122.2(2) ?
    C22 B1 C34 C39 . . . . 116.0(2) ?
    C16 B1 C34 C35 . . . . 172.12(19) ?
    C28 B1 C34 C35 . . . . 53.6(3) ?
    C22 B1 C34 C35 . . . . -68.3(2) ?
    C39 C34 C35 C36 . . . . -0.9(3) ?
    B1 C34 C35 C36 . . . . -177.11(19) ?
    C34 C35 C36 C37 . . . . -0.1(3) ?
    C35 C36 C37 C38 . . . . 0.7(3) ?
    C36 C37 C38 C39 . . . . -0.4(3) ?
    C37 C38 C39 C34 . . . . -0.7(3) ?
    C35 C34 C39 C38 . . . . 1.3(3) ?
    B1 C34 C39 C38 . . . . 177.3(2) ?
    C52 B2 C40 C41 . . . . 26.9(3) ?
    C58 B2 C40 C41 . . . . -93.1(2) ?
    C46 B2 C40 C41 . . . . 145.0(2) ?
    C52 B2 C40 C45 . . . . -157.59(19) ?
    C58 B2 C40 C45 . . . . 82.4(2) ?
    C46 B2 C40 C45 . . . . -39.5(3) ?
    C45 C40 C41 C42 . . . . -0.4(3) ?
    B2 C40 C41 C42 . . . . 175.3(2) ?
    C40 C41 C42 C43 . . . . 0.8(3) ?
    C41 C42 C43 C44 . . . . -0.2(3) ?
    C42 C43 C44 C45 . . . . -0.8(3) ?
    C43 C44 C45 C40 . . . . 1.2(3) ?
    C41 C40 C45 C44 . . . . -0.6(3) ?
    B2 C40 C45 C44 . . . . -176.4(2) ?
    C40 B2 C46 C51 . . . . 146.5(2) ?
    C52 B2 C46 C51 . . . . -95.1(2) ?
    C58 B2 C46 C51 . . . . 26.2(3) ?
    C40 B2 C46 C47 . . . . -36.0(3) ?
    C52 B2 C46 C47 . . . . 82.3(2) ?
    C58 B2 C46 C47 . . . . -156.35(19) ?
    C51 C46 C47 C48 . . . . 0.4(3) ?
    B2 C46 C47 C48 . . . . -177.3(2) ?
    C46 C47 C48 C49 . . . . 0.3(3) ?
    C47 C48 C49 C50 . . . . -0.5(3) ?
    C48 C49 C50 C51 . . . . -0.1(3) ?
    C49 C50 C51 C46 . . . . 0.8(4) ?
    C47 C46 C51 C50 . . . . -1.0(3) ?
    B2 C46 C51 C50 . . . . 176.6(2) ?
    C40 B2 C52 C57 . . . . -106.9(2) ?
    C58 B2 C52 C57 . . . . 12.3(3) ?
    C46 B2 C52 C57 . . . . 134.5(2) ?
    C40 B2 C52 C53 . . . . 69.0(3) ?
    C58 B2 C52 C53 . . . . -171.79(19) ?
    C46 B2 C52 C53 . . . . -49.7(3) ?
    C57 C52 C53 C54 . . . . 1.4(3) ?
    B2 C52 C53 C54 . . . . -174.8(2) ?
    C52 C53 C54 C55 . . . . -0.2(3) ?
    C53 C54 C55 C56 . . . . -1.2(3) ?
    C54 C55 C56 C57 . . . . 1.3(3) ?
    C55 C56 C57 C52 . . . . 0.0(4) ?
    C53 C52 C57 C56 . . . . -1.3(3) ?
    B2 C52 C57 C56 . . . . 174.8(2) ?
    C40 B2 C58 C63 . . . . -5.3(3) ?
    C52 B2 C58 C63 . . . . -124.4(2) ?
    C46 B2 C58 C63 . . . . 115.2(2) ?
    C40 B2 C58 C59 . . . . 173.59(19) ?
    C52 B2 C58 C59 . . . . 54.4(3) ?
    C46 B2 C58 C59 . . . . -65.9(3) ?
    C63 C58 C59 C60 . . . . -1.6(3) ?
    B2 C58 C59 C60 . . . . 179.4(2) ?
    C58 C59 C60 C61 . . . . 0.5(3) ?
    C59 C60 C61 C62 . . . . 0.8(3) ?
    C60 C61 C62 C63 . . . . -0.9(3) ?
    C61 C62 C63 C58 . . . . -0.3(3) ?
    C59 C58 C63 C62 . . . . 1.5(3) ?
    B2 C58 C63 C62 . . . . -179.5(2) ?
loop_
    _geom_hbond_atom_site_label_D
    _geom_hbond_atom_site_label_H
    _geom_hbond_atom_site_label_A
    _geom_hbond_site_symmetry_A
    _geom_hbond_distance_DH
    _geom_hbond_distance_HA
    _geom_hbond_distance_DA
    _geom_hbond_angle_DHA
    _geom_hbond_publ_flag
    C4 H4B Cg1 1 0.98 2.63 3.597(2) 171 y
    C4 H4A Cg3 1 0.98 2.64 3.580(2) 161 y
    C11 H11A Cg2 1 0.99 2.94 3.500(2) 117 y
    C13 H13B Cg3 1 0.99 2.97 3.950(2) 170 y
_shelx_hkl_file
;
   6   0   0 4127.62   67.06   0
   8   0   0 1476.51   25.49   0
  10   0   0 1879.17   33.38   0
  12   0   0   53.10    3.64   0
  14   0   0  351.07    9.71   0
  16   0   0  515.54   13.96   0
  18   0   0   20.03    6.68   0
  20   0   0  894.22   30.65   0
  22   0   0   98.31   15.78   0
   3   1   0   29.43    2.12   0
  -3  -1   0   24.88    2.12   0
  -5  -1   0 1105.72   19.42   0
   5   1   0 1097.52   18.51   0
  -7  -1   0   88.00    3.34   0
   7   1   0   92.24    3.34   0
   9   1   0  552.25   10.62   0
  -9  -1   0  555.89   10.92   0
  11   1   0   71.00    3.64   0
 -11  -1   0   77.68    4.25   0
 -13  -1   0   -0.91    4.55   0
  13   1   0   -2.12    2.73   0
  15   1   0   12.74    4.85   0
 -15  -1   0    7.89    4.25   0
 -17  -1   0   48.55    5.77   0
  17   1   0   47.94    5.46   0
  19   1   0   61.29    6.37   0
 -19  -1   0   60.69    8.19   0
  21   1   0   44.00    9.41   0
 -21  -1   0   56.14   13.96   0
  -2  -2   0 4939.00  118.95   0
  -6  -2   0   81.62    4.25   0
   6   2   0   84.35    3.34   0
   8   2   0 1181.57   20.33   0
  -8  -2   0 1182.48   24.27   0
  10   2   0  173.26    5.16   0
 -10  -2   0  171.74    6.07   0
 -12  -2   0  574.71   14.26   0
  12   2   0  578.65   12.14   0
  14   2   0   53.71    4.25   0
 -14  -2   0   54.92    5.77   0
  16   2   0  217.26    8.80   0
 -16  -2   0  195.41    9.71   0
 -18  -2   0   77.07    8.80   0
  18   2   0   81.62    6.98   0
 -20  -2   0   93.15   11.23   0
  20   2   0   97.71    8.80   0
 -22  -2   0   15.48   13.96   0
  22   2   0   13.35    9.41   0
   5   3   0 3624.53   59.78   0
  -5  -3   0 3637.57   84.96   0
  -7  -3   0  683.03   17.90   0
   7   3   0  716.11   13.96   0
  -9  -3   0  879.35   22.76   0
   9   3   0  877.23   16.08   0
 -11  -3   0  238.80   10.32   0
  11   3   0  255.49    6.98   0
  13   3   0  304.95    9.71   0
 -13  -3   0  328.01   11.83   0
  15   3   0  205.12    7.59   0
 -15  -3   0  212.40    9.71   0
 -17  -3   0  107.72    8.19   0
  17   3   0   99.83    5.77   0
  19   3   0  178.42    9.41   0
 -19  -3   0  185.70   12.44   0
 -21  -3   0   25.79   12.74   0
  21   3   0   19.42    8.50   0
  -4  -4   0 2491.80   57.35   0
   4   4   0 2481.49   47.34   0
  -6  -4   0 2099.77   49.46   0
   6   4   0 2060.93   35.81   0
   8   4   0  910.00   16.39   0
  -8  -4   0  914.25   23.36   0
  10   4   0  877.23   16.69   0
 -10  -4   0  865.09   25.49   0
  12   4   0  646.62   13.65   0
 -12  -4   0  609.60   19.12   0
  14   4   0  568.33   12.14   0
 -14  -4   0  552.86   17.90   0
  16   4   0   22.15    4.25   0
 -16  -4   0   26.40    6.07   0
  18   4   0   24.88    5.16   0
 -18  -4   0   44.91   11.53   0
 -20  -4   0   12.14    9.71   0
  20   4   0   23.97    7.59   0
 -22  -4   0   61.60   15.78   0
  22   4   0   52.80   17.30   0
  -1  -5   0  179.94    7.28   0
   1   5   0  184.18    7.59   0
  -3  -5   0 1631.26   25.19   0
   3   5   0 1632.17   31.56   0
   5   5   0   48.25    3.64   0
  -5  -5   0   59.17    4.25   0
   7   5   0  499.15   10.92   0
  -7  -5   0  517.05   14.56   0
   9   5   0  137.46    4.85   0
  -9  -5   0  146.26    7.28   0
 -11  -5   0   11.23    5.16   0
  11   5   0    6.98    2.73   0
 -13  -5   0   90.73    8.19   0
  13   5   0   92.85    4.85   0
 -15  -5   0  117.43    7.59   0
  15   5   0  116.52    5.77   0
 -17  -5   0    3.64    7.28   0
  17   5   0    8.19    4.25   0
 -19  -5   0  108.63   11.23   0
  19   5   0  113.18    9.10   0
 -21  -5   0   51.89   11.53   0
  21   5   0   44.91    6.98   0
   0  -6   0  121.98   10.62   0
   2   6   0  297.06    7.59   0
  -2  -6   0  276.43    9.41   0
   4   6   0  520.69   13.96   0
  -4  -6   0  543.45   11.83   0
  -6  -6   0 1930.75   45.52   0
   6   6   0 1957.15   39.14   0
  -8  -6   0 1637.33   39.45   0
   8   6   0 1671.62   27.01   0
 -10  -6   0  127.14    6.68   0
  10   6   0  121.37    4.85   0
  12   6   0  256.10    6.98   0
 -12  -6   0  253.67   10.32   0
  14   6   0  203.60    6.68   0
 -14  -6   0  252.46   10.62   0
 -16  -6   0   57.96    8.50   0
  16   6   0   52.19    5.16   0
 -18  -6   0  272.48   14.56   0
  18   6   0  258.53    8.50   0
 -20  -6   0  226.97   19.72   0
  20   6   0  322.85   15.78   0
   1   7   0  801.67   17.90   0
  -1  -7   0  819.27   22.76   0
  -3  -7   0 1776.61   42.48   0
   3   7   0 1783.89   30.34   0
  -5  -7   0 1203.12   23.97   0
   5   7   0 1204.94   24.27   0
   7   7   0  439.68   10.92   0
  -7  -7   0  441.80   10.62   0
   9   7   0  104.08    3.94   0
  -9  -7   0  122.28   10.92   0
 -11  -7   0  669.98   19.42   0
  11   7   0  617.79   11.53   0
 -13  -7   0  245.78   11.23   0
  13   7   0  238.80    7.28   0
  15   7   0  688.49   15.17   0
 -15  -7   0  718.53   22.15   0
  17   7   0   70.09    5.46   0
 -17  -7   0   69.79    7.59   0
 -19  -7   0    4.85    8.19   0
  19   7   0    7.89    6.37   0
  21   7   0  111.36    9.71   0
   0   8   0   28.83    3.64   0
   0  -8   0   10.32    7.28   0
   2   8   0  625.99   12.44   0
  -2  -8   0  624.16   16.39   0
  -4  -8   0  579.56   13.05   0
   4   8   0  575.92   12.74   0
   6   8   0  506.74   12.14   0
  -6  -8   0  506.74   11.53   0
   8   8   0  763.74   15.48   0
  -8  -8   0  771.33   17.60   0
 -10  -8   0   75.25    4.55   0
  10   8   0   74.34    3.94   0
  12   8   0   58.26    4.85   0
 -12  -8   0   53.40    7.28   0
 -14  -8   0  129.26    9.10   0
  14   8   0  132.90    5.16   0
 -16  -8   0  296.15   13.96   0
  16   8   0  307.08    8.80   0
  18   8   0   13.96    5.46   0
 -18  -8   0   47.94   11.53   0
  20   8   0  178.42    8.80   0
   1   9   0 1012.26   27.92   0
  -1  -9   0 1061.41   28.52   0
   3   9   0  232.73    6.07   0
  -3  -9   0  220.29    9.10   0
  -5  -9   0  740.68   21.24   0
   5   9   0  768.60   16.69   0
  -7  -9   0 1758.10   29.74   0
   7   9   0 1771.75   35.50   0
   9   9   0  377.47    9.41   0
  -9  -9   0  381.11    9.41   0
 -11  -9   0  720.05   16.69   0
  11   9   0  694.26   13.35   0
  13   9   0  695.78   13.05   0
 -13  -9   0  719.14   17.60   0
  15   9   0    0.91    4.55   0
 -15  -9   0   -6.37    5.16   0
 -17  -9   0  189.34    9.41   0
  17   9   0  162.94    6.98   0
  19   9   0    8.19    5.77   0
 -19  -9   0   17.30    5.77   0
   0 -10   0 4468.07  106.56   0
   0  10   0 4481.73  108.93   0
  -2 -10   0  427.54   13.96   0
   2  10   0  479.12   10.32   0
   4  10   0  690.62   15.48   0
  -4 -10   0  683.33   19.42   0
  -6 -10   0  188.43    9.10   0
   6  10   0  195.41    7.59   0
  -8 -10   0   20.03    6.68   0
   8  10   0   17.90    3.94   0
  10  10   0 1893.43   36.11   0
 -10 -10   0 1917.10   33.38   0
  12  10   0  256.71    6.98   0
 -12 -10   0  267.33    8.50   0
  14  10   0    2.12    3.64   0
 -14 -10   0    6.07    4.85   0
  16  10   0  489.14   12.14   0
 -16 -10   0  490.05   15.17   0
  18  10   0   31.56    6.07   0
 -18 -10   0   30.34    6.68   0
  20  10   0   41.27    9.71   0
   1  11   0  698.51   12.74   0
  -1 -11   0  709.13   20.03   0
   3  11   0   -0.61    3.03   0
  -3 -11   0   -2.43    6.98   0
   5  11   0  287.96    8.80   0
  -5 -11   0  253.37   10.92   0
   7  11   0  226.36    8.19   0
  -7 -11   0  219.38   11.53   0
   9  11   0  989.50   22.45   0
  -9 -11   0  989.20   22.76   0
 -11 -11   0  351.68    8.80   0
  11  11   0  328.01    9.71   0
 -13 -11   0  754.95   16.99   0
  13  11   0  728.24   14.26   0
  15  11   0    2.12    5.16   0
 -15 -11   0    5.46    4.85   0
 -17 -11   0  198.14    8.19   0
  17  11   0  207.55    8.50   0
  19  11   0   12.74    7.28   0
   0  12   0   86.78    6.68   0
   0 -12   0   86.18    8.80   0
  -2 -12   0  726.73   21.85   0
   2  12   0  761.92   15.48   0
  -4 -12   0  331.35   12.74   0
   4  12   0  328.01    8.50   0
  -6 -12   0   22.45    9.10   0
   6  12   0   43.09    5.16   0
  -8 -12   0  309.81   13.65   0
   8  12   0  314.05   10.01   0
  10  12   0 1089.33   21.54   0
 -10 -12   0 1082.96   30.65   0
 -12 -12   0 1773.27   32.47   0
  12  12   0 1736.56   30.65   0
  14  12   0  264.90    7.59   0
 -14 -12   0  273.09    8.80   0
  16  12   0  123.50    6.37   0
 -16 -12   0  124.71    7.28   0
 -18 -12   0    6.37   13.05   0
  18  12   0   12.74    6.68   0
   1  13   0   -3.03    4.55   0
  -1 -13   0   -6.07    8.19   0
   3  13   0   15.48    5.16   0
  -3 -13   0   42.48    7.28   0
  -5 -13   0   -6.68    5.77   0
   5  13   0    6.07    4.25   0
   7  13   0  553.16   14.87   0
  -7 -13   0  555.89   26.40   0
   9  13   0  865.70   21.24   0
  -9 -13   0  839.00   23.67   0
  11  13   0  637.52   14.87   0
 -11 -13   0  648.44   20.63   0
 -13 -13   0  229.40   13.05   0
  13  13   0  273.09    8.50   0
  15  13   0   58.56    5.16   0
 -15 -13   0   49.16    5.46   0
 -17 -13   0    6.68   14.26   0
  17  13   0   25.19    6.07   0
   0 -14   0   55.53   12.44   0
   0  14   0   66.45    8.19   0
   2  14   0  176.90    4.85   0
  -2 -14   0  168.41   10.62   0
  -4 -14   0  189.65   10.62   0
   4  14   0  206.94    6.98   0
   6  14   0   70.09    5.77   0
  -6 -14   0   73.73   12.14   0
  -8 -14   0  574.71   26.10   0
   8  14   0  585.63   15.48   0
 -10 -14   0   69.49   16.69   0
  10  14   0   53.40    6.07   0
  12  14   0  257.62    8.19   0
 -12 -14   0  266.72   14.56   0
 -14 -14   0  144.74   12.44   0
  14  14   0  146.86    6.68   0
  16  14   0   47.03    6.68   0
 -16 -14   0   84.05   19.42   0
  18  14   0  152.32   18.51   0
   1  15   0  641.46   13.05   0
  -1 -15   0  619.92   19.72   0
   3  15   0 1106.32   19.42   0
  -3 -15   0 1087.21   29.43   0
   5  15   0  100.44    6.07   0
  -5 -15   0   77.68   10.62   0
  -7 -15   0   -6.98   14.56   0
   7  15   0  -11.83    6.07   0
   9  15   0  122.28    6.98   0
  -9 -15   0  101.65   13.65   0
 -11 -15   0   -1.82   11.53   0
  11  15   0   14.56    4.85   0
  13  15   0  433.00   10.62   0
 -13 -15   0  406.91   19.42   0
  15  15   0   70.40    7.89   0
 -15 -15   0   42.78   13.65   0
  17  15   0  103.77   10.32   0
   0  16   0  108.63    6.68   0
   0 -16   0  106.81   15.48   0
  -2 -16   0  919.10   27.31   0
   2  16   0  965.83   17.30   0
  -4 -16   0  142.61   11.23   0
   4  16   0  136.85    5.77   0
   6  16   0   33.07    6.37   0
  -6 -16   0   32.77   15.17   0
   8  16   0  328.32   11.53   0
  -8 -16   0  322.85   21.24   0
  10  16   0   19.12    4.85   0
 -10 -16   0  -15.78   17.60   0
  12  16   0   37.32    6.07   0
 -12 -16   0   28.22   18.51   0
  14  16   0  189.65    9.10   0
  16  16   0   85.87    8.19   0
  -1 -17   0   53.40    8.80   0
   1  17   0   61.29    5.46   0
   3  17   0  197.84    6.68   0
  -3 -17   0  198.75   13.05   0
   5  17   0  227.27    8.19   0
  -5 -17   0  185.40   11.53   0
   7  17   0  106.20    7.59   0
  -7 -17   0   93.76   18.81   0
   9  17   0   16.08    4.85   0
  -9 -17   0   27.61   11.23   0
 -11 -17   0   57.05   13.35   0
  11  17   0   67.67    6.07   0
  13  17   0  196.32   10.01   0
  15  17   0    3.64    6.68   0
   0  18   0  460.31   14.26   0
   0 -18   0  473.66   23.97   0
   2  18   0  103.47    5.77   0
  -2 -18   0  105.90   11.83   0
   4  18   0   60.69    5.16   0
  -4 -18   0   67.36   11.83   0
  -6 -18   0   26.70   13.05   0
   6  18   0    4.85    5.16   0
   8  18   0   70.70    6.37   0
  -8 -18   0   77.98   19.72   0
  10  18   0   42.18    6.07   0
 -10 -18   0   19.42   19.42   0
  12  18   0   98.92    7.89   0
  14  18   0   19.72    6.37   0
  -1 -19   0   57.65    9.71   0
   1  19   0   64.93    4.85   0
   3  19   0   98.92    5.46   0
  -3 -19   0   96.80   10.62   0
   5  19   0   27.92    5.77   0
  -5 -19   0   19.12   11.23   0
  -7 -19   0    1.82   13.05   0
   7  19   0   10.62    4.25   0
   9  19   0    1.82    6.98   0
  -9 -19   0   24.58   20.03   0
  11  19   0    4.85    5.16   0
  13  19   0  168.10   13.65   0
   0 -20   0  527.67   31.56   0
   0  20   0  598.37   17.30   0
  -2 -20   0  112.27   12.74   0
   2  20   0  119.25    6.07   0
   4  20   0   40.96    5.77   0
  -4 -20   0   47.03   10.92   0
  -6 -20   0  104.08   15.78   0
   6  20   0   98.92    7.28   0
   8  20   0  243.05   10.62   0
  10  20   0   43.09    6.07   0
   1  21   0  274.91    8.80   0
   3  21   0  417.22   10.92   0
   5  21   0   83.14    7.59   0
   7  21   0   15.48    6.07   0
   9  21   0   13.96    5.16   0
   0  22   0  125.32    9.10   0
   2  22   0  160.52    7.89   0
   4  22   0  223.93    9.71   0
   6  22   0   64.33    7.59   0
   1  23   0   76.16    6.37   0
   3  23   0  120.46    7.89   0
  21   1  -1   19.42    9.71   0
 -21  -1   1   17.90    9.71   0
  19   1  -1   17.90    6.68   0
 -19  -1   1    4.25    8.50   0
  17   1  -1   30.04    6.68   0
 -17  -1   1   50.98    5.46   0
 -15  -1   1  670.29   16.39   0
  15   1  -1  669.68   16.39   0
  13   1  -1  199.05    6.68   0
 -13  -1   1  210.28    7.89   0
  11   1  -1  362.30    8.50   0
 -11  -1   1  335.60    9.10   0
  -9  -1   1   26.70    3.94   0
   9   1  -1   26.10    3.03   0
  -7  -1   1 1093.58   23.36   0
   7   1  -1 1075.37   19.42   0
   5   1  -1 2685.40   46.12   0
  -5  -1   1 2678.11   49.46   0
  -3  -1   1 8611.17  140.97   0
   3   1  -1 8679.75  136.43   0
  -5  -1  -1 1981.12   32.77   0
   5   1   1 1992.35   32.47   0
  -7  -1  -1  215.74    5.46   0
   7   1   1  235.77    5.46   0
   9   1   1 1644.31   28.22   0
  -9  -1  -1 1655.54   28.22   0
 -11  -1  -1 1123.92   21.24   0
  11   1   1 1146.07   21.85   0
 -13  -1  -1  246.09    8.80   0
  13   1   1  243.35    7.59   0
  15   1   1  379.60    9.71   0
 -15  -1  -1  388.70   11.53   0
  17   1   1   97.71    7.59   0
 -17  -1  -1  111.36    7.28   0
 -19  -1  -1   36.41    9.41   0
  19   1   1   22.45    6.37   0
  21   1   1    5.16    8.50   0
 -21  -1  -1   70.09   13.65   0
 -22  -2   1    7.59    9.71   0
  22   2  -1    5.16    7.89   0
  20   2  -1  276.43   14.56   0
 -20  -2   1  277.04   14.56   0
  18   2  -1    6.98    6.98   0
 -18  -2   1    0.61    7.28   0
  16   2  -1  120.77    6.68   0
 -16  -2   1  124.71    9.10   0
  14   2  -1  502.49   13.05   0
 -14  -2   1  508.56   16.99   0
 -12  -2   1   51.28    4.55   0
  12   2  -1   63.42    3.94   0
  10   2  -1 1134.54   21.54   0
 -10  -2   1 1119.37   23.36   0
  -8  -2   1  749.79   16.08   0
   8   2  -1  747.97   13.35   0
  -6  -2   1 4421.95   71.65   0
   6   2  -1 4356.41   70.09   0
   4   2  -1 1161.24   27.31   0
  -2  -2   1 1673.22   37.63   0
  -2  -2  -1  688.80   17.60   0
   2   2   1  657.85   17.30   0
   4   2   1 2575.55   41.87   0
  -4  -2  -1 2633.51   50.07   0
  -6  -2  -1  269.75    5.77   0
   6   2   1  270.06    6.37   0
  -8  -2  -1  142.92    4.25   0
   8   2   1  148.99    4.85   0
  10   2   1  336.21    8.50   0
 -10  -2  -1  337.42    8.80   0
 -12  -2  -1   45.21    3.94   0
  12   2   1   38.54    3.64   0
 -14  -2  -1  135.03    6.68   0
  14   2   1  120.77    5.46   0
  16   2   1  104.38    5.77   0
 -16  -2  -1   83.75    6.98   0
  18   2   1  218.78    8.50   0
 -18  -2  -1  235.16   11.53   0
  20   2   1   53.71    7.59   0
 -20  -2  -1   31.25   12.74   0
  22   2   1  250.94   14.56   0
 -22  -2  -1  252.46   20.63   0
 -21  -3   1  111.97   17.30   0
  21   3  -1  133.81   11.23   0
 -19  -3   1    7.28    8.19   0
  19   3  -1    8.19    5.16   0
  17   3  -1   89.21    6.98   0
 -17  -3   1  101.04    8.80   0
  15   3  -1 1212.22   23.06   0
 -15  -3   1 1228.61   32.47   0
  13   3  -1  316.18   10.32   0
 -13  -3   1  321.03   11.83   0
  11   3  -1    8.50    3.03   0
 -11  -3   1   13.05    4.85   0
   9   3  -1  848.10   15.78   0
  -9  -3   1  857.20   23.36   0
   7   3  -1  550.73   11.23   0
  -7  -3   1  554.68   15.17   0
  -5  -3   1 1230.73   30.04   0
   5   3  -1 1205.85   23.67   0
  -1  -3   1 6250.75  125.30   0
  -3  -3  -1 5699.11  107.81   0
  -5  -3  -1 2053.34   49.16   0
   5   3   1 2149.23   36.41   0
   7   3   1  356.84    7.28   0
  -7  -3  -1  367.76   10.62   0
  -9  -3  -1  387.18   11.23   0
   9   3   1  404.78    8.50   0
 -11  -3  -1  237.29    9.71   0
  11   3   1  255.19    6.98   0
 -13  -3  -1  168.71    7.89   0
  13   3   1  167.50    5.46   0
  15   3   1 1217.68   23.67   0
 -15  -3  -1 1247.72   32.47   0
  17   3   1  191.16    6.98   0
 -17  -3  -1  209.67   10.32   0
  19   3   1  116.22    8.50   0
 -19  -3  -1  114.39   10.01   0
 -21  -3  -1  308.90   23.06   0
  21   3   1  318.00   16.08   0
  22   4  -1  128.05   11.23   0
 -20  -4   1   99.83   12.14   0
  20   4  -1   94.37    9.41   0
 -18  -4   1  206.64   12.74   0
  18   4  -1  223.93   10.01   0
  16   4  -1   44.30    4.85   0
 -16  -4   1   44.30    7.59   0
  14   4  -1  751.91   15.78   0
 -14  -4   1  768.60   22.45   0
  12   4  -1  298.28    9.41   0
 -12  -4   1  298.58   11.83   0
  10   4  -1 1186.13   21.85   0
 -10  -4   1 1145.47   31.56   0
   8   4  -1 1346.64   23.06   0
  -8  -4   1 1379.41   36.72   0
  -6  -4   1  324.98   10.62   0
   6   4  -1  342.58   10.01   0
  -4  -4   1 1044.12   25.79   0
   4   4  -1 1085.69   39.14   0
  -2  -4   1  204.21   11.53   0
  -2  -4  -1 2169.25   71.00   0
   2   4   1 2050.61   48.85   0
  -4  -4  -1  479.12   13.35   0
   4   4   1  485.19    9.71   0
  -6  -4  -1  182.06    7.28   0
   6   4   1  189.04    4.85   0
   8   4   1  190.25    4.85   0
  -8  -4  -1  200.87    7.59   0
  10   4   1  237.89    5.77   0
 -10  -4  -1  238.50    9.10   0
  12   4   1  376.26    8.80   0
 -12  -4  -1  369.58   13.65   0
  14   4   1  118.95    5.16   0
 -14  -4  -1  144.13    8.19   0
 -16  -4  -1   21.24    7.28   0
  16   4   1    3.64    4.25   0
 -18  -4  -1  111.36   11.23   0
  18   4   1   82.84    5.16   0
 -20  -4  -1   31.25   10.01   0
  20   4   1   16.39    6.68   0
 -21  -5   1   84.96   16.08   0
  21   5  -1   86.18   12.74   0
 -19  -5   1   88.60   10.32   0
  19   5  -1   94.37    7.89   0
  17   5  -1   91.94    5.46   0
 -17  -5   1   94.98    8.80   0
  15   5  -1  417.22   10.32   0
 -15  -5   1  424.50   15.17   0
  13   5  -1 1769.63   33.38   0
 -13  -5   1 1800.58   46.12   0
  11   5  -1  411.46    9.10   0
 -11  -5   1  427.54   13.96   0
   9   5  -1   66.76    3.64   0
  -9  -5   1   56.74    6.07   0
   7   5  -1  486.10   13.35   0
  -7  -5   1  506.13   14.26   0
  -5  -5   1 9999.99  179.94   0
   5   5  -1 9862.84  182.67   0
   3   5  -1 1977.48   32.47   0
  -3  -5   1 1995.39   40.05   0
   1   5  -1 3020.69   70.09   0
  -1  -5   1 3033.44   69.18   0
   1   5   1 2432.03   82.23   0
  -1  -5  -1 2391.67   55.53   0
   3   5   1 2672.96   50.67   0
  -3  -5  -1 2665.07   51.58   0
  -5  -5  -1 1314.78   32.16   0
   5   5   1 1312.96   22.76   0
  -7  -5  -1 1436.46   36.41   0
   7   5   1 1444.96   22.76   0
   9   5   1  182.36    4.85   0
  -9  -5  -1  205.73    8.19   0
 -11  -5  -1   14.26    5.16   0
  11   5   1   13.05    2.73   0
 -13  -5  -1 1444.65   54.62   0
  13   5   1 1442.83   26.40   0
 -15  -5  -1  483.37   16.99   0
  15   5   1  449.39   10.92   0
  17   5   1  142.92    6.98   0
 -17  -5  -1  135.33    9.71   0
  19   5   1  366.85   12.74   0
 -19  -5  -1  416.92   18.21   0
  21   5   1   69.79    8.19   0
 -21  -5  -1   47.64   16.99   0
  20   6  -1   35.50    8.80   0
 -20  -6   1   23.06    8.19   0
 -18  -6   1   81.93    9.10   0
  18   6  -1   70.09    6.07   0
 -16  -6   1  172.65   10.01   0
  16   6  -1  162.34    7.89   0
 -14  -6   1  635.09   21.85   0
  14   6  -1  597.77   13.35   0
  12   6  -1   42.48    3.64   0
 -12  -6   1   54.92    6.07   0
 -10  -6   1  102.56    7.59   0
  10   6  -1  111.97    5.16   0
   8   6  -1 1569.06   31.56   0
  -8  -6   1 1600.31   39.75   0
   6   6  -1   50.07    3.94   0
  -6  -6   1   50.07    3.34   0
  -4  -6   1  957.34   19.12   0
   4   6  -1  956.12   20.03   0
   2   6  -1 1106.93   18.81   0
  -2  -6   1 1053.52   26.70   0
   0  -6  -1   68.58    6.07   0
   0   6   1   60.99    4.25   0
  -2  -6  -1  282.80    8.80   0
   2   6   1  269.15    6.98   0
   4   6   1 1442.53   27.92   0
  -4  -6  -1 1451.33   28.22   0
  -6  -6  -1  352.59   11.53   0
   6   6   1  358.36    7.89   0
  -8  -6  -1  798.64   21.54   0
   8   6   1  797.12   13.65   0
  10   6   1  452.12   10.01   0
 -10  -6  -1  439.37   13.96   0
 -12  -6  -1  207.55    9.71   0
  12   6   1  209.98    6.37   0
 -14  -6  -1 1040.48   28.52   0
  14   6   1 1015.29   20.03   0
  16   6   1   88.30    5.77   0
 -16  -6  -1   71.61    8.19   0
 -18  -6  -1   74.64    9.41   0
  18   6   1   73.73    6.07   0
  20   6   1   70.40    6.98   0
 -20  -6  -1   42.18   11.23   0
 -21  -7   1   14.87   10.62   0
  21   7  -1   25.79    7.59   0
 -19  -7   1  197.23   14.87   0
  19   7  -1  205.73   12.74   0
 -17  -7   1   71.61    9.41   0
  17   7  -1   58.56    5.16   0
 -15  -7   1  360.18   13.96   0
  15   7  -1  343.79    9.71   0
 -13  -7   1  300.40   11.53   0
  13   7  -1  314.66    7.89   0
  11   7  -1  501.27   10.92   0
 -11  -7   1  497.63   15.48   0
  -9  -7   1   84.35    4.55   0
   9   7  -1   76.77    3.94   0
  -7  -7   1  583.50   11.53   0
   7   7  -1  592.91   13.96   0
   5   7  -1 2389.85   46.12   0
  -5  -7   1 2397.13   39.14   0
  -3  -7   1 2448.41   47.34   0
   3   7  -1 2441.74   35.50   0
  -1  -7   1 1342.39   32.77   0
   1   7  -1 1306.89   34.29   0
   1   7   1  894.22   23.67   0
  -1  -7  -1  891.19   23.97   0
  -3  -7  -1  186.01    7.59   0
   3   7   1  186.01    5.16   0
   5   7   1 1137.58   23.06   0
  -5  -7  -1 1126.35   23.06   0
  -7  -7  -1  753.43   20.94   0
   7   7   1  759.80   14.87   0
  -9  -7  -1  485.19   20.63   0
   9   7   1  511.89   10.62   0
  11   7   1  873.28   15.78   0
 -11  -7  -1  906.06   27.61   0
  13   7   1 1233.16   20.33   0
 -13  -7  -1 1263.20   33.07   0
  15   7   1   39.14    3.64   0
 -15  -7  -1   40.05    9.10   0
  17   7   1  108.33    5.16   0
 -17  -7  -1  105.90    9.41   0
 -19  -7  -1  260.65   16.08   0
  19   7   1  273.09   10.92   0
  21   7   1   -2.43    6.37   0
  20   8  -1  182.97   10.62   0
 -20  -8   1  199.96   17.30   0
  18   8  -1  596.55   13.65   0
 -18  -8   1  602.01   18.21   0
 -16  -8   1   83.14    6.98   0
  16   8  -1   73.73    5.16   0
 -14  -8   1   55.53    5.77   0
  14   8  -1   54.92    4.85   0
 -12  -8   1  666.65   17.30   0
  12   8  -1  661.18   12.44   0
 -10  -8   1  624.77   14.56   0
  10   8  -1  632.36   12.14   0
  -8  -8   1  485.19   11.53   0
   8   8  -1  475.48   12.14   0
  -6  -8   1  181.45    5.77   0
   6   8  -1  192.38    6.07   0
  -4  -8   1 3009.16   58.26   0
   4   8  -1 3058.01   57.35   0
   2   8  -1    6.68    2.73   0
  -2  -8   1   -1.21    3.94   0
   0  -8  -1    1.82    3.64   0
   0   8   1    4.85    3.64   0
  -2  -8  -1  715.80   18.51   0
   2   8   1  724.30   15.78   0
   4   8   1 1730.79   33.68   0
  -4  -8  -1 1685.58   32.77   0
   6   8   1  837.78   18.21   0
  -6  -8  -1  826.56   16.99   0
  -8  -8  -1   68.88    7.59   0
   8   8   1   71.31    4.55   0
 -10  -8  -1 1211.31   30.95   0
  10   8   1 1225.88   20.94   0
 -12  -8  -1  648.14   20.94   0
  12   8   1  614.76   11.83   0
  14   8   1   30.04    4.25   0
 -14  -8  -1   13.05    8.50   0
  16   8   1  639.34   13.35   0
 -16  -8  -1  663.61   22.76   0
  18   8   1  126.84    7.28   0
 -18  -8  -1  120.46   10.92   0
  20   8   1   18.21    6.37   0
 -20  -8  -1   10.62   11.23   0
  19   9  -1   86.18    8.19   0
 -19  -9   1   76.77    8.50   0
 -17  -9   1   56.14    5.77   0
  17   9  -1   77.38    6.07   0
  15   9  -1  210.28    6.98   0
 -15  -9   1  205.12    8.50   0
  13   9  -1   83.14    4.85   0
 -13  -9   1   69.18    5.16   0
 -11  -9   1  221.51    7.89   0
  11   9  -1  225.76    6.68   0
   9   9  -1  139.28    6.37   0
  -9  -9   1  148.99    5.16   0
   7   9  -1  220.90    7.89   0
  -7  -9   1  211.19    7.28   0
   5   9  -1  539.81   12.14   0
  -5  -9   1  509.77   12.14   0
  -3  -9   1  408.42   13.35   0
   3   9  -1  422.08    7.59   0
   1   9  -1  606.87   17.30   0
  -1  -9   1  594.43   17.90   0
  -1  -9  -1   39.45    5.77   0
   1   9   1   37.93    3.64   0
  -3  -9  -1  443.92   13.05   0
   3   9   1  455.15    9.71   0
   5   9   1  105.60    4.85   0
  -5  -9  -1  102.26    6.37   0
  -7  -9  -1  916.07   18.81   0
   7   9   1  924.87   17.60   0
   9   9   1  552.86   12.44   0
  -9  -9  -1  559.53   11.83   0
 -11  -9  -1  413.58   14.56   0
  11   9   1  439.37    9.71   0
  13   9   1   88.91    4.85   0
 -13  -9  -1   91.94    7.59   0
 -15  -9  -1  279.46   13.96   0
  15   9   1  267.33    7.59   0
 -17  -9  -1  138.06   10.32   0
  17   9   1  120.16    5.77   0
  19   9   1  117.13    7.59   0
 -19  -9  -1  128.05   17.90   0
  20  10  -1    1.52    5.77   0
 -18 -10   1   27.01    6.98   0
  18  10  -1   32.47    6.07   0
 -16 -10   1   52.49    6.37   0
  16  10  -1   41.87    4.55   0
  14  10  -1   74.95    6.07   0
 -14 -10   1   83.75    5.77   0
  12  10  -1    3.03    3.34   0
 -12 -10   1   13.05    3.64   0
  10  10  -1  588.06   13.05   0
 -10 -10   1  598.68   12.14   0
   8  10  -1  363.82   10.32   0
  -8 -10   1  371.71   10.62   0
   6  10  -1  232.73    7.28   0
  -6 -10   1  225.15    7.89   0
  -4 -10   1  150.50    7.89   0
   4  10  -1  162.94    5.77   0
   2  10  -1  512.50   10.62   0
  -2 -10   1  458.79   14.87   0
   0  10   1  102.56    5.46   0
   0 -10  -1  108.93    8.19   0
  -2 -10  -1  827.77   21.85   0
   2  10   1  850.53   16.69   0
  -4 -10  -1  172.96   10.92   0
   4  10   1  179.33    6.37   0
   6  10   1  615.37   13.96   0
  -6 -10  -1  572.88   16.99   0
  -8 -10  -1    8.80    2.12   0
   8  10   1   13.96    3.64   0
 -10 -10  -1  183.58    6.07   0
  10  10   1  188.74    6.68   0
 -12 -10  -1  165.98    6.37   0
  12  10   1  144.43    5.46   0
  14  10   1  184.79    6.98   0
 -14 -10  -1  181.45    8.19   0
 -16 -10  -1    7.89    5.46   0
  16  10   1    5.46    4.55   0
  18  10   1   94.37    7.59   0
 -18 -10  -1   82.23    7.28   0
  20  10   1   37.32    8.50   0
 -19 -11   1   53.10   16.08   0
  19  11  -1   27.92    6.37   0
 -17 -11   1  169.01    7.89   0
  17  11  -1  188.74    9.10   0
  15  11  -1   54.31    4.55   0
 -15 -11   1   51.28    5.16   0
  13  11  -1  134.42    6.07   0
 -13 -11   1  130.17    6.37   0
  11  11  -1  328.92    8.80   0
 -11 -11   1  320.12    8.19   0
  -9 -11   1  104.99    7.59   0
   9  11  -1   95.58    6.37   0
  -7 -11   1  178.12    7.89   0
   7  11  -1  173.87    6.68   0
  -5 -11   1  156.57    8.80   0
   5  11  -1  172.65    6.68   0
   3  11  -1   21.24    2.12   0
  -3 -11   1   37.93    6.07   0
   1  11  -1  192.98    6.07   0
  -1 -11   1  186.61    9.71   0
   1  11   1  218.17    6.98   0
  -1 -11  -1  207.85    9.41   0
  -3 -11  -1   65.85    6.07   0
   3  11   1   70.40    4.55   0
  -5 -11  -1  270.06   11.53   0
   5  11   1  277.95    8.80   0
  -7 -11  -1  419.04   16.08   0
   7  11   1  395.98   11.53   0
   9  11   1  161.73    6.37   0
  -9 -11  -1  144.13    9.10   0
  11  11   1   87.69    4.85   0
 -11 -11  -1   91.33    5.16   0
  13  11   1   46.12    4.25   0
 -13 -11  -1   46.12    4.25   0
 -15 -11  -1    6.98    4.55   0
  15  11   1   10.01    4.85   0
 -17 -11  -1  284.32   10.32   0
  17  11   1  307.38   11.23   0
  19  11   1   21.54    9.10   0
 -18 -12   1  290.39   27.61   0
  18  12  -1  308.29   11.83   0
  16  12  -1  301.01    9.10   0
 -16 -12   1  289.17   10.01   0
 -14 -12   1  259.74    8.50   0
  14  12  -1  262.77    8.50   0
 -12 -12   1  147.77    5.77   0
  12  12  -1  128.35    5.46   0
 -10 -12   1  151.72    7.59   0
  10  12  -1  154.45    7.59   0
  -8 -12   1  289.78   13.05   0
   8  12  -1  297.37   10.01   0
   6  12  -1  224.85    7.89   0
  -6 -12   1  234.86   17.60   0
  -4 -12   1  698.51   21.54   0
   4  12  -1  696.38   14.56   0
  -2 -12   1   36.41    6.98   0
   2  12  -1   40.36    4.55   0
   0  12   1   50.07    4.55   0
   0 -12  -1   46.73    7.89   0
  -2 -12  -1   97.40    8.80   0
   2  12   1   85.87    4.25   0
  -4 -12  -1   36.41    6.98   0
   4  12   1   35.81    4.85   0
   6  12   1   49.16    5.46   0
  -6 -12  -1   40.66    9.10   0
   8  12   1  125.93    5.77   0
  -8 -12  -1  108.33    9.41   0
  10  12   1 1217.08   23.97   0
 -10 -12  -1 1186.73   32.47   0
 -12 -12  -1   47.34    3.64   0
  12  12   1   43.39    4.25   0
 -14 -12  -1   80.41    5.77   0
  14  12   1   76.47    6.37   0
  16  12   1  113.18    7.28   0
 -16 -12  -1  106.51    6.98   0
  18  12   1   25.49    7.59   0
 -18 -12  -1   46.73   20.63   0
 -17 -13   1   60.69   19.42   0
  17  13  -1   59.78    6.68   0
  15  13  -1  131.99    6.98   0
 -15 -13   1  127.75    6.68   0
 -13 -13   1  166.28    8.80   0
  13  13  -1  187.22    7.28   0
 -11 -13   1   12.14    5.46   0
  11  13  -1   14.56    3.64   0
  -9 -13   1  182.06   14.87   0
   9  13  -1  187.83    8.19   0
   7  13  -1  345.92   10.32   0
  -7 -13   1  296.15   19.72   0
  -5 -13   1  391.13   15.17   0
   5  13  -1  395.38   10.92   0
   3  13  -1  413.88    8.50   0
  -3 -13   1  395.38   14.26   0
  -1 -13   1  169.32    9.41   0
   1  13  -1  169.01    5.46   0
   1  13   1  162.03    5.46   0
  -1 -13  -1  170.23    9.71   0
  -3 -13  -1   48.85    7.89   0
   3  13   1   39.14    3.64   0
   5  13   1  160.21    6.98   0
  -5 -13  -1  190.25   11.53   0
   7  13   1  140.19    6.98   0
  -7 -13  -1  145.04   13.35   0
  -9 -13  -1   22.45    7.28   0
   9  13   1   12.44    3.94   0
  11  13   1   17.60    4.25   0
 -11 -13  -1   25.49    8.50   0
 -13 -13  -1  203.00   13.96   0
  13  13   1  232.13    7.59   0
  15  13   1   91.94    6.37   0
 -15 -13  -1   71.00   11.53   0
 -17 -13  -1  289.48   27.31   0
  17  13   1  303.43   11.53   0
  18  14  -1  203.60   10.62   0
 -16 -14   1   44.00   13.96   0
  16  14  -1   52.49    6.98   0
  14  14  -1    7.89    5.16   0
 -14 -14   1    4.25    9.41   0
 -12 -14   1   28.22   10.01   0
  12  14  -1   36.41    5.16   0
  10  14  -1  163.55    9.41   0
 -10 -14   1  138.97   18.51   0
  -8 -14   1  180.54   15.48   0
   8  14  -1  145.95    7.28   0
   6  14  -1  114.70    6.68   0
  -6 -14   1  120.77   16.39   0
   4  14  -1  553.16   12.44   0
  -4 -14   1  552.25   18.51   0
  -2 -14   1  706.40   20.63   0
   2  14  -1  731.88   15.48   0
   0  14   1  409.94    9.10   0
   0 -14  -1  386.58   14.56   0
   2  14   1  424.20    9.41   0
  -2 -14  -1  443.01   16.08   0
   4  14   1  162.64    6.07   0
  -4 -14  -1  172.65   11.83   0
   6  14   1   20.94    5.46   0
  -6 -14  -1   19.72    6.68   0
  -8 -14  -1  283.71   16.69   0
   8  14   1  282.19   10.62   0
 -10 -14  -1  390.22   23.97   0
  10  14   1  451.81   13.05   0
 -12 -14  -1  298.58   15.78   0
  12  14   1  272.79    9.71   0
 -14 -14  -1  355.93   17.30   0
  14  14   1  353.50    9.71   0
 -16 -14  -1   57.96   20.03   0
  16  14   1   57.96    6.37   0
  17  15  -1  347.43   13.35   0
 -15 -15   1  215.14   21.85   0
  15  15  -1  198.45   10.01   0
 -13 -15   1  419.65   19.12   0
  13  15  -1  398.11   10.01   0
 -11 -15   1  247.30   20.03   0
  11  15  -1  272.79    9.10   0
  -9 -15   1  287.05   19.12   0
   9  15  -1  338.33   11.23   0
  -7 -15   1  104.08   17.60   0
   7  15  -1   92.24    6.68   0
   5  15  -1 1052.92   23.97   0
  -5 -15   1 1007.71   30.34   0
   3  15  -1   95.58    3.34   0
  -3 -15   1   79.20    9.10   0
  -1 -15   1   98.31   10.32   0
   1  15  -1   73.73    5.16   0
   1  15   1  180.54    6.37   0
  -1 -15  -1  216.35   12.74   0
  -3 -15  -1 1103.89   33.98   0
   3  15   1 1124.23   20.03   0
  -5 -15  -1  283.71   12.74   0
   5  15   1  299.19   12.74   0
   7  15   1  165.37    7.89   0
  -7 -15  -1  150.50   14.26   0
   9  15   1   64.02    5.46   0
  -9 -15  -1   75.25   16.99   0
 -11 -15  -1   65.54   13.35   0
  11  15   1   57.96    6.37   0
 -13 -15  -1  341.67   17.90   0
  13  15   1  324.98    9.71   0
  15  15   1  161.43    8.50   0
 -15 -15  -1  124.41   16.99   0
  17  15   1  186.92   13.65   0
  16  16  -1  177.21    9.10   0
  14  16  -1   47.64    7.28   0
 -12 -16   1   -8.50   17.60   0
  12  16  -1   30.34    5.77   0
  10  16  -1  118.34    7.59   0
 -10 -16   1  117.13   19.42   0
   8  16  -1   19.12    5.77   0
  -8 -16   1   -0.61   16.08   0
   6  16  -1   74.64    5.46   0
  -6 -16   1   34.89   12.74   0
  -4 -16   1  885.73   29.43   0
   4  16  -1  882.69   18.51   0
  -2 -16   1  585.02   20.03   0
   2  16  -1  595.64   10.92   0
   0  16   1  125.02    5.16   0
   0 -16  -1  130.78    9.10   0
   2  16   1   66.15    4.55   0
  -2 -16  -1   59.78    8.80   0
  -4 -16  -1 1087.21   31.25   0
   4  16   1 1108.14   22.45   0
  -6 -16  -1  116.22   10.62   0
   6  16   1  114.09    6.07   0
   8  16   1  287.35   10.62   0
  -8 -16  -1  297.67   19.12   0
 -10 -16  -1  109.54   18.51   0
  10  16   1  110.15    6.68   0
  12  16   1    8.19    6.07   0
 -12 -16  -1   15.17   13.35   0
  14  16   1  422.99   12.44   0
  16  16   1  109.54   11.23   0
  15  17  -1  230.91   10.92   0
  13  17  -1  194.20    9.41   0
  11  17  -1   40.05    6.07   0
 -11 -17   1   25.79   13.65   0
   9  17  -1   58.26    6.98   0
  -9 -17   1   40.05   14.87   0
   7  17  -1    2.73    5.16   0
  -7 -17   1   17.90   12.44   0
  -5 -17   1  116.52   11.23   0
   5  17  -1  125.93    7.59   0
  -3 -17   1  585.33   23.06   0
   3  17  -1  607.48   12.74   0
  -1 -17   1  141.40   10.92   0
   1  17  -1  129.26    5.16   0
   1  17   1  399.32    8.50   0
  -1 -17  -1  385.97   16.08   0
  -3 -17  -1   44.60    8.80   0
   3  17   1   30.34    4.55   0
  -5 -17  -1  183.88   13.65   0
   5  17   1  205.43    7.89   0
  -7 -17  -1   72.82   17.30   0
   7  17   1   45.82    5.46   0
  -9 -17  -1   81.02   14.87   0
   9  17   1   80.41    5.77   0
  11  17   1   29.13    6.68   0
 -11 -17  -1   29.43   13.65   0
  13  17   1   10.62    4.85   0
  15  17   1   44.60    8.50   0
  14  18  -1   23.06    7.28   0
  12  18  -1   74.95    7.89   0
 -10 -18   1   34.59   14.56   0
  10  18  -1   39.45    6.37   0
   8  18  -1   59.17    6.37   0
  -8 -18   1   59.17   15.17   0
  -6 -18   1   26.10   17.90   0
   6  18  -1   63.42    6.07   0
   4  18  -1  148.38    6.37   0
  -4 -18   1  155.36   12.44   0
   2  18  -1  495.81    9.41   0
  -2 -18   1  532.83   20.03   0
   0 -18  -1   96.49   11.53   0
   0  18   1  119.86    5.77   0
   2  18   1 1548.12   26.10   0
  -2 -18  -1 1537.20   44.91   0
   4  18   1  295.55    9.71   0
  -4 -18  -1  279.16   14.26   0
  -6 -18  -1   90.42   13.35   0
   6  18   1   69.18    5.77   0
  -8 -18  -1    4.25   16.99   0
   8  18   1    5.16    4.55   0
  10  18   1  399.93   12.74   0
 -10 -18  -1  383.24   28.22   0
  12  18   1  138.06    8.80   0
  14  18   1   10.32    8.50   0
  13  19  -1   29.74    7.59   0
  11  19  -1   14.56    6.98   0
   9  19  -1    7.89    6.68   0
   7  19  -1   93.46    7.28   0
  -7 -19   1   66.45   19.12   0
  -5 -19   1    8.80    8.19   0
   5  19  -1   14.26    4.85   0
  -3 -19   1  153.54   12.44   0
   3  19  -1  185.40    6.68   0
  -1 -19   1  469.72   20.33   0
   1  19  -1  440.89    8.50   0
  -1 -19  -1   11.83    9.71   0
   1  19   1    7.89    4.25   0
   3  19   1  129.87    6.68   0
  -3 -19  -1  104.38   11.53   0
  -5 -19  -1   80.11   10.92   0
   5  19   1   79.20    6.37   0
  -7 -19  -1  115.61   15.78   0
   7  19   1  119.25    6.98   0
  -9 -19  -1  152.02   18.51   0
   9  19   1  118.04    6.37   0
  11  19   1   43.69    5.77   0
  13  19   1   26.40    9.41   0
  10  20  -1  118.34    9.10   0
   8  20  -1    3.64    4.55   0
   6  20  -1  224.85    9.71   0
  -6 -20   1  215.74   31.56   0
   4  20  -1   61.29    6.07   0
  -4 -20   1   59.17   13.65   0
  -2 -20   1  265.81   15.17   0
   2  20  -1  302.52    8.19   0
   0 -20  -1  278.25   15.17   0
   0  20   1  297.67    8.19   0
  -2 -20  -1   21.24   10.01   0
   2  20   1   27.92    4.55   0
  -4 -20  -1  205.43   13.96   0
   4  20   1  233.95    9.10   0
  -6 -20  -1   85.57   20.33   0
   6  20   1   69.18    6.68   0
   8  20   1   38.54    6.37   0
  10  20   1  164.46    7.59   0
   9  21  -1  137.46    9.10   0
   7  21  -1   10.32    6.07   0
   5  21  -1   51.58    6.07   0
   3  21  -1  121.98    6.37   0
   1  21  -1   43.09    3.64   0
  -1 -21   1   -0.61   24.58   0
  -1 -21  -1   26.40   12.44   0
   1  21   1    9.41    4.85   0
   3  21   1  110.45    5.77   0
  -3 -21  -1   92.55   26.70   0
   5  21   1   26.40    6.68   0
   7  21   1  172.96    9.41   0
   9  21   1   18.21    5.77   0
   6  22  -1   30.04    6.68   0
   4  22  -1  108.33    7.89   0
   2  22  -1   35.20    4.25   0
   0  22   1   84.05    5.77   0
   2  22   1   69.49    6.98   0
   4  22   1   94.98    7.59   0
   6  22   1   41.27    7.28   0
   3  23  -1  250.33    9.71   0
   1  23  -1   37.02    6.37   0
   1  23   1  198.14    8.50   0
   3  23   1  150.50    8.50   0
  22   0  -2  354.72   26.10   0
  20   0  -2   16.99    9.41   0
  18   0  -2  121.07    7.28   0
  16   0  -2   20.03    6.37   0
  14   0  -2  183.58    7.59   0
  12   0  -2  377.78   10.92   0
  10   0  -2  431.18   10.62   0
   8   0  -2  954.30   19.42   0
   6   0  -2 5898.47  109.24   0
   2   0   2 9959.94  170.28   0
   4   0   2 4631.02   74.95   0
   6   0   2 4658.93   75.25   0
   8   0   2 3086.23   52.80   0
  10   0   2  181.76    5.16   0
  12   0   2  477.61   10.62   0
  14   0   2  436.95   10.32   0
  16   0   2  568.64   12.44   0
  18   0   2  256.71    9.41   0
  20   0   2  150.81   10.32   0
  22   0   2  186.92   16.69   0
  21   1  -2   19.42   10.01   0
 -21  -1   2   10.32   13.05   0
  19   1  -2   71.61    6.07   0
 -19  -1   2   89.21   10.01   0
 -17  -1   2   85.27    6.07   0
  17   1  -2   86.78    6.37   0
  15   1  -2  382.33   12.44   0
 -15  -1   2  373.22   10.92   0
  13   1  -2  138.97    6.98   0
 -13  -1   2  128.35    6.07   0
 -11  -1   2  399.93   10.32   0
  11   1  -2  407.82   11.23   0
  -9  -1   2  265.51    9.10   0
   9   1  -2  256.71    7.28   0
  -7  -1   2  974.63   19.72   0
   7   1  -2  981.31   20.33   0
  -5  -1   2 6167.91  112.27   0
   5   1  -2 6172.77  136.55   0
  -3  -1   2  235.47   10.01   0
  -1  -1  -2  661.49   29.43   0
   1   1   2  751.30   30.34   0
   5   1   2   61.90    2.43   0
  -5  -1  -2   62.81    2.73   0
  -7  -1  -2   32.77    2.12   0
   7   1   2   31.25    2.12   0
   9   1   2 1644.92   28.83   0
  -9  -1  -2 1667.07   28.52   0
  11   1   2  201.78    6.07   0
 -11  -1  -2  213.31    6.37   0
 -13  -1  -2    4.25    3.03   0
  13   1   2    0.30    3.94   0
  15   1   2  241.84    6.98   0
 -15  -1  -2  247.60    8.19   0
 -17  -1  -2   45.52    5.77   0
  17   1   2   30.34    5.16   0
  19   1   2  431.18   14.26   0
 -19  -1  -2  441.50   17.60   0
 -21  -1  -2  152.63   18.51   0
  21   1   2  131.39    9.41   0
  22   2  -2  130.48   11.53   0
 -22  -2   2   98.31   16.69   0
  20   2  -2   59.47    7.89   0
 -20  -2   2   89.82    9.10   0
  18   2  -2    4.85    5.77   0
 -18  -2   2    3.03    6.07   0
  16   2  -2  125.02    7.28   0
 -16  -2   2  136.55   10.01   0
  14   2  -2   75.56    6.07   0
 -14  -2   2   69.49    6.07   0
  12   2  -2  141.70    5.77   0
 -12  -2   2  142.92    7.59   0
  10   2  -2  241.53    6.37   0
 -10  -2   2  235.77    7.28   0
  -8  -2   2  655.72   17.60   0
   8   2  -2  629.32   12.44   0
   6   2  -2 1671.01   32.47   0
  -6  -2   2 1673.75   38.84   0
   4   2  -2 1605.17   37.63   0
  -4  -2   2 1659.18   31.56   0
  -2  -2   2 1128.17   39.45   0
   4   2   2 3958.00   74.95   0
  -4  -2  -2 3907.93   87.69   0
  -6  -2  -2  328.92    6.68   0
   6   2   2  340.15    7.59   0
  -8  -2  -2  262.47    5.77   0
   8   2   2  251.85    6.07   0
 -10  -2  -2  876.93   17.60   0
  10   2   2  870.25   17.30   0
 -12  -2  -2   37.02    3.64   0
  12   2   2   37.93    3.34   0
 -14  -2  -2  729.76   16.99   0
  14   2   2  711.25   14.87   0
  16   2   2   33.38    4.25   0
 -16  -2  -2   37.02    6.07   0
 -18  -2  -2  244.87   12.44   0
  18   2   2  235.77    7.89   0
  20   2   2  104.68    8.80   0
 -20  -2  -2  117.13   14.87   0
 -22  -2  -2   33.38   10.01   0
  21   3  -2   65.54    9.41   0
 -21  -3   2   61.90   11.53   0
 -19  -3   2   11.53    7.89   0
  19   3  -2   16.69    6.98   0
  17   3  -2  515.84   14.26   0
 -17  -3   2  548.61   20.03   0
 -15  -3   2  202.39   11.23   0
  15   3  -2  192.68    7.59   0
  13   3  -2  903.63   20.94   0
 -13  -3   2  902.41   27.61   0
 -11  -3   2  261.26   10.92   0
  11   3  -2  281.28    7.59   0
   9   3  -2  155.36    5.16   0
  -9  -3   2  144.13    6.68   0
   7   3  -2  566.82   12.44   0
  -7  -3   2  561.05   16.39   0
   5   3  -2 3073.49   70.40   0
  -5  -3   2 3095.94   58.56   0
  -3  -3   2 1953.82   62.20   0
   3   3  -2 1928.93   62.81   0
   3   3   2  742.50   14.26   0
  -3  -3  -2  712.46   18.21   0
   5   3   2 1852.47   30.95   0
  -5  -3  -2 1901.02   38.84   0
  -7  -3  -2  232.13    6.98   0
   7   3   2  211.49    5.16   0
   9   3   2  101.95    3.94   0
  -9  -3  -2  112.57    4.55   0
  11   3   2  158.70    5.46   0
 -11  -3  -2  138.06    8.19   0
  13   3   2  106.81    5.16   0
 -13  -3  -2  114.70    7.89   0
 -15  -3  -2   65.85    7.28   0
  15   3   2   60.69    4.85   0
 -17  -3  -2   58.26    6.98   0
  17   3   2   60.99    5.46   0
 -19  -3  -2  150.81    9.41   0
  19   3   2  154.45    6.98   0
 -21  -3  -2  127.44   16.08   0
  21   3   2  105.29    9.71   0
  22   4  -2   41.57    8.50   0
  20   4  -2  103.77   10.62   0
 -20  -4   2  128.05   12.44   0
  18   4  -2   26.10    6.37   0
 -18  -4   2   37.02    8.19   0
 -16  -4   2   17.90    6.37   0
  16   4  -2   20.33    4.55   0
  14   4  -2  165.98    6.07   0
 -14  -4   2  179.63   10.32   0
  12   4  -2   47.34    5.16   0
 -12  -4   2   42.78    5.46   0
 -10  -4   2  294.94   10.62   0
  10   4  -2  269.45    6.98   0
   8   4  -2 2638.06   50.37   0
  -8  -4   2 2699.66   66.76   0
  -6  -4   2 4404.05   81.62   0
   6   4  -2 4340.03   98.62   0
   4   4  -2 3027.67   70.09   0
  -4  -4   2 3042.24   57.65   0
   2   4  -2  481.55   18.81   0
  -2  -4   2  521.30   17.60   0
   2   4   2  175.99    5.16   0
  -2  -4  -2  192.07    7.28   0
  -4  -4  -2 1748.69   57.96   0
   4   4   2 1788.44   32.16   0
  -6  -4  -2 3321.70   77.68   0
   6   4   2 3336.87   49.16   0
  -8  -4  -2   37.32    4.85   0
   8   4   2   28.83    2.43   0
 -10  -4  -2  199.96    9.41   0
  10   4   2  194.50    5.77   0
  12   4   2   60.69    3.94   0
 -12  -4  -2   69.49    5.77   0
 -14  -4  -2  611.72   18.81   0
  14   4   2  566.82   12.74   0
 -16  -4  -2  687.58   21.24   0
  16   4   2  665.74   14.56   0
  18   4   2   -0.61    3.94   0
 -18  -4  -2   -1.52    7.89   0
 -20  -4  -2   96.19   15.78   0
  20   4   2   96.80    7.89   0
  21   5  -2    8.80    8.80   0
 -21  -5   2    4.85   10.32   0
 -19  -5   2   97.71   10.32   0
  19   5  -2  112.88    9.10   0
  17   5  -2  201.78    9.71   0
 -17  -5   2  185.40   16.99   0
 -15  -5   2  162.64    9.41   0
  15   5  -2  172.35    6.68   0
  13   5  -2   92.85    4.55   0
 -13  -5   2  104.68    7.89   0
  11   5  -2  191.16    6.07   0
 -11  -5   2  185.70    8.19   0
   9   5  -2 1305.07   23.06   0
  -9  -5   2 1374.26   35.81   0
  -7  -5   2 1538.11   30.65   0
   7   5  -2 1514.75   36.11   0
  -5  -5   2  747.97   16.08   0
   5   5  -2  758.28   16.69   0
  -3  -5   2  953.09   23.67   0
   3   5  -2  928.51   16.08   0
   1   5  -2 3459.46  112.57   0
  -1  -5   2 3423.05   67.06   0
   1   5   2 1242.87   31.86   0
  -1  -5  -2 1302.95   31.56   0
   3   5   2 2118.88   37.02   0
  -3  -5  -2 2083.38   49.46   0
  -5  -5  -2  614.15   16.99   0
   5   5   2  631.75   12.14   0
  -7  -5  -2   31.25    4.55   0
   7   5   2   30.95    2.12   0
  -9  -5  -2   68.58    6.37   0
   9   5   2   59.78    3.34   0
 -11  -5  -2   24.58    5.46   0
  11   5   2   10.32    3.03   0
  13   5   2  724.30   15.17   0
 -13  -5  -2  745.24   35.81   0
  15   5   2   96.19    5.16   0
 -15  -5  -2   80.41    9.41   0
 -17  -5  -2   10.01    8.19   0
  17   5   2    8.80    4.55   0
  19   5   2   79.20    6.68   0
 -19  -5  -2   80.11   11.23   0
  21   5   2    6.37   13.35   0
 -21  -5  -2    9.41   10.01   0
 -20  -6   2   27.31   11.23   0
  20   6  -2   -1.82   11.83   0
  18   6  -2   10.01    5.77   0
 -18  -6   2    2.12   10.01   0
  16   6  -2  250.94    8.80   0
 -16  -6   2  262.47   12.74   0
  14   6  -2  451.21   10.32   0
 -14  -6   2  484.59   16.39   0
  12   6  -2  577.44   14.56   0
 -12  -6   2  590.79   18.81   0
 -10  -6   2  117.73    5.46   0
  10   6  -2  116.22    4.55   0
   8   6  -2  224.85    7.59   0
  -8  -6   2  206.34    6.68   0
  -6  -6   2   38.54    2.73   0
   6   6  -2   43.69    2.73   0
   4   6  -2 1188.25   20.63   0
  -4  -6   2 1237.10   32.47   0
   2   6  -2  903.93   16.08   0
  -2  -6   2  860.84   18.51   0
   0  -6  -2  842.94   30.95   0
   0   6   2  840.21   17.60   0
  -2  -6  -2 1806.95   46.73   0
   2   6   2 1768.72   32.16   0
   4   6   2  223.63    5.77   0
  -4  -6  -2  210.58    6.07   0
   6   6   2  656.33   12.44   0
  -6  -6  -2  654.81   18.81   0
  -8  -6  -2  487.62   15.17   0
   8   6   2  493.38    9.10   0
  10   6   2   40.66    3.64   0
 -10  -6  -2   47.03    7.28   0
 -12  -6  -2 1143.34   30.04   0
  12   6   2 1130.90   20.94   0
 -14  -6  -2  586.24   17.90   0
  14   6   2  572.58   13.35   0
 -16  -6  -2  646.92   20.63   0
  16   6   2  661.18   15.17   0
 -18  -6  -2   -3.34    8.80   0
  18   6   2    3.34    4.25   0
  20   6   2  141.10    8.80   0
 -20  -6  -2  135.33   17.30   0
 -21  -7   2  144.13   14.87   0
  21   7  -2  151.41   13.35   0
 -19  -7   2   26.70    8.50   0
  19   7  -2   36.41    7.59   0
 -17  -7   2  147.17    7.59   0
  17   7  -2  145.04    6.68   0
  15   7  -2  409.03   10.32   0
 -15  -7   2  406.60   12.14   0
  13   7  -2 1092.97   20.94   0
 -13  -7   2 1108.75   24.58   0
  11   7  -2  156.57    5.46   0
 -11  -7   2  151.11    6.37   0
  -9  -7   2   63.72    3.94   0
   9   7  -2   60.99    3.64   0
  -7  -7   2  336.51    7.28   0
   7   7  -2  337.42    8.80   0
   5   7  -2 1302.34   26.40   0
  -5  -7   2 1319.94   27.01   0
   3   7  -2  268.54    5.16   0
  -3  -7   2  268.24    7.59   0
   1   7  -2 1479.85   37.02   0
  -1  -7   2 1504.43   36.11   0
   1   7   2  659.67   13.05   0
  -1  -7  -2  677.57   17.60   0
   3   7   2 1606.38   39.75   0
  -3  -7  -2 1608.51   41.27   0
   5   7   2 1163.37   20.33   0
  -5  -7  -2 1143.04   27.61   0
  -7  -7  -2 1140.00   45.52   0
   7   7   2 1164.58   21.54   0
   9   7   2  134.72    4.25   0
  -9  -7  -2  130.48    8.19   0
  11   7   2  867.52   15.17   0
 -11  -7  -2  907.57   27.31   0
 -13  -7  -2  307.38   11.83   0
  13   7   2  321.03    7.59   0
  15   7   2   74.04    5.46   0
 -15  -7  -2   73.13    9.10   0
  17   7   2  121.37    6.07   0
 -17  -7  -2  140.19   12.14   0
  19   7   2  212.40    9.10   0
 -19  -7  -2  200.27   17.30   0
  21   7   2   89.21   10.32   0
 -20  -8   2  340.45   17.30   0
  20   8  -2  315.88   15.78   0
  18   8  -2  142.31    9.10   0
 -18  -8   2  164.46    8.19   0
  16   8  -2   99.22    6.37   0
 -16  -8   2  107.42    6.98   0
  14   8  -2  117.43    5.46   0
 -14  -8   2  125.02    6.37   0
  12   8  -2  194.80    6.07   0
 -12  -8   2  207.85    7.59   0
  10   8  -2  315.57    8.50   0
 -10  -8   2  304.65    8.50   0
   8   8  -2  261.56    7.59   0
  -8  -8   2  262.77    6.37   0
   6   8  -2  104.99    4.55   0
  -6  -8   2   86.48    5.46   0
  -4  -8   2  336.21   10.62   0
   4   8  -2  313.14    6.37   0
   2   8  -2  189.04    4.85   0
  -2  -8   2  180.24    7.28   0
   0  -8  -2  803.19   21.85   0
   0   8   2  836.87   21.85   0
  -2  -8  -2  129.87    6.07   0
   2   8   2  143.22    4.55   0
  -4  -8  -2 4006.25   75.56   0
   4   8   2 4039.62   76.16   0
   6   8   2 1254.70   22.45   0
  -6  -8  -2 1260.47   30.95   0
  -8  -8  -2   28.22    6.98   0
   8   8   2   35.20    3.64   0
 -10  -8  -2   87.09    6.98   0
  10   8   2   84.35    4.25   0
 -12  -8  -2  401.75   16.69   0
  12   8   2  387.49    8.50   0
 -14  -8  -2  474.88   17.30   0
  14   8   2  495.51   10.62   0
  16   8   2  172.96    6.37   0
 -16  -8  -2  168.41   11.83   0
 -18  -8  -2   99.22   11.23   0
  18   8   2  101.65    6.68   0
 -20  -8  -2  167.50   19.12   0
  20   8   2  171.74   11.23   0
  19   9  -2  212.10   11.23   0
 -19  -9   2  239.41   13.35   0
 -17  -9   2  225.45    9.41   0
  17   9  -2  220.60    7.59   0
  15   9  -2  305.56    8.50   0
 -15  -9   2  312.84   11.53   0
 -13  -9   2  143.22    6.98   0
  13   9  -2  146.26    5.46   0
 -11  -9   2  178.72    6.37   0
  11   9  -2  185.70    6.37   0
  -9  -9   2   71.00    3.64   0
   9   9  -2   79.50    5.16   0
  -7  -9   2  878.44   20.03   0
   7   9  -2  859.93   19.42   0
   5   9  -2  185.10    6.07   0
  -5  -9   2  172.65    6.07   0
  -3  -9   2   20.33    4.25   0
   3   9  -2   16.99    2.43   0
  -1  -9   2   79.50    5.46   0
   1   9  -2   82.23    4.85   0
  -1  -9  -2  127.75    6.98   0
   1   9   2  134.72    3.94   0
  -3  -9  -2  110.75    6.98   0
   3   9   2   99.83    4.25   0
   5   9   2  407.51   10.32   0
  -5  -9  -2  416.92   11.53   0
  -7  -9  -2  831.71   18.21   0
   7   9   2  795.61   15.78   0
  -9  -9  -2  524.03   16.69   0
   9   9   2  538.60   12.14   0
 -11  -9  -2 2236.92   57.05   0
  11   9   2 2290.93   37.32   0
 -13  -9  -2   24.88    7.28   0
  13   9   2   41.57    4.55   0
 -15  -9  -2   72.22    9.10   0
  15   9   2   57.05    5.16   0
 -17  -9  -2   83.75   12.14   0
  17   9   2   77.38    5.46   0
 -19  -9  -2   20.33   11.83   0
  19   9   2    8.50    5.46   0
  20  10  -2  152.93   12.14   0
 -18 -10   2  300.70   12.74   0
  18  10  -2  315.57   11.53   0
 -16 -10   2   54.31    6.68   0
  16  10  -2   40.36    4.85   0
  14  10  -2   88.00    5.16   0
 -14 -10   2  100.44    6.68   0
  12  10  -2   77.68    4.55   0
 -12 -10   2   83.44    5.16   0
  10  10  -2  361.69   10.62   0
 -10 -10   2  358.36    9.41   0
  -8 -10   2   78.89    5.16   0
   8  10  -2   71.61    5.16   0
   6  10  -2   57.05    3.94   0
  -6 -10   2   62.20    5.16   0
  -4 -10   2 1214.04   26.70   0
   4  10  -2 1243.47   19.72   0
   2  10  -2  263.38    6.68   0
  -2 -10   2  264.29   10.62   0
   0 -10  -2   20.63    4.85   0
   0  10   2   20.33    4.55   0
  -2 -10  -2  382.33   11.83   0
   2  10   2  388.09    8.19   0
   4  10   2   83.14    5.46   0
  -4 -10  -2   86.78    7.59   0
  -6 -10  -2  212.40   10.62   0
   6  10   2  234.86    6.98   0
   8  10   2  515.23   11.53   0
  -8 -10  -2  513.11   12.14   0
 -10 -10  -2  971.90   21.85   0
  10  10   2  960.67   16.69   0
  12  10   2  200.27    6.37   0
 -12 -10  -2  202.09   11.83   0
 -14 -10  -2   -2.12   10.01   0
  14  10   2    5.16    4.25   0
  16  10   2   50.07    4.85   0
 -16 -10  -2   36.72   16.69   0
  18  10   2  149.90    7.89   0
 -18 -10  -2  141.10   18.81   0
  20  10   2   87.69   14.87   0
 -19 -11   2    7.28   13.65   0
  19  11  -2   33.38    6.98   0
 -17 -11   2    6.68    5.77   0
  17  11  -2   -4.25    7.59   0
 -15 -11   2  213.31    7.59   0
  15  11  -2  215.14    7.89   0
 -13 -11   2  697.60   15.78   0
  13  11  -2  667.56   13.65   0
 -11 -11   2  233.04    7.28   0
  11  11  -2  231.82    8.19   0
  -9 -11   2  270.97    9.41   0
   9  11  -2  294.94    9.71   0
  -7 -11   2  175.39    7.59   0
   7  11  -2  169.92    6.07   0
  -5 -11   2  151.11   11.83   0
   5  11  -2  155.06    6.07   0
  -3 -11   2   14.26    5.77   0
   3  11  -2   19.72    2.73   0
   1  11  -2  738.26   14.56   0
  -1 -11   2  723.69   20.94   0
   1  11   2  422.08    8.19   0
  -1 -11  -2  408.12   13.65   0
  -3 -11  -2  490.65   16.69   0
   3  11   2  472.45   10.01   0
   5  11   2   92.55    6.68   0
  -5 -11  -2   91.03    9.10   0
   7  11   2  587.15   12.74   0
  -7 -11  -2  606.57   19.12   0
  -9 -11  -2 2066.69   52.49   0
   9  11   2 2045.15   40.96   0
  11  11   2  389.91    9.10   0
 -11 -11  -2  410.55   11.83   0
 -13 -11  -2  280.37   10.32   0
  13  11   2  284.62    8.19   0
 -15 -11  -2   61.60    6.07   0
  15  11   2   55.53    5.16   0
  17  11   2  114.70    7.28   0
 -17 -11  -2  118.34    8.80   0
  19  11   2  108.02   11.23   0
 -18 -12   2  712.77   38.84   0
  18  12  -2  775.58   22.45   0
 -16 -12   2  408.42   11.83   0
  16  12  -2  406.60   13.05   0
 -14 -12   2   90.42    5.77   0
  14  12  -2   83.44    5.16   0
 -12 -12   2   39.45    8.19   0
  12  12  -2   36.72    4.25   0
  10  12  -2   50.37    4.55   0
 -10 -12   2   40.66    5.46   0
  -8 -12   2   48.25    5.77   0
   8  12  -2   65.24    5.16   0
   6  12  -2   46.12    3.64   0
  -6 -12   2   73.73   13.05   0
  -4 -12   2  142.01    8.80   0
   4  12  -2  141.10    4.25   0
  -2 -12   2  149.29    9.10   0
   2  12  -2  159.00    5.46   0
   0 -12  -2  490.35   15.78   0
   0  12   2  489.14   12.44   0
   2  12   2   18.81    3.64   0
  -2 -12  -2   13.05    5.46   0
  -4 -12  -2  389.31   14.26   0
   4  12   2  372.31    9.41   0
   6  12   2  257.62    9.71   0
  -6 -12  -2  267.02   12.14   0
  -8 -12  -2  146.86    8.50   0
   8  12   2  153.54    6.07   0
 -10 -12  -2  585.02   19.42   0
  10  12   2  611.12   13.65   0
 -12 -12  -2  488.23   13.35   0
  12  12   2  481.85   10.92   0
  14  12   2   81.32    5.16   0
 -14 -12  -2   80.71    6.98   0
 -16 -12  -2   31.56   13.05   0
  16  12   2   34.29    5.16   0
  18  12   2    7.28    7.59   0
  17  13  -2    0.61    6.68   0
 -17 -13   2  -19.42   16.99   0
 -15 -13   2  128.96    6.68   0
  15  13  -2  120.16    6.37   0
 -13 -13   2  142.92   10.01   0
  13  13  -2  161.73    6.98   0
 -11 -13   2  118.34    7.59   0
  11  13  -2  109.54    6.37   0
  -9 -13   2   89.51    8.50   0
   9  13  -2   91.94    6.07   0
  -7 -13   2   54.31   14.87   0
   7  13  -2   53.71    4.85   0
   5  13  -2   79.50    5.77   0
  -5 -13   2   71.61    7.59   0
  -3 -13   2  764.66   23.06   0
   3  13  -2  774.67   13.35   0
   1  13  -2   13.05    3.64   0
  -1 -13   2    1.21    5.46   0
  -1 -13  -2  277.95   12.44   0
   1  13   2  279.16    6.37   0
   3  13   2    7.89    3.94   0
  -3 -13  -2    5.77    5.77   0
  -5 -13  -2 1066.88   28.83   0
   5  13   2 1087.21   25.19   0
  -7 -13  -2  600.50   27.61   0
   7  13   2  629.63   13.65   0
   9  13   2  235.47    7.59   0
  -9 -13  -2  235.16   18.81   0
  11  13   2   54.01    4.85   0
 -11 -13  -2   55.23    8.19   0
 -13 -13  -2  202.69   13.35   0
  13  13   2  219.69    7.28   0
  15  13   2   55.23    5.77   0
 -15 -13  -2   39.45   10.92   0
  17  13   2   37.02    6.98   0
 -17 -13  -2   44.30   16.08   0
  18  14  -2   14.87    6.98   0
 -16 -14   2  394.46   27.61   0
  16  14  -2  419.04   14.26   0
  14  14  -2  113.79    6.98   0
 -14 -14   2  110.75    8.50   0
  12  14  -2  109.54    6.37   0
 -12 -14   2  108.63    8.80   0
  10  14  -2  382.63   13.65   0
 -10 -14   2  524.94   36.41   0
   8  14  -2   36.72    5.16   0
  -8 -14   2   12.74   15.17   0
   6  14  -2  248.82    8.80   0
  -6 -14   2  243.96   20.33   0
   4  14  -2  619.61   11.83   0
  -4 -14   2  643.89   19.42   0
  -2 -14   2  951.57   27.61   0
   2  14  -2  967.96   19.12   0
   0  14   2  565.60   11.23   0
   0 -14  -2  572.88   19.72   0
  -2 -14  -2  364.73   13.65   0
   2  14   2  340.76    8.19   0
  -4 -14  -2  422.08   14.87   0
   4  14   2  413.28   10.92   0
   6  14   2  211.19    8.80   0
  -6 -14  -2  201.78   11.83   0
  -8 -14  -2   76.16   14.87   0
   8  14   2   76.16    5.77   0
 -10 -14  -2   50.67   11.83   0
  10  14   2   23.06    4.85   0
 -12 -14  -2  109.54   11.23   0
  12  14   2  127.44    6.37   0
  14  14   2  150.50    6.68   0
 -14 -14  -2  166.59   13.05   0
 -16 -14  -2  127.44   18.81   0
  16  14   2  119.86    7.89   0
  17  15  -2  208.76   10.62   0
 -15 -15   2   78.89   17.90   0
  15  15  -2   58.87    6.37   0
 -13 -15   2  333.47   18.21   0
  13  15  -2  310.72   10.32   0
 -11 -15   2  279.77   19.42   0
  11  15  -2  324.98   11.83   0
  -9 -15   2  229.70   27.31   0
   9  15  -2  244.87    8.80   0
  -7 -15   2  287.96   21.85   0
   7  15  -2  294.94   10.01   0
  -5 -15   2  128.35   10.01   0
   5  15  -2  138.37    6.98   0
   3  15  -2   95.58    3.94   0
  -3 -15   2   87.09    8.19   0
   1  15  -2  643.28   12.74   0
  -1 -15   2  654.21   20.33   0
  -1 -15  -2  228.49   11.53   0
   1  15   2  214.22    6.37   0
  -3 -15  -2  167.50    9.71   0
   3  15   2  138.67    5.46   0
  -5 -15  -2 1263.20   37.02   0
   5  15   2 1192.80   28.52   0
   7  15   2  151.11    6.37   0
  -7 -15  -2  175.69   16.69   0
   9  15   2   37.32    4.85   0
  -9 -15  -2   11.23   15.48   0
 -11 -15  -2  -10.01   15.17   0
  11  15   2    3.94    4.55   0
 -13 -15  -2    1.52   10.32   0
  13  15   2   -1.52    6.68   0
  15  15   2  414.49   13.35   0
 -15 -15  -2  395.38   31.25   0
  16  16  -2   15.48    7.28   0
  14  16  -2   53.10    6.07   0
 -12 -16   2  169.01   23.06   0
  12  16  -2  188.13    7.89   0
  10  16  -2   27.92    5.46   0
 -10 -16   2   15.48   17.90   0
   8  16  -2   24.27    4.85   0
  -8 -16   2   41.87   16.69   0
  -6 -16   2  305.86   19.42   0
   6  16  -2  309.81   10.01   0
   4  16  -2  133.51    6.07   0
  -4 -16   2  125.93    9.10   0
  -2 -16   2  414.19   16.39   0
   2  16  -2  408.12    8.19   0
   0 -16  -2 1686.19   44.91   0
   0  16   2 1758.71   24.27   0
   2  16   2  163.25    6.37   0
  -2 -16  -2  162.94   11.23   0
  -4 -16  -2  274.00   14.56   0
   4  16   2  274.00    9.10   0
  -6 -16  -2   38.54    7.59   0
   6  16   2   37.02    4.55   0
  -8 -16  -2   -1.21   15.17   0
   8  16   2   27.01    3.94   0
  10  16   2  363.21   11.53   0
 -10 -16  -2  336.21   21.85   0
 -12 -16  -2   66.45   15.48   0
  12  16   2   50.67    6.07   0
 -14 -16  -2  150.81   29.74   0
  14  16   2  167.19    8.50   0
  16  16   2   -9.71   13.65   0
  15  17  -2   -4.25    9.71   0
  13  17  -2  144.13    9.41   0
 -11 -17   2   89.51   15.17   0
  11  17  -2   79.50    7.28   0
   9  17  -2  224.85    9.41   0
  -9 -17   2  243.05   24.58   0
   7  17  -2   20.03    5.16   0
  -7 -17   2    8.19   12.44   0
   5  17  -2  113.48    6.98   0
  -5 -17   2  122.28   10.62   0
  -3 -17   2  227.58   14.87   0
   3  17  -2  260.95    6.37   0
   1  17  -2   91.94    4.55   0
  -1 -17   2   81.62    8.50   0
   1  17   2  750.70   14.56   0
  -1 -17  -2  793.78   25.19   0
   3  17   2  185.70    6.68   0
  -3 -17  -2  228.49   11.53   0
  -5 -17  -2   37.93    9.41   0
   5  17   2   51.58    5.16   0
   7  17   2   54.31    4.85   0
  -7 -17  -2   34.29   11.53   0
   9  17   2   73.73    5.46   0
  -9 -17  -2   58.56   17.90   0
  11  17   2  242.75    9.10   0
 -11 -17  -2  246.69   26.10   0
  13  17   2   24.27    6.37   0
  15  17   2   60.69   10.92   0
  14  18  -2  320.12   12.14   0
  12  18  -2   67.97    6.37   0
  10  18  -2   16.08    6.07   0
 -10 -18   2    4.25   12.74   0
   8  18  -2   12.14    5.16   0
  -8 -18   2    3.64   11.83   0
   6  18  -2   25.19    5.16   0
  -6 -18   2   -0.30   17.30   0
   4  18  -2  274.91    8.19   0
  -4 -18   2  273.09   15.48   0
  -2 -18   2   31.25    7.59   0
   2  18  -2   34.29    3.34   0
   0 -18  -2  338.03   15.78   0
   0  18   2  346.52    6.98   0
  -2 -18  -2   58.26   11.53   0
   2  18   2   57.65    4.85   0
   4  18   2   42.48    5.77   0
  -4 -18  -2   60.99   10.01   0
   6  18   2  111.06    7.59   0
  -6 -18  -2   96.80   11.83   0
   8  18   2    9.41    4.55   0
  -8 -18  -2   30.95   13.05   0
 -10 -18  -2  111.66   16.39   0
  10  18   2  117.73    6.37   0
  12  18   2   56.14    6.07   0
  14  18   2   51.28   14.56   0
  13  19  -2    5.77    6.07   0
  11  19  -2   52.80    7.59   0
   9  19  -2   13.35    5.77   0
   7  19  -2   52.80    5.77   0
  -7 -19   2   45.82   19.72   0
  -5 -19   2  117.43   11.23   0
   5  19  -2  124.10    6.37   0
   3  19  -2  253.06    8.19   0
  -3 -19   2  256.71   14.87   0
  -1 -19   2   76.77   10.92   0
   1  19  -2  121.07    4.85   0
  -1 -19  -2  643.58   22.76   0
   1  19   2  672.41   13.35   0
  -3 -19  -2  123.50   11.23   0
   3  19   2  103.17    5.77   0
   5  19   2  460.01   12.14   0
  -5 -19  -2  449.39   19.12   0
   7  19   2  273.09    8.50   0
  -7 -19  -2  303.74   25.19   0
   9  19   2    3.03    4.85   0
  -9 -19  -2   44.00   16.69   0
  11  19   2   -9.10    5.46   0
  10  20  -2  207.55   10.92   0
   8  20  -2  195.41   10.92   0
   6  20  -2   34.59    5.77   0
   4  20  -2   70.09    6.07   0
  -4 -20   2   37.02    9.71   0
  -2 -20   2   29.13    8.80   0
   2  20  -2   33.38    2.12   0
   0  20   2   61.29    4.85   0
   0 -20  -2   64.63   10.62   0
  -2 -20  -2    5.77    9.41   0
   2  20   2    4.55    5.16   0
   4  20   2   44.30    5.46   0
  -4 -20  -2   12.14   16.99   0
  -6 -20  -2   45.21   14.56   0
   6  20   2   53.71    5.46   0
   8  20   2   50.37    6.07   0
  10  20   2    1.21    5.46   0
   9  21  -2   81.93    8.19   0
   7  21  -2  104.08    7.59   0
   5  21  -2   -0.61    5.16   0
   3  21  -2   14.26    5.16   0
   1  21  -2  710.34   13.35   0
  -1 -21   2  663.91   39.45   0
   1  21   2  291.60    8.80   0
  -1 -21  -2  315.57   27.31   0
   3  21   2   91.03    6.37   0
  -3 -21  -2   95.28   20.33   0
   5  21   2   13.96    5.77   0
   7  21   2   59.17    6.07   0
   9  21   2   98.31    7.28   0
   6  22  -2   71.31    7.28   0
   4  22  -2  174.47    7.59   0
   2  22  -2  233.04    8.50   0
   0  22   2  111.06    6.37   0
   2  22   2  193.29    8.19   0
   4  22   2  100.44    8.80   0
   6  22   2   12.74    5.46   0
   3  23  -2  290.69   12.74   0
   1  23  -2   71.31    6.68   0
   1  23   2   28.83    6.37   0
   3  23   2    0.61    6.07   0
  21   1  -3   10.32    7.28   0
 -21  -1   3   -6.07   14.56   0
 -19  -1   3   44.30    8.19   0
  19   1  -3   29.74    6.37   0
  17   1  -3   37.32    6.37   0
 -17  -1   3   60.08   10.01   0
 -15  -1   3  117.43    6.37   0
  15   1  -3  115.31    6.37   0
 -13  -1   3   30.34    4.55   0
  13   1  -3   20.94    4.25   0
 -11  -1   3   15.48    3.34   0
  11   1  -3   19.42    4.85   0
   9   1  -3 2236.01   44.60   0
  -9  -1   3 2233.28   44.30   0
  -7  -1   3  366.85    9.10   0
   7   1  -3  361.39    9.41   0
   5   1  -3 4130.05   92.55   0
  -5  -1   3 4238.37   69.79   0
  -1  -1   3 1048.37   39.75   0
   3   1   3  301.01    9.41   0
  -3  -1  -3  299.49    6.68   0
  -5  -1  -3 3182.12   52.49   0
   5   1   3 3194.56   53.10   0
  -7  -1  -3  461.22    9.10   0
   7   1   3  463.95    9.10   0
   9   1   3 1370.92   24.27   0
  -9  -1  -3 1371.83   23.67   0
  11   1   3  122.89    4.55   0
 -11  -1  -3  126.23    4.55   0
 -13  -1  -3  756.16   15.17   0
  13   1   3  788.02   16.08   0
  15   1   3  279.46    7.59   0
 -15  -1  -3  278.25    8.80   0
  17   1   3  555.89   12.74   0
 -17  -1  -3  550.73   14.87   0
 -19  -1  -3   80.71    8.80   0
  19   1   3   89.21    6.68   0
 -21  -1  -3   48.85   12.44   0
  21   1   3   64.63   10.01   0
  22   2  -3   42.78    8.80   0
  20   2  -3  125.02   11.53   0
 -20  -2   3  149.90   12.74   0
  18   2  -3   85.27    7.28   0
 -18  -2   3   63.11    8.80   0
 -16  -2   3   41.87    7.28   0
  16   2  -3   65.24    6.07   0
  14   2  -3 1572.09   33.07   0
 -14  -2   3 1563.60   40.96   0
  12   2  -3  431.79   11.83   0
 -12  -2   3  442.41   14.26   0
  10   2  -3    1.21    3.94   0
 -10  -2   3   -2.43    3.64   0
   8   2  -3 2645.65   50.98   0
  -8  -2   3 2747.90   63.72   0
  -6  -2   3 3909.45   73.43   0
   6   2  -3 3937.06   92.24   0
   4   2  -3 7611.96  170.83   0
  -4  -2   3 7625.01  137.46   0
   4   2   3  242.14    6.68   0
  -4  -2  -3  227.58    7.89   0
  -6  -2  -3 2297.61   39.14   0
   6   2   3 2319.15   39.45   0
  -8  -2  -3  127.44    3.64   0
   8   2   3  140.79    3.94   0
  10   2   3   52.49    3.03   0
 -10  -2  -3   51.58    3.03   0
  12   2   3  386.88    9.41   0
 -12  -2  -3  411.15   10.01   0
 -14  -2  -3   62.51    5.46   0
  14   2   3   54.01    3.94   0
  16   2   3   85.27    4.85   0
 -16  -2  -3  104.38   11.83   0
  18   2   3  348.34   10.01   0
 -18  -2  -3  363.51   17.30   0
  20   2   3   46.12    6.98   0
 -20  -2  -3   63.11   12.44   0
 -21  -3   3  -10.62   14.26   0
  21   3  -3   12.74    9.10   0
  19   3  -3  356.23   12.14   0
 -19  -3   3  365.64   15.78   0
 -17  -3   3   -3.03    7.59   0
  17   3  -3    2.43    5.16   0
  15   3  -3   76.16    6.68   0
 -15  -3   3   61.90    6.68   0
  13   3  -3  509.77   16.08   0
 -13  -3   3  529.19   15.78   0
  11   3  -3  408.73   11.23   0
 -11  -3   3  419.65   13.35   0
  -9  -3   3  165.68    7.59   0
   9   3  -3  159.30    5.77   0
   7   3  -3  170.83    5.46   0
  -7  -3   3  172.05    5.46   0
   5   3  -3  436.95   17.90   0
  -5  -3   3  422.38    9.71   0
   3   3  -3 2068.51   47.34   0
  -3  -3   3 2113.42   40.05   0
  -3  -3  -3 2608.93   59.78   0
   3   3   3 2553.71   44.91   0
  -5  -3  -3  149.59    6.07   0
   5   3   3  148.68    3.34   0
  -7  -3  -3  326.19    8.19   0
   7   3   3  321.34    6.68   0
   9   3   3   14.87    2.43   0
  -9  -3  -3   20.94    3.03   0
  11   3   3  265.81    6.98   0
 -11  -3  -3  266.11    8.80   0
 -13  -3  -3   33.98    4.85   0
  13   3   3   38.54    3.94   0
  15   3   3  760.10   16.69   0
 -15  -3  -3  765.57   23.97   0
 -17  -3  -3   80.41    7.59   0
  17   3   3   81.02    5.16   0
  19   3   3   37.93    5.46   0
 -19  -3  -3   54.31    9.10   0
 -21  -3  -3  400.84   26.10   0
  21   3   3  469.72   28.52   0
  22   4  -3  104.08   13.65   0
  20   4  -3    5.77    8.19   0
 -20  -4   3   -3.94    7.28   0
 -18  -4   3   24.58    9.41   0
  18   4  -3   10.92    6.37   0
 -16  -4   3   -3.34    8.19   0
  16   4  -3   -8.19    7.28   0
 -14  -4   3 1319.03   35.81   0
  14   4  -3 1289.29   29.74   0
  12   4  -3  113.79    5.77   0
 -12  -4   3  127.44    8.19   0
  10   4  -3 1504.13   26.70   0
 -10  -4   3 1498.66   39.14   0
   8   4  -3 3784.74   71.61   0
  -8  -4   3 3807.50   73.73   0
  -6  -4   3 1824.55   36.41   0
   6   4  -3 1792.08   42.48   0
   4   4  -3  748.57   15.17   0
  -4  -4   3  759.19   15.78   0
  -2  -4   3  688.19   16.99   0
   2   4  -3  664.52   12.14   0
   0  -4  -3 2255.73   44.30   0
   0   4   3 2200.51   51.58   0
  -2  -4  -3 1236.50   28.83   0
   2   4   3 1232.55   24.88   0
   4   4   3 1447.69   25.49   0
  -4  -4  -3 1465.89   35.50   0
  -6  -4  -3 2959.40   58.87   0
   6   4   3 3034.95   44.60   0
   8   4   3  140.79    4.85   0
  -8  -4  -3  132.90    6.07   0
  10   4   3   90.12    3.64   0
 -10  -4  -3   82.53    5.46   0
  12   4   3   75.25    3.94   0
 -12  -4  -3   97.10    8.19   0
 -14  -4  -3   22.15    6.68   0
  14   4   3   20.63    3.64   0
  16   4   3   34.59    4.55   0
 -16  -4  -3   52.19    7.59   0
 -18  -4  -3   10.01    8.19   0
  18   4   3   24.88    4.85   0
 -20  -4  -3   74.95   13.65   0
  20   4   3   77.07    6.98   0
  21   5  -3    7.28    7.89   0
 -21  -5   3   -1.21    9.41   0
 -19  -5   3   20.63   10.32   0
  19   5  -3   44.00    8.19   0
  17   5  -3  131.39    7.89   0
 -17  -5   3  114.70   14.26   0
  15   5  -3  520.09   14.56   0
 -15  -5   3  528.28   18.81   0
  13   5  -3   78.89    4.25   0
 -13  -5   3   96.80    7.59   0
  11   5  -3  118.64    4.85   0
 -11  -5   3  122.59    5.46   0
  -9  -5   3  903.02   19.72   0
   9   5  -3  876.62   18.81   0
   7   5  -3 1036.23   25.79   0
  -7  -5   3 1038.96   21.24   0
  -5  -5   3 1698.32   32.77   0
   5   5  -3 1688.92   39.75   0
  -3  -5   3 2174.41   42.18   0
   3   5  -3 2101.28   51.28   0
  -1  -5   3  117.73    4.55   0
   1   5  -3  112.88    4.55   0
   1   5   3 1850.34   27.92   0
  -1  -5  -3 1864.00   35.50   0
  -3  -5  -3  120.46    5.46   0
   3   5   3  124.71    3.34   0
  -5  -5  -3  254.89   13.65   0
   5   5   3  257.31    6.07   0
  -7  -5  -3  646.32   18.81   0
   7   5   3  676.05   11.23   0
  -9  -5  -3  126.84    6.07   0
   9   5   3  116.52    3.94   0
  11   5   3  184.18    5.77   0
 -11  -5  -3  180.85    8.80   0
  13   5   3 1025.61   20.33   0
 -13  -5  -3 1035.93   28.22   0
  15   5   3  585.02   13.65   0
 -15  -5  -3  584.72   18.51   0
 -17  -5  -3  203.91   10.62   0
  17   5   3  182.06    7.59   0
 -19  -5  -3    1.21    8.80   0
  19   5   3    6.98    5.77   0
  21   5   3   84.05   12.14   0
 -21  -5  -3   68.58   11.83   0
 -22  -6   3   39.75   15.78   0
  20   6  -3   44.60    9.41   0
 -20  -6   3   53.71    8.19   0
 -18  -6   3  231.82   10.62   0
  18   6  -3  183.88   10.32   0
 -16  -6   3   45.52    5.77   0
  16   6  -3   37.93    6.07   0
 -14  -6   3    7.59    5.46   0
  14   6  -3    2.43    3.34   0
 -12  -6   3   34.59    4.85   0
  12   6  -3   24.58    3.94   0
 -10  -6   3  258.83    7.59   0
  10   6  -3  250.33    7.59   0
  -8  -6   3 1167.62   24.88   0
   8   6  -3 1129.38   27.92   0
  -6  -6   3  164.46    4.55   0
   6   6  -3  169.01    5.46   0
   4   6  -3 1273.21   25.19   0
  -4  -6   3 1294.15   25.49   0
   2   6  -3  341.67    8.80   0
  -2  -6   3  344.09   10.01   0
   0  -6  -3 5245.47  100.13   0
   0   6   3 5314.05   85.87   0
  -2  -6  -3  367.76   10.32   0
   2   6   3  363.82    7.59   0
  -4  -6  -3  818.67   20.63   0
   4   6   3  820.18   16.08   0
   6   6   3   93.76    3.94   0
  -6  -6  -3   80.11    7.59   0
   8   6   3   76.47    3.34   0
  -8  -6  -3   73.13    5.77   0
 -10  -6  -3   35.20    5.46   0
  10   6   3   32.47    3.03   0
  12   6   3  177.21    5.46   0
 -12  -6  -3  166.28    8.50   0
  14   6   3  559.23   10.92   0
 -14  -6  -3  552.25   17.90   0
  16   6   3  218.47    6.98   0
 -16  -6  -3  195.11   10.32   0
  18   6   3   31.56    4.55   0
 -18  -6  -3   38.84   11.23   0
  20   6   3   30.65    5.77   0
 -20  -6  -3   20.63   14.26   0
  21   7  -3  102.56   10.92   0
 -21  -7   3  131.39   16.69   0
 -19  -7   3  109.24    7.89   0
  19   7  -3   88.91    8.80   0
 -17  -7   3  102.26    6.68   0
  17   7  -3  101.35    7.59   0
 -15  -7   3  319.82   11.23   0
  15   7  -3  313.45    9.71   0
 -13  -7   3  976.15   22.15   0
  13   7  -3  997.69   22.45   0
  11   7  -3   30.65    4.25   0
 -11  -7   3   31.86    3.94   0
  -9  -7   3  693.65   16.08   0
   9   7  -3  693.04   18.81   0
   7   7  -3   16.39    2.43   0
  -7  -7   3    7.28    2.73   0
  -5  -7   3   97.10    4.55   0
   5   7  -3   92.85    3.34   0
   3   7  -3 1449.81   22.76   0
  -3  -7   3 1468.62   29.13   0
   1   7  -3  566.82   13.05   0
  -1  -7   3  550.73   13.05   0
   1   7   3 1505.64   25.49   0
  -1  -7  -3 1488.65   36.72   0
   3   7   3  356.54    7.89   0
  -3  -7  -3  363.21   10.92   0
   5   7   3  659.36   14.26   0
  -5  -7  -3  649.96   18.81   0
   7   7   3  630.54   12.44   0
   9   7   3 1274.43   20.63   0
  -9  -7  -3 1278.98   45.82   0
  11   7   3 1290.81   21.85   0
 -11  -7  -3 1276.25   34.29   0
  13   7   3  187.22    5.77   0
 -13  -7  -3  188.74    9.10   0
  15   7   3  234.86    7.59   0
 -15  -7  -3  248.21   12.44   0
 -17  -7  -3   30.34    8.80   0
  17   7   3   40.96    4.25   0
 -19  -7  -3  235.47   20.33   0
  19   7   3  259.74   10.62   0
 -20  -8   3  264.29   16.69   0
  20   8  -3  286.44   16.39   0
  18   8  -3  167.50    9.71   0
 -18  -8   3  183.58    9.10   0
 -16  -8   3  203.91    8.50   0
  16   8  -3  241.84    8.19   0
  14   8  -3  477.91   13.35   0
 -14  -8   3  490.35   13.35   0
  12   8  -3  895.13   16.69   0
 -12  -8   3  905.45   21.54   0
 -10  -8   3  499.76   12.74   0
  10   8  -3  485.19   10.32   0
  -8  -8   3  683.64   13.65   0
   8   8  -3  695.78   15.17   0
   6   8  -3  740.99   16.39   0
  -6  -8   3  803.80   22.15   0
  -4  -8   3  142.01    6.68   0
   4   8  -3  149.59    4.25   0
  -2  -8   3  252.46    6.98   0
   2   8  -3  258.22    6.07   0
   0  -8  -3  639.94   17.30   0
   0   8   3  645.41   13.96   0
  -2  -8  -3 2037.87   48.85   0
   2   8   3 2006.31   40.36   0
  -4  -8  -3  799.85   17.30   0
   4   8   3  831.41   16.39   0
   6   8   3  923.96   18.21   0
  -6  -8  -3  917.59   25.49   0
  -8  -8  -3 1683.76   42.48   0
   8   8   3 1674.66   28.83   0
 -10  -8  -3  406.60   18.81   0
  10   8   3  367.76    7.89   0
 -12  -8  -3  566.51   27.31   0
  12   8   3  556.50   11.23   0
  14   8   3   51.28    4.25   0
 -14  -8  -3   60.08    8.80   0
  16   8   3   25.49    3.94   0
 -16  -8  -3   32.16    7.28   0
 -18  -8  -3  398.71   26.10   0
  18   8   3  349.56   12.14   0
  20   8   3    8.50    6.98   0
 -21  -9   3  150.50   23.06   0
 -19  -9   3    5.77    8.19   0
  19   9  -3    3.94    6.98   0
 -17  -9   3   34.29    6.07   0
  17   9  -3   29.43    6.68   0
  15   9  -3    6.68    4.55   0
 -15  -9   3    1.21    4.55   0
 -13  -9   3   75.86    6.07   0
  13   9  -3   60.38    4.85   0
 -11  -9   3  238.80    6.98   0
  11   9  -3  236.07    6.98   0
   9   9  -3   43.69    4.55   0
  -9  -9   3   52.19    3.64   0
   7   9  -3  148.08    5.46   0
  -7  -9   3  126.84    5.77   0
   5   9  -3  517.36   10.62   0
  -5  -9   3  514.32   15.48   0
   3   9  -3  754.95   12.74   0
  -3  -9   3  744.63   16.69   0
  -1  -9   3  386.58   12.74   0
   1   9  -3  416.92   12.44   0
   1   9   3  168.10    4.55   0
  -1  -9  -3  161.12    7.59   0
  -3  -9  -3 1099.95   29.43   0
   3   9   3 1112.09   19.42   0
  -5  -9  -3  118.34    6.07   0
   5   9   3  123.80    5.46   0
  -7  -9  -3  837.78   22.76   0
   7   9   3  857.51   16.99   0
  -9  -9  -3  204.21   10.01   0
   9   9   3  206.34    6.07   0
  11   9   3 1138.49   20.03   0
 -11  -9  -3 1147.59   41.27   0
 -13  -9  -3   12.14   14.56   0
  13   9   3   19.12    3.94   0
  15   9   3  188.43    6.68   0
 -15  -9  -3  181.76   16.08   0
  17   9   3   62.20    5.46   0
 -17  -9  -3   40.96   18.51   0
  19   9   3   -1.52    8.80   0
 -20 -10   3  202.09   19.12   0
  20  10  -3  183.88   12.44   0
  18  10  -3   53.71    9.10   0
 -18 -10   3   60.38    9.41   0
 -16 -10   3   39.75    6.07   0
  16  10  -3   29.43    4.85   0
 -14 -10   3  385.06   10.62   0
  14  10  -3  378.69   10.32   0
  12  10  -3  185.40    6.98   0
 -12 -10   3  182.06    6.68   0
 -10 -10   3  365.64    8.80   0
  10  10  -3  387.18   10.62   0
  -8 -10   3   27.61    4.85   0
   8  10  -3   14.87    3.64   0
   6  10  -3   59.17    4.25   0
  -6 -10   3   53.10    8.19   0
   4  10  -3 1236.19   19.72   0
  -4 -10   3 1251.67   28.83   0
   2  10  -3  329.23    7.59   0
  -2 -10   3  333.47   11.83   0
   0 -10  -3  134.12    6.68   0
   0  10   3  135.33    4.25   0
   2  10   3  134.72    4.25   0
  -2 -10  -3  135.33    8.19   0
  -4 -10  -3  139.58    7.89   0
   4  10   3  152.63    4.55   0
   6  10   3 2692.68   45.82   0
  -6 -10  -3 2723.33   67.36   0
   8  10   3  189.04    6.68   0
  -8 -10  -3  180.85    5.77   0
 -10 -10  -3  261.26   12.74   0
  10  10   3  263.08    7.89   0
  12  10   3   14.26    3.34   0
 -12 -10  -3    6.98    6.68   0
 -14 -10  -3  573.19   27.92   0
  14  10   3  513.41   11.83   0
  16  10   3  115.61    6.07   0
 -16 -10  -3  125.02   15.48   0
  18  10   3   19.42    5.46   0
 -19 -11   3   15.17   17.90   0
  19  11  -3   43.69   11.23   0
  17  11  -3   40.96    6.07   0
 -17 -11   3   38.23    6.07   0
  15  11  -3   16.39    4.55   0
 -15 -11   3   12.14    4.85   0
 -13 -11   3  319.82    9.10   0
  13  11  -3  313.14    8.50   0
 -11 -11   3  495.21   11.23   0
  11  11  -3  460.61   12.44   0
   9  11  -3  143.83    6.07   0
  -9 -11   3  128.66    6.37   0
   7  11  -3  115.00    5.16   0
  -7 -11   3  112.27    8.19   0
  -5 -11   3   49.76    6.37   0
   5  11  -3   50.37    3.03   0
   3  11  -3   54.92    3.03   0
  -3 -11   3   69.79    7.59   0
  -1 -11   3  671.20   19.72   0
   1  11  -3  662.09   13.05   0
  -1 -11  -3  233.04   10.92   0
   1  11   3  246.69    6.07   0
  -3 -11  -3  108.93    7.89   0
   3  11   3  127.75    5.16   0
  -5 -11  -3  107.72    7.89   0
   5  11   3   99.83    3.94   0
  -7 -11  -3   49.76    6.37   0
   7  11   3   55.23    4.55   0
   9  11   3 1375.17   28.52   0
  -9 -11  -3 1356.05   36.11   0
 -11 -11  -3   88.00    5.16   0
  11  11   3   82.84    4.55   0
 -13 -11  -3  554.98   15.78   0
  13  11   3  523.12   11.53   0
 -15 -11  -3   53.71    9.10   0
  15  11   3   47.34    4.25   0
 -17 -11  -3  101.04   14.26   0
  17  11   3   37.02    5.46   0
  19  11   3  143.83   12.14   0
  18  12  -3  105.29    7.89   0
 -18 -12   3   74.34   17.30   0
  16  12  -3  141.40    6.98   0
 -16 -12   3  133.21    7.28   0
 -14 -12   3  172.65    7.28   0
  14  12  -3  165.98    6.07   0
  12  12  -3  207.55    8.50   0
 -12 -12   3  241.53   10.01   0
  10  12  -3   59.17    5.77   0
 -10 -12   3   65.24    6.07   0
   8  12  -3  703.97   16.99   0
  -8 -12   3  649.05   20.33   0
  -6 -12   3  122.59    9.41   0
   6  12  -3  118.95    5.16   0
  -4 -12   3 1129.69   30.65   0
   4  12  -3 1211.01   19.72   0
   2  12  -3   64.63    4.25   0
  -2 -12   3   45.82    6.68   0
   0 -12  -3 1200.69   32.16   0
   0  12   3 1208.58   21.54   0
   2  12   3  159.61    5.77   0
  -2 -12  -3  168.10    8.50   0
  -4 -12  -3  312.54   12.14   0
   4  12   3  316.79    8.80   0
   6  12   3  324.37    8.80   0
  -6 -12  -3  313.14   12.44   0
  -8 -12  -3 1504.73   39.14   0
   8  12   3 1516.57   28.52   0
  10  12   3  420.56   10.62   0
 -10 -12  -3  428.75   16.99   0
 -12 -12  -3  114.70    5.46   0
  12  12   3  108.33    5.16   0
  14  12   3  277.64    8.19   0
 -14 -12  -3  289.78   10.01   0
  16  12   3   38.54    5.16   0
 -16 -12  -3    3.64   12.74   0
  18  12   3  139.88   10.01   0
 -17 -13   3   83.44   13.35   0
  17  13  -3   96.19    6.98   0
  15  13  -3  207.25    7.28   0
 -15 -13   3  219.69   10.92   0
  13  13  -3   48.25    5.16   0
 -13 -13   3   40.05    8.50   0
 -11 -13   3  274.61   10.01   0
  11  13  -3  274.00    9.71   0
  -9 -13   3   95.89    8.19   0
   9  13  -3   82.84    5.77   0
   7  13  -3  374.74   10.62   0
  -7 -13   3  357.45   14.26   0
   5  13  -3  506.13   10.92   0
  -5 -13   3  494.29   23.36   0
  -3 -13   3  444.53   16.69   0
   3  13  -3  451.51    9.10   0
  -1 -13   3  465.17   15.17   0
   1  13  -3  470.02   10.32   0
  -1 -13  -3  306.17   12.14   0
   1  13   3  326.80    7.28   0
   3  13   3   22.45    4.55   0
  -3 -13  -3    8.50    8.19   0
  -5 -13  -3  113.79    8.80   0
   5  13   3  109.54    4.25   0
   7  13   3  571.37   13.05   0
  -7 -13  -3  615.37   27.92   0
   9  13   3  210.89    7.28   0
  -9 -13  -3  236.07   18.21   0
  11  13   3  203.91    7.89   0
 -11 -13  -3  213.92   12.74   0
  13  13   3  180.54    6.98   0
 -13 -13  -3  209.37   13.35   0
 -15 -13  -3   36.11   13.05   0
  15  13   3   14.26    4.85   0
  17  13   3   80.71    9.71   0
  18  14  -3   39.14    7.28   0
  16  14  -3   50.07    6.98   0
 -16 -14   3   26.70   16.39   0
  14  14  -3   27.31    5.16   0
 -14 -14   3   32.77    7.89   0
 -12 -14   3  179.94    9.41   0
  12  14  -3  181.76    8.19   0
 -10 -14   3  123.19   10.62   0
  10  14  -3  127.14    6.68   0
  -8 -14   3  474.27   24.88   0
   8  14  -3  451.81   12.74   0
  -6 -14   3  314.05   20.33   0
   6  14  -3  283.10    9.10   0
  -4 -14   3  466.99   16.99   0
   4  14  -3  438.46    9.10   0
   2  14  -3 1320.24   24.27   0
  -2 -14   3 1266.23   36.41   0
   0 -14  -3  270.06   12.44   0
   0  14   3  279.46    6.98   0
   2  14   3  309.20    7.89   0
  -2 -14  -3  310.11   13.96   0
   4  14   3  965.23   21.85   0
  -4 -14  -3  963.10   30.65   0
   6  14   3 1014.38   18.21   0
  -6 -14  -3 1041.69   30.95   0
   8  14   3 1043.51   20.94   0
  -8 -14  -3 1088.42   44.00   0
  10  14   3  221.20    9.10   0
 -10 -14  -3  231.82   19.12   0
  12  14   3  343.18    9.41   0
 -12 -14  -3  323.16   15.48   0
 -14 -14  -3  144.13   13.05   0
  14  14   3  141.10    6.37   0
  16  14   3    1.52    6.37   0
 -16 -14  -3   11.53   22.45   0
  17  15  -3  120.16    9.41   0
 -15 -15   3  -25.79   13.96   0
  15  15  -3    9.41    6.37   0
 -13 -15   3    9.41    7.28   0
  13  15  -3    5.77    4.85   0
 -11 -15   3  517.05   29.43   0
  11  15  -3  513.71   17.60   0
   9  15  -3   78.59    5.77   0
  -9 -15   3   63.11   13.05   0
   7  15  -3  556.20   14.56   0
  -7 -15   3  551.34   28.83   0
   5  15  -3  544.06   14.87   0
  -5 -15   3  557.71   29.43   0
  -3 -15   3 1353.93   36.72   0
   3  15  -3 1366.37   22.76   0
   1  15  -3  376.56    8.19   0
  -1 -15   3  365.34   15.48   0
  -1 -15  -3  182.06   10.62   0
   1  15   3  159.30    5.77   0
  -3 -15  -3  333.78   14.87   0
   3  15   3  322.85    8.50   0
   5  15   3   11.53    3.64   0
  -5 -15  -3   16.08    6.98   0
   7  15   3   16.39    4.25   0
  -7 -15  -3   37.63   14.87   0
   9  15   3   41.87    4.25   0
  -9 -15  -3   44.60   11.53   0
  11  15   3  211.19    8.19   0
 -11 -15  -3  282.80   19.42   0
 -13 -15  -3   98.62   10.92   0
  13  15   3   97.71    6.07   0
  15  15   3   82.23    7.28   0
 -15 -15  -3   66.45   13.65   0
  16  16  -3   20.94    6.37   0
  14  16  -3   48.55    6.37   0
 -12 -16   3  114.39   21.54   0
  12  16  -3   71.91    6.98   0
  10  16  -3   54.62    6.07   0
 -10 -16   3   29.43   17.60   0
   8  16  -3   74.95    5.46   0
  -8 -16   3   53.71   17.60   0
  -6 -16   3  595.34   28.22   0
   6  16  -3  562.87   14.87   0
  -4 -16   3  108.33    9.71   0
   4  16  -3  115.61    3.94   0
  -2 -16   3   -4.85   10.32   0
   2  16  -3    9.71    3.03   0
   0 -16  -3  551.64   18.21   0
   0  16   3  539.51    9.41   0
  -2 -16  -3  432.39   17.30   0
   2  16   3  426.33    9.71   0
   4  16   3  696.08   15.48   0
  -4 -16  -3  724.30   23.06   0
  -6 -16  -3   57.65   13.35   0
   6  16   3   45.82    5.16   0
   8  16   3  370.80    9.10   0
  -8 -16  -3  368.37   20.63   0
  10  16   3   23.36    4.55   0
 -10 -16  -3   23.97   15.17   0
  12  16   3  171.14    8.80   0
 -12 -16  -3  169.01   22.15   0
 -14 -16  -3   52.19   14.87   0
  14  16   3    7.89    6.07   0
  15  17  -3  138.97    9.10   0
  13  17  -3  100.44    8.50   0
  11  17  -3    5.16    5.46   0
 -11 -17   3   22.45   13.05   0
   9  17  -3  106.20    6.68   0
  -9 -17   3   95.89   20.63   0
  -7 -17   3  154.75   17.30   0
   7  17  -3  119.55    6.37   0
   5  17  -3  240.32    8.80   0
  -5 -17   3  263.38   21.24   0
   3  17  -3  325.89    7.59   0
  -3 -17   3  297.67   14.26   0
  -1 -17   3  446.66   16.99   0
   1  17  -3  435.43    8.19   0
   1  17   3   31.56    4.25   0
  -1 -17  -3   50.98    7.89   0
  -3 -17  -3   50.37   10.62   0
   3  17   3   50.67    4.85   0
  -5 -17  -3  249.73   13.96   0
   5  17   3  245.18    7.59   0
   7  17   3  112.88    5.46   0
  -7 -17  -3  127.14   18.51   0
   9  17   3  220.90    7.59   0
  -9 -17  -3  207.55   17.90   0
  11  17   3   19.12    4.55   0
 -11 -17  -3  -15.78   13.05   0
  13  17   3   33.07    4.55   0
  14  18  -3   37.32    6.98   0
  12  18  -3   45.82    6.68   0
  10  18  -3  227.88    9.71   0
  -8 -18   3    7.28   13.35   0
   8  18  -3    4.25    4.85   0
   6  18  -3  654.81   17.60   0
  -6 -18   3  609.90   33.98   0
   4  18  -3    8.50    4.25   0
  -4 -18   3   31.56    8.50   0
  -2 -18   3  396.59   17.30   0
   2  18  -3  399.02    8.19   0
   0  18   3   15.48    4.25   0
   0 -18  -3   -1.82    9.10   0
  -2 -18  -3  345.31   15.48   0
   2  18   3  371.40    9.71   0
   4  18   3  537.69   13.96   0
  -4 -18  -3  531.92   20.03   0
   6  18   3   11.53    4.25   0
  -6 -18  -3    3.03    8.19   0
   8  18   3  237.59    7.59   0
  -8 -18  -3  226.97   22.45   0
  10  18   3    9.71    4.55   0
 -10 -18  -3  -20.63   18.51   0
  12  18   3   27.31    5.77   0
  13  19  -3   54.62    9.10   0
  11  19  -3  343.49   13.96   0
   9  19  -3    0.61    5.16   0
  -7 -19   3   52.49   30.65   0
   7  19  -3   55.53    6.07   0
  -5 -19   3   33.38   12.74   0
   5  19  -3   36.41    5.46   0
  -3 -19   3   40.05   11.83   0
   3  19  -3   49.16    3.03   0
  -1 -19   3  374.74   18.21   0
   1  19  -3  378.38    7.59   0
   1  19   3   80.41    5.46   0
  -1 -19  -3   53.40   11.83   0
   3  19   3   76.77    5.46   0
  -3 -19  -3   84.35   12.74   0
  -5 -19  -3   68.58   13.05   0
   5  19   3   69.49    4.85   0
   7  19   3   19.12    4.25   0
  -7 -19  -3   21.24   12.14   0
  -9 -19  -3   -1.52   18.51   0
   9  19   3   10.92    5.16   0
  11  19   3  103.17    6.98   0
  10  20  -3  144.13    9.10   0
   8  20  -3   33.07    6.37   0
   6  20  -3   41.87    6.07   0
   4  20  -3   26.40    4.85   0
  -4 -20   3    7.59   16.08   0
   2  20  -3  225.76    5.16   0
  -2 -20   3  234.55   16.08   0
   0  20   3  241.23    8.19   0
   0 -20  -3  240.32   16.08   0
  -2 -20  -3  325.89   24.88   0
   2  20   3  334.08    8.50   0
   4  20   3   -2.43    6.68   0
  -4 -20  -3   -5.16   11.53   0
  -6 -20  -3  196.63   22.45   0
   6  20   3  183.88    7.89   0
   8  20   3  138.06    7.28   0
  -8 -20  -3  106.81   16.99   0
  10  20   3   16.39    6.37   0
   9  21  -3  137.46   15.48   0
   7  21  -3   16.39    5.46   0
   5  21  -3   41.87    5.46   0
   3  21  -3  254.89    7.59   0
  -3 -21   3  203.60   31.86   0
   1  21  -3   57.65    4.25   0
  -1 -21   3   63.72   17.90   0
  -1 -21  -3  165.07   17.90   0
   1  21   3  143.83    6.68   0
  -3 -21  -3  206.03   20.33   0
   3  21   3  226.67    8.19   0
   5  21   3   71.00    6.07   0
  -5 -21  -3  105.60   21.85   0
   7  21   3   60.38    5.46   0
   9  21   3   16.08    6.98   0
   6  22  -3  126.23   10.92   0
   4  22  -3   67.06    4.85   0
   2  22  -3   59.17    5.77   0
   0  22   3   78.89    6.07   0
   2  22   3   25.19    5.46   0
   4  22   3   21.85    4.25   0
   6  22   3  144.74   10.01   0
   3  23  -3    6.68    8.50   0
   1  23  -3  117.13    7.59   0
   1  23   3  222.72   10.01   0
  22   0  -4   33.98   11.83   0
  20   0  -4  304.95   14.56   0
  18   0  -4  348.04   12.14   0
  16   0  -4  263.38    9.41   0
  14   0  -4  162.64    6.98   0
  12   0  -4  139.88    6.68   0
  10   0  -4   32.77    3.94   0
   8   0  -4 4882.57   92.85   0
   6   0  -4 4091.51   76.16   0
   4   0  -4 4691.10   86.78   0
   2   0   4 1282.31   30.65   0
   4   0   4 1615.18   31.56   0
   6   0   4 2087.63   36.72   0
   8   0   4  747.97   13.96   0
  10   0   4  461.83    9.41   0
  12   0   4  199.96    6.07   0
  14   0   4   94.37    4.25   0
  16   0   4  179.03    6.68   0
  18   0   4 1336.02   27.31   0
  20   0   4  895.74   47.64   0
 -21  -1   4   38.23   11.53   0
  21   1  -4   70.09   10.32   0
 -19  -1   4  153.23   10.01   0
  19   1  -4  149.90    9.10   0
 -17  -1   4  413.88   16.69   0
  17   1  -4  406.91   13.05   0
 -15  -1   4  654.21   17.30   0
  15   1  -4  632.96   16.08   0
 -13  -1   4 1461.64   30.65   0
  13   1  -4 1451.63   31.25   0
 -11  -1   4 1528.40   31.56   0
  11   1  -4 1549.94   31.86   0
  -9  -1   4 1085.99   23.06   0
   9   1  -4 1066.57   22.76   0
  -7  -1   4  123.80    4.25   0
   7   1  -4  117.13    5.46   0
  -5  -1   4 1826.98   43.09   0
   5   1  -4 1843.97   35.81   0
  -3  -1   4 3909.75   74.04   0
   3   1  -4 3744.38   60.08   0
   3   1   4 1204.03   25.19   0
  -3  -1  -4 1214.35   23.97   0
   5   1   4  214.53    5.77   0
  -5  -1  -4  202.39    5.46   0
   7   1   4    2.73    1.82   0
  -7  -1  -4    0.91    1.82   0
  -9  -1  -4  262.47    6.68   0
   9   1   4  264.59    6.37   0
  11   1   4  378.69    8.50   0
 -11  -1  -4  386.58    8.80   0
 -13  -1  -4  250.33    6.98   0
  13   1   4  272.79    7.28   0
 -15  -1  -4  266.42    8.80   0
  15   1   4  261.86    7.59   0
 -17  -1  -4  104.38    5.46   0
  17   1   4   94.06    5.46   0
 -19  -1  -4  137.76   13.65   0
  19   1   4  117.13    6.68   0
 -21  -1  -4  119.55   12.14   0
  22   2  -4   20.33   12.14   0
 -20  -2   4   -5.46    9.71   0
  20   2  -4  -13.65    5.77   0
  18   2  -4   51.89    6.07   0
 -18  -2   4   63.42   10.01   0
  16   2  -4   72.82    6.98   0
 -16  -2   4   91.94    7.28   0
  14   2  -4  117.73    6.68   0
 -14  -2   4  120.16    9.10   0
  12   2  -4   10.62    4.25   0
 -12  -2   4   14.87    5.16   0
 -10  -2   4  116.22    7.28   0
  10   2  -4  115.91    6.07   0
   8   2  -4 1494.72   36.72   0
  -8  -2   4 1541.75   30.65   0
   6   2  -4 1235.28   29.74   0
  -6  -2   4 1268.36   26.10   0
   4   2  -4  573.79   13.05   0
  -4  -2   4  573.19   15.48   0
  -2  -2   4  106.20    4.25   0
   2   2  -4  105.90    4.85   0
   0  -2  -4  479.12   12.14   0
   2   2   4 2479.36   47.34   0
  -2  -2  -4 2516.99   48.25   0
  -4  -2  -4   -4.85    3.34   0
   4   2   4   -4.55    1.52   0
   6   2   4 1320.85   23.67   0
  -6  -2  -4 1284.74   24.88   0
  -8  -2  -4  706.70   13.65   0
   8   2   4  706.40   14.26   0
 -10  -2  -4  216.35    6.07   0
  10   2   4  203.00    5.46   0
 -12  -2  -4   13.96    3.34   0
  12   2   4   12.14    3.34   0
  14   2   4   60.08    3.94   0
 -14  -2  -4   63.72    5.46   0
  16   2   4   35.50    4.55   0
 -16  -2  -4   44.91    6.07   0
 -18  -2  -4   92.85    8.50   0
  18   2   4  108.63    6.07   0
  20   2   4    0.91    5.16   0
 -20  -2  -4   -1.82    7.59   0
 -21  -3   4   15.48   15.48   0
  21   3  -4    7.59   11.83   0
 -19  -3   4   20.33    7.28   0
  19   3  -4   27.01    7.28   0
 -17  -3   4   76.16   13.96   0
  17   3  -4   81.02    6.98   0
 -15  -3   4  348.34   13.05   0
  15   3  -4  371.71   12.14   0
  13   3  -4 1819.39   37.63   0
 -13  -3   4 1836.99   48.55   0
  11   3  -4  453.94   12.44   0
 -11  -3   4  463.95   15.17   0
  -9  -3   4  410.24   10.62   0
   9   3  -4  423.29   13.05   0
   7   3  -4  420.86   12.14   0
  -7  -3   4  447.26   10.62   0
  -5  -3   4  184.18    5.16   0
   5   3  -4  173.56    9.10   0
  -3  -3   4 4510.86   73.13   0
   3   3  -4 4346.09   80.11   0
   1   3  -4 8773.51  193.89   0
  -1  -3   4 8847.55  162.03   0
   1   3   4 1115.12   27.31   0
  -1  -3  -4 1169.74   39.45   0
   3   3   4 2474.21   47.34   0
  -3  -3  -4 2483.92   47.94   0
   5   3   4  172.65    4.55   0
  -5  -3  -4  172.65    6.68   0
  -7  -3  -4  225.45    8.19   0
   7   3   4  223.93    5.46   0
  -9  -3  -4  206.34    7.28   0
   9   3   4  212.10    5.46   0
  11   3   4  250.64    6.37   0
 -11  -3  -4  258.53    8.50   0
  13   3   4  420.86   10.01   0
 -13  -3  -4  398.41   11.83   0
 -15  -3  -4  661.18   20.03   0
  15   3   4  669.38   14.26   0
  17   3   4   73.13    5.16   0
 -17  -3  -4   65.54    8.80   0
 -19  -3  -4   23.97   11.53   0
  19   3   4    1.52    5.16   0
  21   3   4  281.28   16.08   0
 -21  -3  -4  239.71   18.51   0
 -22  -4   4   16.08   12.14   0
  22   4  -4   -1.21    9.10   0
  20   4  -4   28.22    7.89   0
 -20  -4   4   32.47    6.68   0
 -18  -4   4  348.04   16.39   0
  18   4  -4  359.57   11.83   0
 -16  -4   4   20.03    6.07   0
  16   4  -4   24.27    6.98   0
 -14  -4   4  341.06   12.44   0
  14   4  -4  314.66   10.62   0
 -12  -4   4  325.89    9.41   0
  12   4  -4  283.41    9.10   0
 -10  -4   4  641.16   15.78   0
  10   4  -4  609.90   18.81   0
   8   4  -4 1095.10   27.31   0
  -8  -4   4 1082.05   22.76   0
  -6  -4   4  132.90    4.25   0
   6   4  -4  142.92    8.19   0
  -4  -4   4 1590.00   27.31   0
   4   4  -4 1567.24   37.32   0
  -2  -4   4 2469.65   84.35   0
   2   4  -4 2431.12   35.81   0
   0  -4  -4  210.58    4.85   0
   0   4   4  208.76    4.85   0
  -2  -4  -4  663.31   12.44   0
   2   4   4  642.67   14.26   0
   4   4   4  353.20    7.59   0
  -4  -4  -4  358.36   10.92   0
  -6  -4  -4  132.90    5.77   0
   6   4   4  138.37    3.64   0
   8   4   4  226.67    5.16   0
  -8  -4  -4  232.73    8.80   0
  10   4   4  787.11   15.78   0
 -10  -4  -4  800.76   18.51   0
  12   4   4  243.66    6.68   0
 -12  -4  -4  228.79    9.41   0
 -14  -4  -4   16.08    5.77   0
  14   4   4   13.65    3.03   0
  16   4   4  397.50   10.01   0
 -16  -4  -4  390.22   15.17   0
 -18  -4  -4  176.90   11.23   0
  18   4   4  139.58    6.37   0
 -20  -4  -4    8.19   16.69   0
  20   4   4   15.17    5.46   0
 -21  -5   4  184.49   18.81   0
  21   5  -4  182.06   13.05   0
  19   5  -4   97.40    7.89   0
 -19  -5   4   93.46    7.89   0
 -17  -5   4  359.57   12.44   0
  17   5  -4  364.12   12.44   0
  15   5  -4    0.30    4.55   0
 -15  -5   4   11.53    5.16   0
  13   5  -4  477.91   13.05   0
 -13  -5   4  480.03   13.35   0
 -11  -5   4   54.62    4.85   0
  11   5  -4   71.61    7.28   0
  -9  -5   4  621.13   14.56   0
   9   5  -4  635.70   18.21   0
   7   5  -4 2632.30   62.20   0
  -7  -5   4 2704.21   52.80   0
   5   5  -4 1944.71   45.21   0
  -5  -5   4 2069.73   34.89   0
  -3  -5   4  453.94   10.32   0
   3   5  -4  436.34   11.83   0
   1   5  -4  188.13    5.16   0
  -1  -5   4  187.52    6.37   0
  -1  -5  -4 9196.80  145.65   0
   1   5   4 9088.17  142.92   0
  -3  -5  -4  554.98   12.14   0
   3   5   4  552.86   10.92   0
   5   5   4  598.68   12.14   0
  -5  -5  -4  572.28   16.08   0
  -7  -5  -4  640.55   27.92   0
   7   5   4  649.65   11.23   0
   9   5   4  150.81    4.25   0
  -9  -5  -4  158.70   10.62   0
  11   5   4  245.18    6.07   0
 -11  -5  -4  224.24   10.32   0
 -13  -5  -4  241.23   10.01   0
  13   5   4  253.97    7.28   0
 -15  -5  -4   11.23    5.77   0
  15   5   4    3.94    3.34   0
 -17  -5  -4   24.27    8.19   0
  17   5   4   12.44    3.94   0
 -19  -5  -4  202.09   15.78   0
  19   5   4  179.33    8.80   0
  21   5   4   14.87   10.01   0
 -22  -6   4  176.60   17.60   0
  20   6  -4   90.73   12.74   0
 -20  -6   4   72.22   10.32   0
  18   6  -4  172.05   10.62   0
 -18  -6   4  173.26    8.50   0
 -16  -6   4  515.23   14.26   0
  16   6  -4  526.76   15.17   0
 -14  -6   4   95.58    6.68   0
  14   6  -4   86.78    6.37   0
 -12  -6   4   64.63    5.16   0
  12   6  -4   71.00    6.07   0
  10   6  -4  284.93    8.50   0
 -10  -6   4  263.38    7.89   0
   8   6  -4  343.18   10.92   0
  -8  -6   4  339.24    8.80   0
  -6  -6   4 1438.28   25.19   0
   6   6  -4 1437.67   28.83   0
  -4  -6   4  711.86   14.87   0
   4   6  -4  705.18   14.26   0
   2   6  -4  764.05   14.26   0
  -2  -6   4  756.46   16.39   0
   0   6   4  900.90   13.96   0
   0  -6  -4  901.81   19.12   0
  -2  -6  -4  624.47   16.08   0
   2   6   4  629.02   12.74   0
  -4  -6  -4   23.36    5.16   0
   4   6   4   18.51    1.52   0
  -6  -6  -4  340.45   16.39   0
   6   6   4  337.42    7.59   0
  -8  -6  -4  496.12   20.63   0
   8   6   4  518.27    9.41   0
  10   6   4  218.78    5.77   0
 -10  -6  -4  256.71   14.87   0
  12   6   4   28.83    3.03   0
 -12  -6  -4   34.59   10.01   0
  14   6   4  100.74    4.55   0
 -14  -6  -4   77.07    8.19   0
  16   6   4  209.98    6.68   0
 -16  -6  -4  199.36   10.92   0
  18   6   4   48.55    4.85   0
  20   6   4  117.73    9.10   0
  21   7  -4   13.35    9.71   0
 -21  -7   4    9.71    9.41   0
 -19  -7   4   17.90    6.98   0
  19   7  -4   45.52    9.10   0
  17   7  -4  460.01   15.17   0
 -17  -7   4  459.10   13.96   0
  15   7  -4  141.10    9.10   0
 -15  -7   4  146.86    7.28   0
  13   7  -4  162.34    9.10   0
 -13  -7   4  162.94    6.68   0
  11   7  -4  733.70   17.30   0
 -11  -7   4  714.89   17.30   0
  -9  -7   4    4.25    3.03   0
   9   7  -4    6.37    3.94   0
  -7  -7   4  148.08    4.55   0
   7   7  -4  150.50    5.16   0
  -5  -7   4 2021.78   38.54   0
   5   7  -4 2019.36   33.98   0
  -3  -7   4  209.07    7.89   0
   3   7  -4  197.23    4.25   0
  -1  -7   4 2446.59   49.76   0
   1   7  -4 2458.43   48.55   0
   1   7   4  149.90    3.64   0
  -1  -7  -4  145.35    6.98   0
   3   7   4  203.00    5.77   0
  -3  -7  -4  189.95    4.85   0
  -5  -7  -4   95.89    6.68   0
   5   7   4  100.13    3.34   0
   7   7   4  412.06    9.10   0
  -7  -7  -4  409.03   13.35   0
  -9  -7  -4 1762.95   60.38   0
   9   7   4 1756.89   27.92   0
  11   7   4  628.11   12.14   0
 -11  -7  -4  644.50   28.52   0
  13   7   4   94.98    4.55   0
 -13  -7  -4  106.81   15.48   0
  15   7   4  544.36   11.53   0
 -15  -7  -4  597.46   30.04   0
  17   7   4  217.56    6.98   0
 -17  -7  -4  270.66   26.10   0
  19   7   4    0.91    7.28   0
 -20  -8   4   43.39    8.19   0
  20   8  -4   70.40   13.05   0
  18   8  -4  144.74    9.41   0
 -18  -8   4  128.96    7.89   0
  16   8  -4  165.07    9.10   0
 -16  -8   4  150.81    7.59   0
 -14  -8   4   33.98    5.46   0
  14   8  -4   37.02    6.68   0
  12   8  -4  285.84    8.50   0
 -12  -8   4  273.39    8.80   0
 -10  -8   4   21.54    3.94   0
  10   8  -4   16.08    3.34   0
   8   8  -4  205.43    6.37   0
  -8  -8   4  214.83    6.07   0
  -6  -8   4   30.04    4.55   0
   6   8  -4   34.29    2.73   0
  -4  -8   4  646.32   18.21   0
   4   8  -4  638.43   12.14   0
  -2  -8   4  877.23   19.12   0
   2   8  -4  870.55   15.78   0
   0  -8  -4  382.63   12.44   0
   0   8   4  389.91    7.89   0
  -2  -8  -4  146.56    6.98   0
   2   8   4  148.08    4.25   0
  -4  -8  -4  266.11    7.59   0
   4   8   4  274.91    6.68   0
  -6  -8  -4  276.43   10.01   0
   6   8   4  284.93    7.59   0
   8   8   4   81.32    3.64   0
  -8  -8  -4   46.73    5.77   0
  10   8   4  131.69    4.55   0
 -10  -8  -4  119.55   12.14   0
  12   8   4  290.08    7.28   0
 -12  -8  -4  279.16   20.33   0
  14   8   4  107.72    4.85   0
 -14  -8  -4  102.56   17.30   0
 -16  -8  -4   48.55   13.05   0
  16   8   4   60.08    4.55   0
  18   8   4   96.19    6.37   0
  20   8   4    5.16    8.50   0
 -21  -9   4   42.18   10.92   0
  19   9  -4  292.21   15.48   0
 -19  -9   4  269.45   14.26   0
  17   9  -4   51.28    6.68   0
 -17  -9   4   52.80    6.37   0
  15   9  -4  169.32    8.50   0
 -15  -9   4  140.49    6.68   0
 -13  -9   4  192.38    7.89   0
  13   9  -4  203.60    6.98   0
 -11  -9   4  222.11    6.98   0
  11   9  -4  230.00    6.98   0
  -9  -9   4   80.11    4.55   0
   9   9  -4   80.71    4.85   0
   7   9  -4  480.34   11.23   0
  -7  -9   4  476.39   12.14   0
  -5  -9   4 1224.36   30.34   0
   5   9  -4 1183.09   20.94   0
  -3  -9   4 1576.95   31.56   0
   3   9  -4 1555.41   24.88   0
  -1  -9   4 1217.38   34.29   0
   1   9  -4 1206.46   21.24   0
  -1  -9  -4  139.58    7.28   0
   1   9   4  148.99    4.25   0
   3   9   4  260.95    5.77   0
  -3  -9  -4  279.77   10.01   0
   5   9   4 1499.88   24.27   0
  -5  -9  -4 1502.91   26.40   0
   7   9   4  702.15   13.96   0
  -7  -9  -4  658.45   21.24   0
  -9  -9  -4  463.65   16.08   0
   9   9   4  477.91    9.41   0
  11   9   4  892.70   16.08   0
 -11  -9  -4  859.63   24.58   0
  13   9   4  592.30   12.14   0
 -13  -9  -4  619.92   36.11   0
 -15  -9  -4  529.80   28.83   0
  15   9   4  466.68   10.92   0
 -17  -9  -4  191.77   22.76   0
  17   9   4  230.91    7.28   0
  19   9   4  193.59   12.14   0
 -20 -10   4  311.93   19.12   0
  20  10  -4  312.54   14.87   0
 -18 -10   4   73.73    8.19   0
  18  10  -4   75.86    8.80   0
  16  10  -4  108.33    6.98   0
 -16 -10   4  116.52    8.19   0
  14  10  -4   31.25    4.55   0
 -14 -10   4   27.92    5.16   0
  12  10  -4  386.88   10.01   0
 -12 -10   4  395.98   10.32   0
  10  10  -4   25.49    3.64   0
 -10 -10   4   26.10    3.64   0
  -8 -10   4   35.20    5.16   0
   8  10  -4   39.45    3.64   0
  -6 -10   4   56.44    6.07   0
   6  10  -4   61.60    3.34   0
  -4 -10   4  236.07    8.80   0
   4  10  -4  246.39    5.46   0
  -2 -10   4 1078.41   29.74   0
   2  10  -4 1087.81   17.90   0
   0 -10  -4  815.03   22.15   0
   0  10   4  803.80   14.87   0
  -2 -10  -4  770.72   23.67   0
   2  10   4  788.63   14.26   0
  -4 -10  -4  205.73    9.41   0
   4  10   4  186.61    5.16   0
  -6 -10  -4  142.92    8.80   0
   6  10   4  159.91    4.85   0
  -8 -10  -4  495.21   16.39   0
   8  10   4  502.18   11.53   0
  10  10   4  286.75    7.28   0
 -10 -10  -4  298.58   12.74   0
 -12 -10  -4  153.54   10.01   0
  12  10   4  156.57    5.16   0
  14  10   4   37.63    3.94   0
 -14 -10  -4   29.13    9.10   0
 -16 -10  -4  -24.88   12.44   0
  16  10   4   -9.71    3.94   0
  18  10   4   76.47    7.89   0
  19  11  -4   91.33   10.62   0
 -19 -11   4   93.46    9.10   0
 -17 -11   4   29.74    6.68   0
  17  11  -4   27.01    7.89   0
 -15 -11   4   76.16    5.46   0
  15  11  -4   67.97    5.77   0
 -13 -11   4   67.06    5.16   0
  13  11  -4   71.31    5.77   0
 -11 -11   4   27.61    5.46   0
  11  11  -4   18.51    4.55   0
  -9 -11   4  263.38    8.19   0
   9  11  -4  264.29    8.50   0
   7  11  -4  214.22    6.68   0
  -7 -11   4  194.80    9.41   0
  -5 -11   4  612.33   19.12   0
   5  11  -4  626.59   12.44   0
  -3 -11   4   93.76    7.59   0
   3  11  -4  108.93    3.64   0
   1  11  -4   62.51    3.34   0
  -1 -11   4   55.53    6.98   0
   1  11   4  290.99    8.80   0
  -1 -11  -4  288.87   11.23   0
  -3 -11  -4   49.76    6.07   0
   3  11   4   38.84    2.73   0
  -5 -11  -4 1862.78   47.03   0
   5  11   4 1867.94   30.04   0
  -7 -11  -4  379.60   13.96   0
   7  11   4  395.38    8.50   0
   9  11   4   27.61    5.16   0
  -9 -11  -4   32.47    2.43   0
 -11 -11  -4  751.91   23.06   0
  11  11   4  743.11   13.96   0
 -13 -11  -4   23.36    8.80   0
  13  11   4   25.19    3.64   0
 -15 -11  -4   19.72   10.32   0
  15  11   4   13.35    3.94   0
 -17 -11  -4    2.43   13.35   0
  17  11   4   14.26    5.16   0
  18  12  -4   43.09    9.41   0
 -18 -12   4    3.64   17.30   0
  16  12  -4  399.02   10.62   0
 -16 -12   4  392.95   13.65   0
  14  12  -4   13.05    4.25   0
 -14 -12   4   18.51    4.85   0
  12  12  -4   14.87    3.94   0
 -12 -12   4   24.27    5.77   0
  10  12  -4  248.21    8.80   0
 -10 -12   4  261.86    9.41   0
  -8 -12   4  206.03   10.32   0
   8  12  -4  183.88    6.98   0
   6  12  -4  941.56   18.21   0
  -6 -12   4  936.70   26.40   0
  -4 -12   4  444.53   15.48   0
   4  12  -4  458.49    9.10   0
  -2 -12   4  456.97   14.87   0
   2  12  -4  479.43    9.41   0
   0 -12  -4   72.82    6.98   0
   0  12   4   52.19    4.85   0
  -2 -12  -4  687.58   21.54   0
   2  12   4  701.84   12.74   0
  -4 -12  -4  111.36    9.10   0
   4  12   4   96.19    4.25   0
   6  12   4  210.58    5.77   0
  -6 -12  -4  204.51   10.62   0
   8  12   4  500.97   10.32   0
  -8 -12  -4  499.15   23.67   0
 -10 -12  -4    8.80    6.68   0
  10  12   4   -0.30    3.94   0
 -12 -12  -4   86.18    4.55   0
  12  12   4   85.87    4.85   0
 -14 -12  -4   28.83    4.25   0
  14  12   4   26.40    5.16   0
  16  12   4  201.48    7.89   0
 -16 -12  -4  170.23   13.65   0
  18  12   4    3.34    8.50   0
 -17 -13   4   28.52   16.08   0
  17  13  -4   66.76    9.41   0
 -15 -13   4  333.47   15.17   0
  15  13  -4  290.99    9.10   0
 -13 -13   4  168.10   10.01   0
  13  13  -4  150.50    7.28   0
 -11 -13   4    2.73    5.46   0
  11  13  -4   -7.59    6.98   0
   9  13  -4   61.29    4.25   0
  -9 -13   4   74.04    8.19   0
  -7 -13   4   26.10    8.80   0
   7  13  -4   23.06    3.34   0
  -5 -13   4   22.76   10.01   0
   5  13  -4   26.70    2.73   0
   3  13  -4  265.51    6.68   0
  -3 -13   4  264.90   12.14   0
   1  13  -4   70.40    3.34   0
  -1 -13   4   54.01    7.28   0
  -1 -13  -4  236.07   10.62   0
   1  13   4  242.14    6.98   0
  -3 -13  -4 1518.99   41.27   0
   3  13   4 1512.01   24.58   0
   5  13   4  228.18    6.07   0
  -5 -13  -4  259.44   11.83   0
  -7 -13  -4  398.71   21.85   0
   7  13   4  406.30    8.80   0
   9  13   4   95.89    5.16   0
  -9 -13  -4   83.75   14.56   0
  11  13   4  251.85    7.59   0
 -11 -13  -4  282.80   13.65   0
 -13 -13  -4   14.56    8.80   0
  13  13   4   29.43    4.85   0
 -15 -13  -4   42.78   10.32   0
  15  13   4   48.85    4.85   0
  17  13   4   33.98    9.71   0
  18  14  -4  452.42   23.67   0
 -16 -14   4   94.37   16.99   0
  16  14  -4   64.02    7.28   0
  14  14  -4  101.35    6.07   0
 -14 -14   4  107.11    9.41   0
 -12 -14   4  249.73   10.92   0
  12  14  -4  283.71   10.01   0
 -10 -14   4  303.74   13.96   0
  10  14  -4  288.57   10.01   0
  -8 -14   4   74.64    8.50   0
   8  14  -4   66.15    4.55   0
  -6 -14   4  324.07   22.76   0
   6  14  -4  312.23    9.41   0
  -4 -14   4  111.36    9.71   0
   4  14  -4  111.97    4.25   0
   2  14  -4  206.94    5.46   0
  -2 -14   4  223.33   12.14   0
   0 -14  -4   57.96    7.59   0
   0  14   4   57.65    3.34   0
   2  14   4  741.29   13.65   0
  -2 -14  -4  749.79   24.27   0
  -4 -14  -4   91.33   10.32   0
   4  14   4  104.38    5.46   0
  -6 -14  -4  129.57   11.23   0
   6  14   4  120.77    4.85   0
  -8 -14  -4    9.41   12.14   0
   8  14   4    4.25    3.34   0
 -10 -14  -4  600.19   29.74   0
  10  14   4  562.26   11.83   0
 -12 -14  -4   16.08   11.83   0
  12  14   4   34.89    4.55   0
  14  14   4    0.30    3.94   0
 -14 -14  -4    0.30    9.10   0
 -16 -14  -4   53.71   23.06   0
  16  14   4   86.78   10.32   0
  17  15  -4  127.44   10.92   0
  15  15  -4  102.26    7.28   0
 -13 -15   4   27.61    6.37   0
  13  15  -4   31.86    5.77   0
  11  15  -4  215.44    9.10   0
 -11 -15   4  184.18   13.05   0
  -9 -15   4  131.99   15.78   0
   9  15  -4  143.52    6.68   0
   7  15  -4  554.07   15.17   0
  -7 -15   4  528.58   28.83   0
   5  15  -4  165.98    5.16   0
  -5 -15   4  139.28   17.60   0
  -3 -15   4  136.24   10.62   0
   3  15  -4  147.77    4.85   0
   1  15  -4  725.51   12.74   0
  -1 -15   4  788.63   25.79   0
  -1 -15  -4  243.05   11.83   0
   1  15   4  249.12    6.98   0
   3  15   4  838.39   14.26   0
  -3 -15  -4  873.89   24.58   0
  -5 -15  -4   62.20   10.32   0
   5  15   4   71.91    4.55   0
   7  15   4    0.91    5.16   0
  -7 -15  -4    7.89   12.74   0
   9  15   4  157.18    5.77   0
  -9 -15  -4  157.18   17.60   0
 -11 -15  -4   81.62   16.39   0
  11  15   4  103.17    5.46   0
 -13 -15  -4   80.41   12.44   0
  13  15   4   73.73    4.55   0
  15  15   4   27.92    5.16   0
 -15 -15  -4   52.19   21.24   0
  16  16  -4    8.19    7.28   0
  14  16  -4   66.45    7.59   0
  12  16  -4  175.99    8.50   0
 -12 -16   4  179.63   25.19   0
  10  16  -4  144.13    7.59   0
 -10 -16   4  157.48   21.54   0
  -8 -16   4  330.44   25.79   0
   8  16  -4  333.17   11.23   0
   6  16  -4   33.68    4.25   0
  -6 -16   4   23.97   12.14   0
   4  16  -4  301.31    7.28   0
  -4 -16   4  326.50   15.48   0
   2  16  -4  314.36    7.59   0
  -2 -16   4  306.17   14.87   0
   0  16   4  586.84   10.01   0
   0 -16  -4  579.86   17.90   0
  -2 -16  -4  197.84   11.83   0
   2  16   4  194.20    6.98   0
  -4 -16  -4   65.85    9.10   0
   4  16   4   55.83    4.55   0
  -6 -16  -4  109.24   11.53   0
   6  16   4  132.30    5.16   0
   8  16   4  287.35    7.89   0
  -8 -16  -4  297.06   22.15   0
  10  16   4  176.90    6.37   0
 -10 -16  -4  194.50   16.08   0
 -12 -16  -4   86.78   14.87   0
  12  16   4   88.00    5.16   0
 -14 -16  -4    8.50   19.72   0
  14  16   4    7.28    4.85   0
  15  17  -4   43.69    7.89   0
  13  17  -4   54.01    7.59   0
  11  17  -4   76.16    6.37   0
   9  17  -4   35.81    5.46   0
  -9 -17   4   -3.94   12.44   0
   7  17  -4   61.60    4.85   0
  -7 -17   4   59.78   15.48   0
  -5 -17   4  132.60   20.33   0
   5  17  -4  150.81    6.68   0
   3  17  -4   86.18    3.64   0
  -3 -17   4   81.62    9.41   0
   1  17  -4   32.16    3.34   0
  -1 -17   4   26.70    8.50   0
   1  17   4   50.07    4.85   0
  -1 -17  -4   46.43   10.32   0
   3  17   4   19.42    3.34   0
  -3 -17  -4    9.41   10.01   0
   5  17   4  184.18    6.37   0
  -5 -17  -4  188.74   11.53   0
  -7 -17  -4  122.89   14.87   0
   7  17   4  132.30    5.46   0
  -9 -17  -4   21.85   16.08   0
   9  17   4   -1.82    4.25   0
 -11 -17  -4  197.23   22.15   0
  11  17   4  189.04    7.59   0
  13  17   4   40.96    5.16   0
 -13 -17  -4   73.43   20.33   0
  14  18  -4   23.97    8.50   0
  12  18  -4  111.36    7.89   0
  10  18  -4  161.43    8.50   0
   8  18  -4   23.67    4.85   0
  -8 -18   4   15.78   13.96   0
  -6 -18   4   71.31   19.72   0
   6  18  -4  107.42    6.07   0
  -4 -18   4  157.79   12.14   0
   4  18  -4  170.53    4.85   0
  -2 -18   4  235.16   14.26   0
   2  18  -4  249.12    5.77   0
   0 -18  -4  112.27    9.10   0
   0  18   4  118.64    4.85   0
   2  18   4  414.80   10.32   0
  -2 -18  -4  392.34   17.90   0
   4  18   4   11.23    4.25   0
  -4 -18  -4  -16.69    9.71   0
  -6 -18  -4  405.39   18.21   0
   6  18   4  390.52   10.01   0
   8  18   4    5.46    5.16   0
  -8 -18  -4   -8.80   11.23   0
  10  18   4   14.26    4.85   0
 -10 -18  -4   16.39   12.44   0
 -12 -18  -4   29.13   14.56   0
  12  18   4   23.06    5.16   0
  13  19  -4  266.11   30.34   0
  11  19  -4   65.85    6.68   0
   9  19  -4   81.02    6.37   0
   7  19  -4   25.49    4.55   0
  -5 -19   4  208.46   22.15   0
   5  19  -4  208.46    8.50   0
  -3 -19   4   79.50   12.74   0
   3  19  -4  104.99    4.25   0
   1  19  -4  341.36    7.28   0
  -1 -19   4  319.21   16.39   0
  -1 -19  -4   99.22    9.71   0
   1  19   4   79.80    4.85   0
   3  19   4  285.53    7.89   0
  -3 -19  -4  267.93   14.87   0
  -5 -19  -4   51.58   11.23   0
   5  19   4   45.52    4.85   0
  -7 -19  -4   15.78   16.39   0
   7  19   4   20.94    4.55   0
   9  19   4  209.07    9.10   0
  -9 -19  -4  144.43   22.45   0
  11  19   4   61.90    5.46   0
  10  20  -4   28.83    5.46   0
   8  20  -4  106.51    7.28   0
   6  20  -4   28.22    4.25   0
  -4 -20   4   -2.73   10.92   0
   4  20  -4   -0.30    3.94   0
  -2 -20   4   87.69   18.21   0
   2  20  -4  110.15    4.25   0
   0  20   4   78.29    5.46   0
   0 -20  -4   37.02   16.08   0
  -2 -20  -4   99.83   17.90   0
   2  20   4  104.99    5.16   0
  -4 -20  -4  508.56   33.68   0
   4  20   4  476.39   12.74   0
  -6 -20  -4  196.02   18.81   0
   6  20   4  250.64    9.10   0
   8  20   4   47.64    5.77   0
  -8 -20  -4   78.59   19.42   0
  10  20   4   81.93    6.37   0
   9  21  -4    4.55   11.53   0
   7  21  -4  211.49   15.48   0
   5  21  -4   52.49    4.55   0
   3  21  -4   85.57    3.94   0
  -3 -21   4   81.62   14.87   0
  -1 -21   4  128.05   20.03   0
   1  21  -4  154.14    5.77   0
   1  21   4   98.92    6.07   0
  -1 -21  -4   94.98   19.42   0
   3  21   4   31.86    4.85   0
  -3 -21  -4   32.16   13.35   0
   5  21   4   36.11    5.77   0
  -5 -21  -4   37.02   15.17   0
   7  21   4  142.92    8.19   0
   6  22  -4    9.71    6.98   0
   4  22  -4  193.89   10.32   0
   2  22  -4   88.60    6.07   0
   0  22   4  257.31    8.50   0
   2  22   4  610.51   16.08   0
   4  22   4   11.23    7.59   0
   6  22   4  220.60   23.67   0
   1  23  -4   13.65    6.37   0
   1  23   4   42.48   13.65   0
  21   1  -5  115.61   18.21   0
 -21  -1   5  150.50   16.08   0
  19   1  -5   53.71    6.68   0
 -19  -1   5   50.98    8.19   0
 -17  -1   5  119.25    8.80   0
  17   1  -5  105.60    6.68   0
  15   1  -5  917.28   22.45   0
 -15  -1   5  927.30   25.79   0
 -13  -1   5  284.32    9.41   0
  13   1  -5  261.56    9.71   0
 -11  -1   5 1767.51   37.02   0
  11   1  -5 1737.16   36.41   0
  -9  -1   5  689.71   14.26   0
   9   1  -5  675.75   19.12   0
  -7  -1   5  370.19   11.53   0
   7   1  -5  379.29    9.71   0
   5   1  -5 1035.93   21.24   0
  -5  -1   5 1034.41   27.31   0
  -3  -1   5  833.23   17.60   0
   3   1  -5  849.01   15.17   0
  -1  -1   5 1652.20   28.22   0
   1   1  -5 1591.21   37.63   0
  -1  -1  -5 2045.76   50.07   0
   1   1   5 2052.13   49.16   0
   3   1   5  487.92   11.23   0
  -3  -1  -5  478.21   13.05   0
   5   1   5 4070.57   78.29   0
  -5  -1  -5 4086.05   77.07   0
  -7  -1  -5 1545.39   30.95   0
   7   1   5 1554.19   32.47   0
   9   1   5  575.01   11.23   0
  -9  -1  -5  564.08   11.83   0
  11   1   5   11.53    2.73   0
 -11  -1  -5   11.53    2.73   0
  13   1   5  127.44    5.16   0
 -13  -1  -5  124.10    5.46   0
  15   1   5   19.42    3.94   0
 -15  -1  -5   16.99    3.34   0
  17   1   5   74.95    5.46   0
 -17  -1  -5   72.52    6.37   0
 -19  -1  -5   62.51   10.32   0
  19   1   5   70.40    6.07   0
  22   2  -5  111.36   15.78   0
 -22  -2   5   87.39   15.48   0
 -20  -2   5   43.09   10.01   0
  20   2  -5   39.45    8.50   0
 -18  -2   5   73.43   10.01   0
  18   2  -5   86.18    7.28   0
  16   2  -5  178.72    9.41   0
 -16  -2   5  190.86   10.01   0
 -14  -2   5 1014.69   27.31   0
  14   2  -5 1021.66   23.67   0
  12   2  -5    9.71    4.25   0
 -12  -2   5   13.05    4.25   0
  10   2  -5 1262.29   32.16   0
 -10  -2   5 1247.42   26.40   0
  -8  -2   5 1277.46   26.10   0
   8   2  -5 1227.39   29.74   0
   6   2  -5 1692.25   33.38   0
  -6  -2   5 1691.95   33.98   0
   4   2  -5  685.16   14.87   0
  -4  -2   5  698.51   18.51   0
  -2  -2   5 4641.03   89.21   0
   2   2  -5 4540.29   85.87   0
   0  -2  -5 4493.56   72.52   0
   0   2   5 4539.08   72.22   0
   2   2   5 1395.80   27.01   0
  -2  -2  -5 1430.09   24.27   0
  -4  -2  -5 2287.29   53.40   0
   4   2   5 2256.34   40.05   0
   6   2   5 3673.08   70.09   0
  -6  -2  -5 3628.77   67.36   0
  -8  -2  -5  109.24    3.94   0
   8   2   5  113.48    3.64   0
 -10  -2  -5  325.89    7.59   0
  10   2   5  344.70    7.89   0
 -12  -2  -5  392.34    8.80   0
  12   2   5  401.44   10.62   0
 -14  -2  -5   84.35    5.77   0
  14   2   5   93.46    4.55   0
 -16  -2  -5  144.13    8.19   0
  16   2   5  134.42    5.46   0
 -18  -2  -5  149.90   11.23   0
  18   2   5  149.59    6.98   0
  20   2   5   28.83    8.50   0
 -21  -3   5  363.82   25.79   0
  21   3  -5  344.70   18.51   0
  19   3  -5   33.68    6.07   0
 -19  -3   5   51.28    6.68   0
 -17  -3   5   82.53    6.07   0
  17   3  -5   96.80    8.80   0
 -15  -3   5   75.56    5.77   0
  15   3  -5   71.61    6.07   0
  13   3  -5  129.87    6.68   0
 -13  -3   5  143.52    6.98   0
  11   3  -5   52.80    4.85   0
 -11  -3   5   52.80    4.55   0
   9   3  -5   66.15    6.37   0
  -9  -3   5   85.57    4.25   0
  -7  -3   5  167.50    5.16   0
   7   3  -5  162.03    7.28   0
  -5  -3   5  844.76   17.90   0
   5   3  -5  846.89   18.21   0
   3   3  -5 2240.26   43.39   0
  -3  -3   5 2244.51   52.80   0
   1   3  -5  334.08   10.01   0
  -1  -3   5  330.74    6.68   0
  -1  -3  -5 4562.44   85.27   0
   1   3   5 4472.93   71.61   0
  -3  -3  -5  201.48    5.77   0
   3   3   5  193.29    6.37   0
  -5  -3  -5  324.37   10.01   0
   5   3   5  342.58    8.19   0
   7   3   5   94.37    4.55   0
  -7  -3  -5   90.42    5.46   0
   9   3   5    7.28    1.82   0
  -9  -3  -5    8.80    3.94   0
  11   3   5  950.05   18.81   0
 -11  -3  -5  987.07   26.10   0
 -13  -3  -5   96.19    6.68   0
  13   3   5   89.51    4.25   0
  15   3   5  301.31    8.50   0
 -15  -3  -5  307.99   11.23   0
 -17  -3  -5  132.90    9.10   0
  17   3   5  110.15    5.77   0
  19   3   5  143.83    8.19   0
  22   4  -5  219.69   23.67   0
 -22  -4   5  206.03   19.72   0
 -20  -4   5   23.67    7.28   0
  20   4  -5   44.30   10.32   0
  18   4  -5  140.49    8.19   0
 -18  -4   5  130.48    8.80   0
  16   4  -5  294.94   11.53   0
 -16  -4   5  288.26    9.71   0
 -14  -4   5  170.83    7.28   0
  14   4  -5  170.23    7.89   0
 -12  -4   5   42.18    4.85   0
  12   4  -5   24.88    5.46   0
 -10  -4   5   95.28    4.55   0
  10   4  -5   97.10    6.37   0
  -8  -4   5  107.11    4.25   0
   8   4  -5  117.43    6.98   0
  -6  -4   5  142.31    4.85   0
   6   4  -5  156.57    8.80   0
   4   4  -5 2158.33   41.57   0
  -4  -4   5 2264.23   43.69   0
  -2  -4   5 3951.93   91.64   0
   2   4  -5 3944.04   64.02   0
   0  -4  -5 8563.23  121.07   0
   0   4   5 8407.57  119.25   0
  -2  -4  -5 3310.77   48.85   0
   2   4   5 3231.58   52.49   0
  -4  -4  -5  214.22    9.71   0
   4   4   5  209.07    5.46   0
  -6  -4  -5  624.77   17.60   0
   6   4   5  635.39   12.44   0
   8   4   5  114.39    3.34   0
  -8  -4  -5  110.75    7.28   0
  10   4   5 1043.51   18.21   0
 -10  -4  -5 1014.38   27.92   0
 -12  -4  -5  114.09    7.89   0
  12   4   5  104.99    3.94   0
 -14  -4  -5   12.44   10.01   0
  14   4   5   27.92    3.34   0
 -16  -4  -5   39.14   12.14   0
  16   4   5   39.14    4.55   0
  18   4   5  299.49   10.01   0
  20   4   5  316.79   16.39   0
  21   5  -5   77.38   10.32   0
 -21  -5   5   76.47   13.35   0
 -19  -5   5  130.17    9.41   0
  19   5  -5  138.37   10.32   0
  17   5  -5  144.13    8.80   0
 -17  -5   5  142.92    7.59   0
 -15  -5   5  130.78    7.59   0
  15   5  -5  123.19    7.59   0
  13   5  -5  353.80   13.35   0
 -13  -5   5  327.41   10.32   0
 -11  -5   5 1129.08   25.19   0
  11   5  -5 1145.47   30.04   0
   9   5  -5  253.37    9.71   0
  -9  -5   5  257.01    8.50   0
  -7  -5   5  182.97    5.77   0
   7   5  -5  179.03   11.83   0
  -5  -5   5  284.32    6.68   0
   5   5  -5  282.50    9.10   0
  -3  -5   5  550.43   11.83   0
   3   5  -5  541.33   10.32   0
  -1  -5   5  721.26   13.65   0
   1   5  -5  711.25   16.08   0
   1   5   5  300.70    5.46   0
  -1  -5  -5  311.93    5.77   0
  -3  -5  -5  339.85    6.98   0
   3   5   5  349.25    7.59   0
  -5  -5  -5  142.92    6.37   0
   5   5   5  140.19    4.55   0
  -7  -5  -5  463.34   14.56   0
   7   5   5  480.34   10.62   0
  -9  -5  -5   20.63    6.68   0
   9   5   5   24.27    1.82   0
 -11  -5  -5  359.57   18.51   0
  11   5   5  360.78    8.19   0
 -13  -5  -5  334.38   22.15   0
  13   5   5  302.22    7.59   0
  15   5   5   13.35    3.34   0
 -15  -5  -5   11.53   10.32   0
 -17  -5  -5  142.31   15.48   0
  17   5   5  172.96    6.07   0
  19   5   5   14.56    3.94   0
 -20  -6   5   -6.98    7.89   0
  20   6  -5    5.16    9.41   0
 -18  -6   5   20.33    6.07   0
  18   6  -5   19.42    8.50   0
 -16  -6   5   91.64    6.68   0
  16   6  -5  101.95    8.19   0
  14   6  -5   30.04    5.46   0
 -14  -6   5   25.79    4.85   0
  12   6  -5   15.48    5.46   0
 -12  -6   5   11.83    4.55   0
 -10  -6   5  297.97    8.50   0
  10   6  -5  282.50   10.92   0
  -8  -6   5   83.75    3.64   0
   8   6  -5   75.86   10.32   0
  -6  -6   5 1565.42   27.01   0
   6   6  -5 1530.83   31.86   0
  -4  -6   5   83.44    3.03   0
   4   6  -5   87.39    3.64   0
  -2  -6   5  494.90   13.96   0
   2   6  -5  507.34   10.01   0
   0  -6  -5 2503.64   42.48   0
   0   6   5 2413.82   35.81   0
  -2  -6  -5 3199.72   61.29   0
   2   6   5 3113.85   51.58   0
  -4  -6  -5 1030.77   21.85   0
   4   6   5 1017.42   17.30   0
  -6  -6  -5  494.29   20.63   0
   6   6   5  494.29    7.89   0
  -8  -6  -5  207.55   14.26   0
   8   6   5  199.05    4.55   0
  10   6   5  263.99    6.07   0
 -12  -6  -5 1002.55   47.34   0
  12   6   5 1104.81   20.33   0
  14   6   5   20.03    3.03   0
 -14  -6  -5   45.82   15.48   0
 -16  -6  -5 1135.76   50.37   0
  16   6   5 1216.17   22.76   0
  18   6   5   95.89    5.46   0
  20   6   5   51.28    8.19   0
  21   7  -5   89.51   11.53   0
 -21  -7   5   98.31   10.62   0
 -19  -7   5  110.15    7.59   0
  19   7  -5  105.60   10.92   0
 -17  -7   5    6.68    5.46   0
  17   7  -5   13.05    6.98   0
 -15  -7   5  186.92    8.19   0
  15   7  -5  175.99   10.62   0
 -13  -7   5   60.38    5.46   0
  13   7  -5   64.93    5.77   0
 -11  -7   5  335.90    9.41   0
  11   7  -5  346.52   12.74   0
  -9  -7   5  154.14    6.07   0
   9   7  -5  162.64   10.92   0
  -7  -7   5  201.48    5.46   0
   7   7  -5  194.50    7.89   0
  -5  -7   5 1270.18   25.79   0
   5   7  -5 1248.94   26.40   0
  -3  -7   5   39.14    4.25   0
   3   7  -5   36.41    2.43   0
  -1  -7   5   38.54    3.64   0
   1   7  -5   32.47    3.03   0
  -1  -7  -5  228.79    6.98   0
   1   7   5  226.67    4.85   0
   3   7   5  103.17    3.64   0
  -3  -7  -5   97.10    3.94   0
  -5  -7  -5   83.75    6.37   0
   5   7   5   92.55    3.03   0
  -7  -7  -5  602.92   18.81   0
   7   7   5  605.05    9.71   0
  -9  -7  -5  799.25   32.47   0
   9   7   5  771.94   13.65   0
  11   7   5   57.96    3.03   0
 -11  -7  -5   66.45   14.56   0
 -13  -7  -5  379.90   22.45   0
  13   7   5  345.31    8.50   0
 -15  -7  -5   44.30   13.05   0
  15   7   5   44.91    3.64   0
 -17  -7  -5   17.30   19.72   0
  17   7   5   20.94    3.64   0
  19   7   5  176.90   10.32   0
  20   8  -5   74.04   11.53   0
 -20  -8   5   68.27   11.83   0
  18   8  -5   18.51    8.50   0
 -18  -8   5    9.71    7.28   0
 -16  -8   5  215.44    8.19   0
  16   8  -5  213.62   10.32   0
  14   8  -5  474.27   17.30   0
 -14  -8   5  461.83   13.05   0
  12   8  -5  149.90    9.41   0
 -12  -8   5  147.47    6.68   0
 -10  -8   5  336.51    8.50   0
  10   8  -5  324.68   10.32   0
  -8  -8   5 1311.14   24.27   0
   8   8  -5 1291.11   27.01   0
   6   8  -5   92.24    3.64   0
  -6  -8   5   86.18    4.25   0
  -4  -8   5   43.09    5.46   0
   4   8  -5   44.30    4.55   0
  -2  -8   5 2245.72   45.52   0
   2   8  -5 2205.67   45.21   0
   0  -8  -5  240.02    7.28   0
   0   8   5  251.24    5.16   0
  -2  -8  -5  131.99    7.89   0
   2   8   5  169.32    4.25   0
   4   8   5  171.44    4.55   0
  -4  -8  -5  173.87    5.46   0
   6   8   5  146.26    4.25   0
  -6  -8  -5  146.26    7.89   0
  -8  -8  -5   27.01    6.68   0
   8   8   5   32.77    2.12   0
  10   8   5 1884.03   29.74   0
 -10  -8  -5 1912.55   68.58   0
 -12  -8  -5  728.24   32.47   0
  12   8   5  756.46   13.96   0
 -14  -8  -5  677.27   33.98   0
  14   8   5  577.44   12.14   0
 -16  -8  -5  306.77   24.58   0
  16   8   5  323.76    9.10   0
  18   8   5    8.80    3.34   0
 -19  -9   5  173.87   12.14   0
  19   9  -5  149.59   11.23   0
 -17  -9   5   21.85    8.19   0
  17   9  -5   12.74    6.98   0
 -15  -9   5   73.73    6.37   0
  15   9  -5   78.89    6.37   0
 -13  -9   5  153.54    6.37   0
  13   9  -5  155.97   11.23   0
 -11  -9   5  213.92    6.68   0
  11   9  -5  199.96    6.98   0
   9   9  -5  641.46   15.48   0
  -9  -9   5  629.93   13.35   0
   7   9  -5  220.60    6.68   0
  -7  -9   5  211.80    6.68   0
   5   9  -5  418.44    8.50   0
  -5  -9   5  421.17   14.56   0
   3   9  -5  768.30   13.96   0
  -3  -9   5  787.72   21.24   0
  -1  -9   5 1510.50   32.47   0
   1   9  -5 1522.03   21.54   0
  -1  -9  -5  162.64    8.80   0
   1   9   5  174.17    4.85   0
   3   9   5  158.09    4.55   0
  -3  -9  -5  163.85    7.28   0
   5   9   5  101.35    3.64   0
  -5  -9  -5   93.46    3.94   0
  -7  -9  -5   50.67    6.07   0
   7   9   5   63.11    3.03   0
  -9  -9  -5  936.40   30.34   0
   9   9   5  902.11   15.78   0
  11   9   5   16.08    2.73   0
 -11  -9  -5   28.52    7.59   0
 -13  -9  -5  780.43   36.41   0
  13   9   5  807.74   15.48   0
 -15  -9  -5   21.54   16.99   0
  15   9   5   27.31    3.34   0
  17   9   5  108.63    6.37   0
  19   9   5  102.26    9.71   0
  20  10  -5   54.92   12.14   0
 -20 -10   5   36.72    8.50   0
 -18 -10   5  104.99   10.62   0
  18  10  -5  127.44   11.23   0
 -16 -10   5   27.61    6.37   0
  16  10  -5   14.26    7.59   0
 -14 -10   5   19.72    4.55   0
  14  10  -5   19.72    5.16   0
 -12 -10   5   77.38    5.46   0
  12  10  -5   72.52    4.55   0
  10  10  -5   27.01    4.55   0
 -10 -10   5   33.68    4.55   0
  -8 -10   5   32.77    4.85   0
   8  10  -5   48.25    3.64   0
  -6 -10   5   27.01    6.98   0
   6  10  -5   31.56    2.43   0
  -4 -10   5  169.01    7.59   0
   4  10  -5  176.60    4.55   0
  -2 -10   5  101.04    4.85   0
   2  10  -5  103.77    3.94   0
   0 -10  -5  240.62   10.01   0
   0  10   5  256.10    5.46   0
  -2 -10  -5   60.99    5.46   0
   2  10   5   69.49    3.03   0
   4  10   5   79.20    3.34   0
  -4 -10  -5   83.44    6.98   0
  -6 -10  -5  118.04    4.55   0
   6  10   5  119.55    4.25   0
  -8 -10  -5  223.02   11.83   0
   8  10   5  193.59    5.46   0
  10  10   5  518.27   10.32   0
 -10 -10  -5  518.27   18.81   0
  12  10   5   27.01    3.64   0
 -12 -10  -5   25.79    9.71   0
  14  10   5   17.60    2.73   0
 -14 -10  -5   13.65   13.05   0
 -16 -10  -5  104.08   17.30   0
  16  10   5  123.19    5.16   0
  18  10   5   -6.98    8.19   0
 -19 -11   5  101.35   10.32   0
  19  11  -5   94.06    9.71   0
 -17 -11   5  183.27   11.53   0
  17  11  -5  192.38   11.23   0
 -15 -11   5   38.84    6.07   0
  15  11  -5   27.31    5.77   0
 -13 -11   5  140.19    6.68   0
  13  11  -5  143.22    8.19   0
  11  11  -5  161.43    7.28   0
 -11 -11   5  165.37    6.98   0
  -9 -11   5  653.29   16.08   0
   9  11  -5  657.24   15.48   0
  -7 -11   5  521.30   16.39   0
   7  11  -5  548.00   12.74   0
   5  11  -5   72.52    3.03   0
  -5 -11   5   73.43    8.50   0
   3  11  -5  828.98   13.35   0
  -3 -11   5  805.92   19.12   0
  -1 -11   5   58.87    7.28   0
   1  11  -5   63.11    2.73   0
  -1 -11  -5   32.77    5.46   0
   1  11   5   36.41    2.73   0
   3  11   5   50.07    3.03   0
  -3 -11  -5   41.27    5.46   0
  -5 -11  -5  214.53   10.01   0
   5  11   5  202.69    5.16   0
   7  11   5  643.28   12.44   0
  -7 -11  -5  649.35   27.31   0
  -9 -11  -5  236.68   10.62   0
   9  11   5  240.02    6.37   0
 -11 -11  -5   78.59    9.10   0
  11  11   5   83.75    4.55   0
 -13 -11  -5  110.15   10.92   0
  13  11   5  108.63    5.16   0
  15  11   5   34.29    3.34   0
 -15 -11  -5   33.68   12.14   0
 -17 -11  -5   10.62   12.14   0
  17  11   5  -15.48    6.07   0
 -18 -12   5  188.43   12.74   0
  18  12  -5  198.75   13.05   0
 -16 -12   5   20.33   13.05   0
  16  12  -5   30.65    7.59   0
  14  12  -5  135.94    9.10   0
 -14 -12   5  141.40    8.80   0
  12  12  -5  368.98   11.53   0
 -12 -12   5  347.74   11.53   0
 -10 -12   5  482.16   13.35   0
  10  12  -5  466.38   12.74   0
   8  12  -5  214.83    7.28   0
  -8 -12   5  226.36   10.92   0
   6  12  -5 1297.49   23.36   0
  -6 -12   5 1285.35   34.29   0
  -4 -12   5   37.93    7.28   0
   4  12  -5   51.89    2.73   0
  -2 -12   5   82.23    7.28   0
   2  12  -5   82.53    3.34   0
   0  12   5  153.84    4.25   0
   0 -12  -5  148.38    8.80   0
  -2 -12  -5  218.17   10.32   0
   2  12   5  225.15    5.46   0
  -4 -12  -5  386.27   14.87   0
   4  12   5  391.43    8.19   0
  -6 -12  -5  577.13   18.51   0
   6  12   5  594.73   11.23   0
  -8 -12  -5  208.76   16.69   0
   8  12   5  201.78    5.77   0
 -10 -12  -5  381.72   16.08   0
  10  12   5  358.36    7.28   0
 -12 -12  -5  547.70   21.85   0
  12  12   5  525.55   10.62   0
 -14 -12  -5  262.17   16.08   0
  14  12   5  254.58    7.59   0
  16  12   5   10.32    3.34   0
 -16 -12  -5    9.71   17.60   0
  18  12   5  104.08   18.81   0
  17  13  -5  170.83   11.83   0
 -15 -13   5  103.47   10.32   0
  15  13  -5  123.19    8.80   0
  13  13  -5    1.82    6.98   0
 -13 -13   5   -2.73    8.50   0
 -11 -13   5  554.68   15.48   0
  11  13  -5  538.60   13.96   0
   9  13  -5   76.16    4.85   0
  -9 -13   5   66.76    9.10   0
  -7 -13   5  811.99   24.27   0
   7  13  -5  774.97   17.30   0
   5  13  -5  462.74   10.01   0
  -5 -13   5  438.77   15.78   0
   3  13  -5  340.76    6.98   0
  -3 -13   5  329.23   13.35   0
  -1 -13   5  134.42    7.59   0
   1  13  -5  154.45    4.55   0
   1  13   5  964.92   16.99   0
  -1 -13  -5  956.73   26.10   0
  -3 -13  -5  367.76   14.56   0
   3  13   5  367.16    8.50   0
   5  13   5  281.59    6.98   0
  -5 -13  -5  303.74   13.35   0
  -7 -13  -5   40.05    9.10   0
   7  13   5   37.63    3.34   0
  -9 -13  -5  102.86   11.53   0
   9  13   5  129.26    4.85   0
 -11 -13  -5  165.07   12.14   0
  11  13   5  159.30    5.16   0
 -13 -13  -5    7.28   11.53   0
  13  13   5   10.32    2.73   0
 -15 -13  -5   60.69   14.26   0
  15  13   5   24.88    3.03   0
  17  13   5   49.16    8.80   0
  18  14  -5   50.07   11.53   0
  16  14  -5   10.92    7.89   0
  14  14  -5   58.26    5.46   0
 -14 -14   5   67.97    8.19   0
 -12 -14   5  290.39   11.83   0
  12  14  -5  280.68   10.32   0
  10  14  -5  573.79   15.78   0
 -10 -14   5  619.92   20.94   0
   8  14  -5  287.66    8.80   0
  -8 -14   5  267.33   12.74   0
  -6 -14   5  454.85   16.69   0
   6  14  -5  441.50   10.01   0
  -4 -14   5  901.50   38.54   0
   4  14  -5  900.90   15.17   0
  -2 -14   5  426.93   16.69   0
   2  14  -5  424.81    8.50   0
   0 -14  -5  203.30   10.92   0
   0  14   5  206.03    5.16   0
  -2 -14  -5 1657.97   44.60   0
   2  14   5 1628.23   24.27   0
  -4 -14  -5   87.09    8.50   0
   4  14   5   72.82    4.25   0
   6  14   5  400.23    8.80   0
  -6 -14  -5  419.35   16.39   0
   8  14   5   71.91    4.25   0
  -8 -14  -5   53.71   10.01   0
 -10 -14  -5   84.05   14.87   0
  10  14   5   83.14    4.85   0
  12  14   5  224.54    6.07   0
 -12 -14  -5  199.96   13.35   0
  14  14   5   16.69    3.34   0
 -14 -14  -5   24.88   13.35   0
  16  14   5  108.63   10.01   0
 -16 -14  -5  119.86   22.15   0
  17  15  -5  134.12   12.14   0
  15  15  -5   30.95    9.41   0
 -13 -15   5   70.09   21.54   0
  13  15  -5   27.31    5.77   0
  11  15  -5  277.04   10.01   0
 -11 -15   5  259.74   14.56   0
  -9 -15   5  250.03   15.78   0
   9  15  -5  248.82    8.80   0
   7  15  -5  207.55    6.68   0
  -7 -15   5  232.13   21.54   0
  -5 -15   5  847.49   40.05   0
   5  15  -5  761.62   15.48   0
  -3 -15   5  858.72   27.92   0
   3  15  -5  855.08   13.96   0
  -1 -15   5  814.72   25.49   0
   1  15  -5  836.57   13.65   0
  -1 -15  -5  234.55   11.83   0
   1  15   5  232.13    6.37   0
  -3 -15  -5  173.56   10.62   0
   3  15   5  161.73    5.46   0
  -5 -15  -5  277.95   13.65   0
   5  15   5  261.56    6.98   0
   7  15   5   12.14    3.34   0
  -7 -15  -5   17.90    9.10   0
   9  15   5   27.61    4.25   0
  -9 -15  -5   26.70   13.65   0
  11  15   5   74.64    4.55   0
 -11 -15  -5   79.80   13.05   0
  13  15   5  515.23   12.44   0
 -13 -15  -5  421.77   26.10   0
 -15 -15  -5  101.04   16.39   0
  15  15   5   98.92   11.23   0
  16  16  -5   36.72   13.35   0
  14  16  -5   46.12    5.46   0
 -12 -16   5    5.16   32.16   0
  12  16  -5   12.14    4.85   0
  10  16  -5   92.85    6.07   0
 -10 -16   5   71.31   19.12   0
  -8 -16   5   64.02   19.12   0
   8  16  -5   90.73    4.85   0
   6  16  -5   30.34    3.03   0
  -6 -16   5   14.87   12.14   0
  -4 -16   5   85.27    9.71   0
   4  16  -5   82.84    3.64   0
  -2 -16   5   46.43    9.41   0
   2  16  -5   43.39    3.03   0
   0  16   5  301.01    7.89   0
   0 -16  -5  292.21   12.74   0
  -2 -16  -5  194.80   10.62   0
   2  16   5  188.13    5.77   0
  -4 -16  -5   74.34    9.41   0
   4  16   5   60.99    3.94   0
  -6 -16  -5  212.10   12.44   0
   6  16   5  194.20    6.37   0
  -8 -16  -5   67.36   12.44   0
   8  16   5   61.29    4.85   0
 -10 -16  -5   34.59   15.48   0
  10  16   5   23.06    4.55   0
 -12 -16  -5  209.67   23.67   0
  12  16   5  158.70    6.07   0
 -14 -16  -5   41.87   15.17   0
  14  16   5   53.10    7.89   0
  15  17  -5  148.38   27.01   0
  13  17  -5  -17.60    9.41   0
  11  17  -5  156.57    8.19   0
  -9 -17   5  475.48   28.83   0
   9  17  -5  507.65   17.90   0
   7  17  -5  190.86    7.89   0
  -7 -17   5  151.41   16.69   0
  -5 -17   5    3.03   11.23   0
   5  17  -5    6.98    2.43   0
  -3 -17   5  134.42   12.74   0
   3  17  -5  145.04    4.25   0
   1  17  -5   49.46    3.34   0
  -1 -17   5   57.35    7.89   0
   1  17   5   82.53    3.64   0
  -1 -17  -5   84.66    9.41   0
  -3 -17  -5  651.17   22.15   0
   3  17   5  644.80   13.35   0
   5  17   5   28.52    3.34   0
  -5 -17  -5    9.71    8.50   0
  -7 -17  -5   90.73   16.99   0
   7  17   5  120.46    5.46   0
   9  17   5   77.98    5.16   0
  -9 -17  -5   28.52   12.14   0
  11  17   5   59.78    4.85   0
 -11 -17  -5   60.99   13.65   0
 -13 -17  -5  109.84   20.94   0
  13  17   5  123.19    9.41   0
  14  18  -5   24.27   23.06   0
  12  18  -5  128.96    7.89   0
  10  18  -5  127.44    7.89   0
  -8 -18   5   55.53   15.78   0
   8  18  -5   16.39    3.34   0
   6  18  -5   13.96    3.03   0
  -6 -18   5   -2.12   18.51   0
  -4 -18   5   16.69   12.74   0
   4  18  -5   45.21    3.03   0
   2  18  -5  219.08    5.77   0
  -2 -18   5  180.85   13.35   0
   0  18   5   84.66    3.34   0
   0 -18  -5   82.84    9.10   0
  -2 -18  -5  204.82   14.56   0
   2  18   5  189.34    6.07   0
  -4 -18  -5    5.77   10.32   0
   4  18   5   -4.55    3.94   0
  -6 -18  -5   34.59   11.53   0
   6  18   5   21.54    3.64   0
  -8 -18  -5   82.84   18.21   0
   8  18   5   78.59    4.85   0
  10  18   5   70.70    6.07   0
 -10 -18  -5   66.45   19.12   0
  12  18   5   20.03    4.85   0
 -12 -18  -5   40.66   19.42   0
  13  19  -5   15.78   24.58   0
  11  19  -5  144.13   13.05   0
   9  19  -5   26.70    4.85   0
   7  19  -5   12.44    3.03   0
   5  19  -5  143.52    6.07   0
  -5 -19   5  142.31   16.39   0
  -3 -19   5   51.28    9.10   0
   3  19  -5   42.18    3.03   0
  -1 -19   5  118.64   10.32   0
   1  19  -5  105.29    4.55   0
  -1 -19  -5   64.02    8.80   0
   1  19   5   47.64    3.64   0
   3  19   5  408.73   10.32   0
  -3 -19  -5  370.80   16.99   0
  -5 -19  -5   81.32   12.74   0
   5  19   5   84.96    5.16   0
  -7 -19  -5  -36.11   15.48   0
   7  19   5    6.07    4.25   0
  -9 -19  -5   16.39   11.23   0
   9  19   5   23.97    5.46   0
  11  19   5   -2.73    4.55   0
  10  20  -5   29.13   11.23   0
   8  20  -5   37.93    3.94   0
   6  20  -5   17.30    3.03   0
   4  20  -5   87.09    4.25   0
   2  20  -5  145.65    4.25   0
  -2 -20   5  144.43   15.17   0
   0  20   5   41.87    3.34   0
   0 -20  -5   38.84   12.44   0
  -2 -20  -5  154.75   14.87   0
   2  20   5  147.77    5.46   0
  -4 -20  -5   50.67   17.30   0
   4  20   5   39.45    4.85   0
   6  20   5   -1.21    6.98   0
  -6 -20  -5   13.35   17.60   0
   8  20   5    6.07    4.85   0
  -8 -20  -5   27.61   18.21   0
  10  20   5    9.71    8.19   0
   9  21  -5   27.31    8.80   0
   7  21  -5   10.32    6.07   0
   5  21  -5  173.56   10.32   0
   3  21  -5  165.07    4.85   0
  -3 -21   5  129.57   16.39   0
   1  21  -5  128.66    4.85   0
  -1 -21   5  140.79   16.08   0
   1  21   5  371.40    9.41   0
  -1 -21  -5  331.65   27.01   0
  -3 -21  -5  251.55   25.19   0
   3  21   5  277.04    8.19   0
   5  21   5   34.29    6.98   0
  -5 -21  -5   47.03   14.87   0
   7  21   5  135.33    8.19   0
   6  22  -5   54.92    6.98   0
   4  22  -5   21.85    7.28   0
   2  22  -5   43.39    6.98   0
   0  22   5  133.21    8.80   0
   2  22   5   56.74    6.37   0
   4  22   5  100.13    7.89   0
  22   0  -6  118.04   16.69   0
  20   0  -6   86.18    9.71   0
  18   0  -6  577.44   20.03   0
  16   0  -6  218.17    9.10   0
  14   0  -6 1686.49   34.89   0
  12   0  -6  999.21   23.97   0
  10   0  -6  716.41   14.87   0
   8   0  -6 2595.88   48.85   0
   6   0  -6  657.54   14.56   0
   4   0  -6 1915.89   37.32   0
   2   0  -6 1114.82   27.61   0
   0   0   6 5110.45  161.43   0
   2   0   6 1286.56   26.10   0
   4   0   6  533.13   10.62   0
   6   0   6 2968.50   57.35   0
   8   0   6 3032.53   59.47   0
  10   0   6  551.04   13.96   0
  12   0   6   39.75    4.25   0
  14   0   6  187.83    7.28   0
  16   0   6  818.06   22.15   0
  18   0   6  108.63    9.10   0
  20   0   6  124.10   15.48   0
 -21  -1   6  100.74   11.23   0
  21   1  -6  122.89   18.51   0
  19   1  -6   54.31    8.19   0
 -19  -1   6   46.43    6.37   0
 -17  -1   6  145.04    7.89   0
  17   1  -6  158.09    9.71   0
  15   1  -6    0.00    6.98   0
 -15  -1   6   -6.98    6.98   0
 -13  -1   6 2613.79   52.49   0
  13   1  -6 2600.43   53.10   0
  11   1  -6  681.82   16.69   0
 -11  -1   6  669.68   16.08   0
  -9  -1   6  124.10    5.46   0
   9   1  -6  118.34    6.37   0
   7   1  -6  890.88   19.12   0
  -7  -1   6  929.42   23.97   0
  -5  -1   6  145.04    7.59   0
   5   1  -6  141.10    4.85   0
  -3  -1   6  712.16   15.48   0
   3   1  -6  695.78   13.05   0
  -1  -1   6 2062.44   33.98   0
   1   1  -6 1986.89   71.61   0
  -1  -1  -6  307.68    7.59   0
   1   1   6  310.72    9.10   0
  -3  -1  -6   67.36    8.19   0
   3   1   6   86.48    3.64   0
  -5  -1  -6  343.18    8.50   0
   5   1   6  348.34    7.59   0
  -7  -1  -6 3518.63   66.15   0
   7   1   6 3521.97   71.91   0
   9   1   6  247.00    7.89   0
  -9  -1  -6  238.20    6.98   0
  11   1   6  693.65   20.33   0
 -11  -1  -6  681.21   19.12   0
 -13  -1  -6   16.99    4.85   0
  13   1   6   32.77    4.55   0
 -15  -1  -6 1244.69   27.92   0
  15   1   6 1229.82   24.27   0
 -17  -1  -6  333.17   15.78   0
  17   1   6  312.23   11.53   0
 -19  -1  -6   18.51   11.23   0
  19   1   6   10.92    7.59   0
 -22  -2   6   92.24   18.51   0
  20   2  -6   78.29    8.50   0
 -20  -2   6   78.59    8.50   0
 -18  -2   6   62.51    7.89   0
  18   2  -6   69.79    7.59   0
  16   2  -6  190.86    8.50   0
 -16  -2   6  198.45    9.10   0
  14   2  -6  101.95    6.98   0
 -14  -2   6  109.24    6.68   0
  12   2  -6   88.91    6.37   0
 -12  -2   6   86.48    5.46   0
 -10  -2   6  249.42    7.89   0
  10   2  -6  248.82    9.41   0
  -8  -2   6   11.83    3.03   0
   8   2  -6    9.10    4.25   0
   6   2  -6   42.48    3.64   0
  -6  -2   6   41.57    4.25   0
  -4  -2   6  124.41    5.77   0
   4   2  -6  123.50    4.25   0
  -2  -2   6  332.56    8.80   0
   2   2  -6  324.98    8.50   0
   0   2   6 1779.64   34.29   0
   0  -2  -6 1804.22   30.04   0
  -2  -2  -6  292.81    6.07   0
   2   2   6  283.71    7.28   0
  -4  -2  -6   13.05    3.64   0
   4   2   6   14.56    2.73   0
  -6  -2  -6 1329.95   32.47   0
   6   2   6 1332.99   24.58   0
  -8  -2  -6  304.04    8.50   0
   8   2   6  295.55   10.01   0
  10   2   6  351.38    9.71   0
 -10  -2  -6  359.27    9.41   0
 -12  -2  -6  193.89    9.71   0
  12   2   6  186.01    5.77   0
 -14  -2  -6  133.21   10.01   0
  14   2   6  146.26    5.46   0
 -16  -2  -6  166.59   11.53   0
  16   2   6  168.71    6.37   0
  18   2   6   64.93    9.10   0
  20   2   6  337.72   26.70   0
 -21  -3   6    4.55   11.23   0
  21   3  -6   33.07   10.32   0
  19   3  -6  159.30    8.80   0
 -19  -3   6  159.61    8.50   0
  17   3  -6  213.62   10.92   0
 -17  -3   6  204.51    9.41   0
  15   3  -6  372.92   11.53   0
 -15  -3   6  357.14   11.23   0
  13   3  -6  657.85   16.69   0
 -13  -3   6  687.28   17.90   0
 -11  -3   6  195.41    6.68   0
  11   3  -6  203.00    9.41   0
   9   3  -6  644.80   17.60   0
  -9  -3   6  646.92   15.78   0
   7   3  -6 1262.59   25.49   0
  -7  -3   6 1246.51   26.10   0
  -5  -3   6   81.32    5.46   0
   5   3  -6   82.84    4.55   0
  -3  -3   6 3186.67   63.72   0
   3   3  -6 3089.27   58.87   0
  -1  -3   6 4021.72   64.02   0
   1   3  -6 3954.66   88.60   0
   1   3   6 7118.88  112.88   0
  -1  -3  -6 7274.54  117.73   0
  -3  -3  -6  710.34   12.74   0
   3   3   6  697.60   18.81   0
  -5  -3  -6  203.30    7.89   0
   5   3   6  210.58    5.46   0
  -7  -3  -6  276.13   11.53   0
   7   3   6  250.94    6.68   0
   9   3   6  440.89   10.62   0
  -9  -3  -6  433.00   14.56   0
 -11  -3  -6  787.41   24.58   0
  11   3   6  825.34   20.33   0
 -13  -3  -6   71.91    8.19   0
  13   3   6   73.13    3.64   0
 -15  -3  -6  537.69   19.12   0
  15   3   6  543.45   12.44   0
 -17  -3  -6   31.56   12.74   0
  17   3   6   31.25    3.94   0
  19   3   6  255.80   13.96   0
 -22  -4   6   11.83   12.14   0
  22   4  -6   30.34   15.17   0
 -20  -4   6  178.12    9.71   0
  20   4  -6  181.76   12.14   0
 -18  -4   6   62.51    8.50   0
  18   4  -6   43.09    7.59   0
  16   4  -6  103.47    7.59   0
 -16  -4   6  109.24    6.37   0
 -14  -4   6  534.04   14.87   0
  14   4  -6  514.02   14.87   0
 -12  -4   6  677.87   16.69   0
  12   4  -6  687.28   20.33   0
  10   4  -6  276.43   10.92   0
 -10  -4   6  267.63    8.19   0
  -8  -4   6   54.62    3.94   0
   8   4  -6   45.52    5.16   0
  -6  -4   6  771.33   16.69   0
   6   4  -6  780.43   16.99   0
   4   4  -6  289.48    8.19   0
  -4  -4   6  288.87   13.96   0
  -2  -4   6 1757.80   43.69   0
   2   4  -6 1718.65   30.04   0
   0   4   6 3967.10   57.96   0
   0  -4  -6 4043.27   67.67   0
   2   4   6 1903.45   31.86   0
  -2  -4  -6 1936.52   29.13   0
  -4  -4  -6  104.68    6.98   0
   4   4   6  105.90    4.55   0
  -6  -4  -6   68.58    5.16   0
   6   4   6   64.02    3.34   0
  -8  -4  -6 1310.23   33.38   0
   8   4   6 1330.86   23.97   0
  10   4   6  202.69    6.68   0
 -10  -4  -6  196.63   10.92   0
 -12  -4  -6  537.99   19.12   0
  12   4   6  569.55   11.23   0
 -14  -4  -6  165.07    9.71   0
  14   4   6  159.61    5.16   0
 -16  -4  -6   -5.77   11.23   0
  16   4   6    1.52    3.03   0
  18   4   6   23.67    5.16   0
  20   4   6   71.31   12.74   0
  21   5  -6  110.15   10.62   0
 -21  -5   6  118.95   14.87   0
  19   5  -6   15.78    6.98   0
 -19  -5   6   19.12    6.07   0
  17   5  -6  218.78   10.01   0
 -17  -5   6  221.20    9.41   0
  15   5  -6  108.63    6.68   0
 -15  -5   6  118.64    6.98   0
  13   5  -6  390.22   14.87   0
 -13  -5   6  364.12   10.62   0
 -11  -5   6  437.55   11.53   0
  11   5  -6  430.88   14.87   0
  -9  -5   6   62.20    4.25   0
   9   5  -6   60.99    6.37   0
  -7  -5   6   60.99    3.64   0
   7   5  -6   48.55    8.80   0
  -5  -5   6   57.96    3.03   0
   5   5  -6   48.55    4.55   0
  -3  -5   6  334.99    7.89   0
   3   5  -6  317.70    6.98   0
  -1  -5   6   56.74    2.12   0
   1   5  -6   54.01    3.03   0
   1   5   6 1050.19   20.63   0
  -1  -5  -6 1054.13   16.39   0
   3   5   6 2503.03   41.87   0
  -3  -5  -6 2535.50   42.18   0
  -5  -5  -6  650.56   18.21   0
   5   5   6  674.84   13.35   0
  -7  -5  -6  125.32    6.68   0
   7   5   6  124.10    4.55   0
  -9  -5  -6  273.70   10.62   0
   9   5   6  282.50    7.59   0
 -11  -5  -6  873.89   26.40   0
  11   5   6  913.94   19.42   0
 -13  -5  -6   59.17   16.08   0
  13   5   6   70.70    3.34   0
  15   5   6  140.49    5.16   0
 -15  -5  -6  172.05   16.99   0
  17   5   6  150.20    5.77   0
 -17  -5  -6  174.47   17.90   0
  19   5   6    3.34    6.68   0
 -20  -6   6   19.12    7.28   0
  20   6  -6    6.37    8.50   0
  18   6  -6   69.49    8.19   0
 -18  -6   6   74.04    6.68   0
 -16  -6   6   45.21    5.77   0
  16   6  -6   37.32    6.98   0
 -14  -6   6  128.96    6.98   0
  14   6  -6  133.81    6.98   0
  12   6  -6  683.64   20.63   0
 -12  -6   6  708.22   17.30   0
 -10  -6   6  232.73    7.59   0
  10   6  -6  227.27    9.71   0
  -8  -6   6   27.31    3.34   0
   8   6  -6   18.81    9.10   0
  -6  -6   6  261.26    7.28   0
   6   6  -6  274.30    8.19   0
   4   6  -6  601.10   11.83   0
  -4  -6   6  603.23   13.05   0
  -2  -6   6  667.56   18.21   0
   2   6  -6  629.02   11.83   0
   0  -6  -6   75.56    3.03   0
   0   6   6   73.43    2.43   0
   2   6   6  816.54   14.26   0
  -2  -6  -6  798.94   14.87   0
  -4  -6  -6  345.31    7.89   0
   4   6   6  364.12    7.59   0
  -6  -6  -6    9.71    3.34   0
   6   6   6   17.30    3.34   0
  -8  -6  -6  253.37   11.83   0
   8   6   6  267.33    7.59   0
  10   6   6  256.40    7.28   0
 -12  -6  -6  510.68   26.70   0
  12   6   6  526.46   13.05   0
 -14  -6  -6   91.64   17.30   0
  14   6   6   69.18    3.34   0
 -16  -6  -6  138.06   20.03   0
  16   6   6  140.19    5.16   0
  18   6   6   32.77    8.80   0
  20   6   6   52.19   10.62   0
 -21  -7   6  428.45   28.83   0
  21   7  -6  363.21   21.24   0
 -19  -7   6  539.81   21.85   0
  19   7  -6  537.08   22.76   0
  17   7  -6   22.15    6.68   0
 -17  -7   6   19.72    5.16   0
  15   7  -6  162.94   10.32   0
 -15  -7   6  175.99    8.50   0
  13   7  -6   77.98    8.19   0
 -13  -7   6   69.18    5.77   0
 -11  -7   6  508.25   12.44   0
  11   7  -6  487.01   15.78   0
   9   7  -6   42.18   10.62   0
  -9  -7   6   25.19    3.34   0
  -7  -7   6  202.39    6.68   0
   7   7  -6  198.75    6.98   0
  -5  -7   6  208.76    6.07   0
   5   7  -6  223.93    6.07   0
  -3  -7   6   94.67    5.77   0
   3   7  -6   91.64    3.64   0
   1   7  -6  746.15   13.65   0
  -1  -7   6  742.20   16.39   0
   1   7   6  290.69    5.77   0
  -1  -7  -6  304.34    6.68   0
   3   7   6  516.75   10.32   0
  -3  -7  -6  541.93   11.83   0
  -5  -7  -6   96.19    6.07   0
   5   7   6  117.13    3.64   0
  -7  -7  -6  225.45    9.71   0
   7   7   6  200.87    6.37   0
  -9  -7  -6  600.19   25.79   0
   9   7   6  609.60   13.35   0
 -11  -7  -6  238.50   20.03   0
  11   7   6  221.81    6.98   0
 -13  -7  -6   39.75   15.48   0
  13   7   6   55.53    5.16   0
 -15  -7  -6  326.19   22.45   0
  15   7   6  285.53    6.98   0
  17   7   6   90.42    7.28   0
  19   7   6   -1.82    4.85   0
  20   8  -6    5.46   10.62   0
 -20  -8   6   19.42    8.80   0
  18   8  -6   78.59   10.32   0
 -18  -8   6   83.14    7.28   0
  16   8  -6   40.96    8.50   0
 -16  -8   6   46.12    5.77   0
 -14  -8   6    2.73    4.25   0
  14   8  -6    1.52    8.50   0
  12   8  -6   52.19    6.98   0
 -12  -8   6   47.94    4.85   0
 -10  -8   6  282.19    7.89   0
  10   8  -6  262.17    9.10   0
   8   8  -6  323.46   12.44   0
  -8  -8   6  305.86    9.10   0
   6   8  -6   75.56    5.46   0
  -6  -8   6   77.38    3.64   0
  -4  -8   6   66.45    5.46   0
   4   8  -6   69.79    3.64   0
  -2  -8   6  561.05   15.78   0
   2   8  -6  549.52   10.62   0
   0  -8  -6  747.36   16.99   0
   0   8   6  744.63   12.14   0
  -2  -8  -6   25.19    3.34   0
   2   8   6   20.03    2.12   0
  -4  -8  -6  153.54    5.16   0
   4   8   6  147.17    3.94   0
  -6  -8  -6   59.78    6.68   0
   6   8   6   64.02    2.73   0
  -8  -8  -6  341.06   12.74   0
   8   8   6  351.98    6.68   0
 -10  -8  -6   38.84   10.01   0
  10   8   6   42.18    4.55   0
  12   8   6  419.95   10.92   0
 -12  -8  -6  412.37   24.88   0
  14   8   6  128.05    6.37   0
 -14  -8  -6  156.88   20.63   0
  16   8   6   -4.85    5.46   0
 -16  -8  -6   31.86   13.65   0
  18   8   6   20.33    7.28   0
  19   9  -6    6.68    7.89   0
 -19  -9   6    5.46    8.19   0
  17   9  -6  397.20   12.14   0
 -17  -9   6  370.80   12.44   0
  15   9  -6   11.53    6.37   0
 -15  -9   6   20.03    6.07   0
 -13  -9   6  379.29    9.71   0
  13   9  -6  362.00   12.14   0
  11   9  -6  385.97   12.44   0
 -11  -9   6  390.52    9.71   0
  -9  -9   6   68.88    5.16   0
   9   9  -6   59.47    6.37   0
  -7  -9   6    1.52    3.03   0
   7   9  -6   14.26    3.64   0
  -5  -9   6  673.93   18.81   0
   5   9  -6  632.05   12.74   0
   3   9  -6  890.28   14.87   0
  -3  -9   6  898.17   23.67   0
   1   9  -6  226.97    6.07   0
  -1  -9   6  232.43    7.28   0
   1   9   6  292.51    5.77   0
  -1  -9  -6  297.67   10.92   0
  -3  -9  -6  540.11   12.74   0
   3   9   6  507.34   10.32   0
  -5  -9  -6  177.51    5.77   0
   5   9   6  200.57    5.16   0
  -7  -9  -6    9.10    5.77   0
   7   9   6   10.32    2.12   0
   9   9   6  619.61   10.01   0
  -9  -9  -6  589.27   19.12   0
 -11  -9  -6  644.50   22.76   0
  11   9   6  651.47   10.62   0
 -13  -9  -6  457.58   25.19   0
  13   9   6  461.52   12.14   0
  15   9   6   71.91    5.77   0
 -15  -9  -6  104.08   21.24   0
  17   9   6   -0.30    6.98   0
  19   9   6  121.98   13.05   0
  20  10  -6   63.11   11.53   0
  18  10  -6   16.69    9.41   0
 -18 -10   6   12.14    6.68   0
  16  10  -6   11.53    6.68   0
 -16 -10   6    9.10    5.16   0
 -14 -10   6  135.64    6.98   0
  14  10  -6  138.67    8.80   0
  12  10  -6  489.74   14.56   0
 -12 -10   6  460.01   11.23   0
  10  10  -6  174.78   10.62   0
 -10 -10   6  177.51    7.59   0
  -8 -10   6  221.51    7.28   0
   8  10  -6  220.29    9.71   0
  -6 -10   6 1101.77   29.43   0
   6  10  -6 1071.43   22.45   0
  -4 -10   6  555.59   16.99   0
   4  10  -6  503.70   10.92   0
   2  10  -6  350.77    8.50   0
  -2 -10   6  341.06   10.01   0
   0 -10  -6 2438.40   58.87   0
   0  10   6 2470.56   37.32   0
  -2 -10  -6  311.02   11.53   0
   2  10   6  317.09    6.68   0
  -4 -10  -6  198.45    9.10   0
   4  10   6  192.07    5.16   0
  -6 -10  -6  266.42    8.50   0
   6  10   6  270.66    6.07   0
  -8 -10  -6  460.61   16.39   0
   8  10   6  490.65   10.01   0
 -10 -10  -6   52.49    6.98   0
  10  10   6   58.26    2.73   0
 -12 -10  -6   21.85    7.89   0
  12  10   6   39.75    1.82   0
 -14 -10  -6   81.32   10.92   0
  14  10   6   91.94    6.68   0
 -16 -10  -6  602.32   34.59   0
  16  10   6  597.77   17.90   0
  18  10   6   17.30    8.19   0
 -18 -10  -6   22.76   13.35   0
  19  11  -6   10.32   11.83   0
 -17 -11   6   33.68    8.50   0
  17  11  -6   38.54    7.89   0
  15  11  -6  417.22   13.05   0
 -15 -11   6  394.77   11.53   0
 -13 -11   6  260.35    7.28   0
  13  11  -6  266.72   10.62   0
 -11 -11   6  689.40   16.99   0
  11  11  -6  664.52   21.24   0
  -9 -11   6   67.97    5.46   0
   9  11  -6   90.12    9.41   0
  -7 -11   6  141.40   10.32   0
   7  11  -6  143.22    6.68   0
   5  11  -6  613.54   12.74   0
  -5 -11   6  615.67   18.81   0
   3  11  -6 1090.85   18.51   0
  -3 -11   6 1156.39   31.56   0
  -1 -11   6  223.93   10.32   0
   1  11  -6  242.75    4.55   0
  -1 -11  -6  189.34    9.71   0
   1  11   6  193.59    4.85   0
  -3 -11  -6  453.03   15.48   0
   3  11   6  458.79   10.01   0
  -5 -11  -6  413.88   14.87   0
   5  11   6  398.41    8.50   0
   7  11   6  142.01    4.85   0
  -7 -11  -6  140.49    5.16   0
  -9 -11  -6  695.78   16.99   0
   9  11   6  698.51   11.83   0
  11  11   6  326.80    6.68   0
 -11 -11  -6  324.37   15.48   0
 -13 -11  -6  193.89   12.74   0
  13  11   6  211.80    4.85   0
  15  11   6    6.98    5.77   0
 -15 -11  -6   13.65   10.32   0
 -17 -11  -6  132.90   22.15   0
  17  11   6  119.86   10.01   0
  18  12  -6   94.67   10.01   0
 -18 -12   6   93.46   10.92   0
 -16 -12   6    3.34   11.53   0
  16  12  -6   23.06    8.80   0
  14  12  -6  112.57    9.10   0
 -14 -12   6  117.73    8.50   0
 -12 -12   6   45.82    6.98   0
  12  12  -6   60.69   10.92   0
  10  12  -6  227.58   11.53   0
 -10 -12   6  267.02    9.10   0
  -8 -12   6  221.20   14.26   0
   8  12  -6  187.52    9.71   0
  -6 -12   6  143.52    9.10   0
   6  12  -6  141.10    6.37   0
  -4 -12   6  738.26   22.76   0
   4  12  -6  750.39   13.65   0
  -2 -12   6 1119.67   31.25   0
   2  12  -6 1119.07   21.54   0
   0 -12  -6    9.71    6.98   0
   0  12   6   13.05    1.82   0
  -2 -12  -6  305.56   11.83   0
   2  12   6  341.36    7.59   0
  -4 -12  -6  666.65   21.54   0
   4  12   6  685.76   12.74   0
  -6 -12  -6  305.56   13.35   0
   6  12   6  294.94    7.28   0
  -8 -12  -6  386.58   19.42   0
   8  12   6  387.49    8.50   0
  10  12   6  140.19    4.55   0
 -10 -12  -6  136.55    5.16   0
 -12 -12  -6    3.94    8.80   0
  12  12   6   24.27    2.12   0
  14  12   6  145.95    7.59   0
 -14 -12  -6  167.50   12.74   0
 -16 -12  -6    4.25   17.60   0
  16  12   6    0.00    8.19   0
  17  13  -6  231.52   13.65   0
 -15 -13   6   71.00   11.83   0
  15  13  -6   55.53    9.41   0
  13  13  -6  108.33    8.80   0
 -13 -13   6  125.02    9.10   0
 -11 -13   6  206.94    8.50   0
  11  13  -6  188.43   11.23   0
  -9 -13   6   59.47    8.19   0
   9  13  -6   55.83    6.98   0
  -7 -13   6  520.09   18.51   0
   7  13  -6  504.00   13.65   0
  -5 -13   6  112.27   10.01   0
   5  13  -6  134.12    5.46   0
  -3 -13   6  497.63   16.08   0
   3  13  -6  528.28   10.62   0
   1  13  -6  338.03    6.07   0
  -1 -13   6  327.41   12.14   0
  -1 -13  -6  390.82   13.65   0
   1  13   6  380.20    7.89   0
   3  13   6  231.52    6.37   0
  -3 -13  -6  243.66   11.83   0
  -5 -13  -6   89.82    9.41   0
   5  13   6   90.12    4.25   0
   7  13   6  133.51    5.16   0
  -7 -13  -6  126.53   10.92   0
   9  13   6  117.43    4.85   0
  -9 -13  -6   97.71   13.96   0
 -11 -13  -6   35.50    9.41   0
  11  13   6   42.18    3.03   0
 -13 -13  -6   -3.94    9.71   0
  13  13   6    6.07    2.12   0
 -15 -13  -6   51.28   13.96   0
  15  13   6   83.14    8.50   0
  18  14  -6   13.05   18.51   0
  16  14  -6   -1.82    6.68   0
 -14 -14   6    9.41   10.01   0
  14  14  -6   40.36    9.10   0
 -12 -14   6  159.00    9.71   0
  12  14  -6  204.82   16.99   0
 -10 -14   6  770.42   24.58   0
  10  14  -6  764.05   25.19   0
   8  14  -6   23.97    2.73   0
  -8 -14   6   30.04    8.19   0
  -6 -14   6  799.25   25.79   0
   6  14  -6  818.97   14.56   0
   4  14  -6   30.65    3.64   0
  -4 -14   6   67.36   18.51   0
  -2 -14   6  754.03   23.97   0
   2  14  -6  746.45   11.83   0
   0 -14  -6   77.68    7.59   0
   0  14   6   70.40    2.73   0
  -2 -14  -6   69.18    9.10   0
   2  14   6   61.29    3.34   0
  -4 -14  -6   60.69    9.10   0
   4  14   6   78.29    4.25   0
  -6 -14  -6  101.95   10.32   0
   6  14   6  134.12    5.16   0
  -8 -14  -6   44.91   12.74   0
   8  14   6   57.05    4.85   0
  10  14   6   85.27    4.25   0
 -10 -14  -6   98.92   11.53   0
 -12 -14  -6   22.15    8.50   0
  12  14   6   19.72    2.73   0
 -14 -14  -6   75.25   18.51   0
  14  14   6   62.20    3.94   0
 -16 -14  -6   63.72   21.85   0
  16  14   6   88.91    9.41   0
  17  15  -6   89.21   19.42   0
  15  15  -6   74.64   10.62   0
  13  15  -6  145.04   12.74   0
  11  15  -6   47.94    8.19   0
 -11 -15   6   30.65   10.32   0
  -9 -15   6  130.48   11.53   0
   9  15  -6  121.98    6.07   0
  -7 -15   6   31.56    7.59   0
   7  15  -6   38.23    3.03   0
  -5 -15   6  239.11   17.60   0
   5  15  -6  247.91    7.59   0
  -3 -15   6  133.81   10.01   0
   3  15  -6  135.64    5.16   0
  -1 -15   6 1161.24   34.59   0
   1  15  -6 1123.62   16.08   0
   1  15   6  102.56    3.94   0
  -1 -15  -6  103.17    8.80   0
  -3 -15  -6  269.45   12.74   0
   3  15   6  271.88    7.28   0
  -5 -15  -6  514.32   19.42   0
   5  15   6  525.55   11.23   0
  -7 -15  -6  119.86   12.44   0
   7  15   6  135.94    5.46   0
  -9 -15  -6   93.15   11.53   0
   9  15   6  108.93    4.85   0
 -11 -15  -6   60.69   16.39   0
  11  15   6   97.40    4.55   0
 -13 -15  -6   65.85   19.72   0
  13  15   6   71.31    4.25   0
  15  15   6   51.58    9.10   0
 -15 -15  -6   77.68   20.94   0
  16  16  -6    3.34   22.76   0
  14  16  -6  228.79   14.56   0
  12  16  -6  312.54   15.17   0
 -10 -16   6   32.47   10.62   0
  10  16  -6   51.89    9.41   0
   8  16  -6   68.27    3.94   0
  -8 -16   6   77.07   13.96   0
  -6 -16   6  590.48   34.59   0
   6  16  -6  627.50   11.83   0
  -4 -16   6   16.69   15.78   0
   4  16  -6    7.59    3.34   0
  -2 -16   6  213.01   12.14   0
   2  16  -6  249.42    5.46   0
   0 -16  -6  142.61    9.41   0
   0  16   6  138.06    4.25   0
   2  16   6   92.24    3.94   0
  -2 -16  -6   78.89    8.19   0
  -4 -16  -6   22.15    7.89   0
   4  16   6   36.11    3.94   0
  -6 -16  -6  237.59   12.74   0
   6  16   6  230.00    6.98   0
  -8 -16  -6  216.96   16.69   0
   8  16   6  228.18    6.98   0
  10  16   6  162.03    6.07   0
 -10 -16  -6  148.08   17.90   0
 -12 -16  -6    8.50   16.08   0
  12  16   6   16.99    3.64   0
 -14 -16  -6  -10.32   18.81   0
  14  16   6   68.27    8.80   0
  15  17  -6  186.92   29.43   0
  13  17  -6   22.45   13.65   0
  11  17  -6  150.81   12.14   0
   9  17  -6  429.06   19.12   0
  -9 -17   6  476.39   29.43   0
  -7 -17   6  588.36   34.59   0
   7  17  -6  550.73   16.39   0
  -5 -17   6  113.79   14.56   0
   5  17  -6  113.48    5.46   0
   3  17  -6   83.44    2.43   0
  -3 -17   6   72.22    9.71   0
  -1 -17   6  349.86   13.96   0
   1  17  -6  349.25    6.37   0
  -1 -17  -6   -4.25    8.19   0
   1  17   6   -0.61    3.34   0
   3  17   6  100.74    5.16   0
  -3 -17  -6   91.03   10.01   0
  -5 -17  -6   67.97   10.01   0
   5  17   6   68.88    4.55   0
  -7 -17  -6  112.57   16.69   0
   7  17   6  101.65    5.46   0
  -9 -17  -6   22.15   11.53   0
   9  17   6   37.63    4.55   0
 -11 -17  -6   43.69   18.21   0
  11  17   6   43.69    3.94   0
  13  17   6   59.47    7.59   0
 -13 -17  -6   56.14   14.26   0
  14  18  -6   54.31   23.97   0
  12  18  -6  271.27   16.69   0
  10  18  -6   44.00   13.05   0
   8  18  -6   31.86    6.37   0
  -6 -18   6   29.43   19.42   0
   6  18  -6   40.05    6.07   0
  -4 -18   6   94.06   15.17   0
   4  18  -6   85.57    5.46   0
   2  18  -6   90.73    2.73   0
  -2 -18   6   65.85   12.14   0
   0 -18  -6   63.72    8.19   0
   0  18   6   63.42    3.03   0
  -2 -18  -6  330.14   16.69   0
   2  18   6  348.34    8.50   0
  -4 -18  -6  334.99   16.99   0
   4  18   6  307.68    8.19   0
  -6 -18  -6   94.67   11.23   0
   6  18   6   68.27    4.55   0
   8  18   6   32.47    4.55   0
  -8 -18  -6   47.64   16.39   0
 -10 -18  -6   30.34   17.90   0
  10  18   6   29.13    4.85   0
 -12 -18  -6   25.19   19.12   0
  12  18   6   35.81    7.28   0
  11  19  -6  142.01   14.87   0
   9  19  -6  211.19   11.53   0
   7  19  -6   88.30    8.19   0
   5  19  -6  110.45    5.77   0
  -3 -19   6   21.24    9.10   0
   3  19  -6   29.43    4.25   0
  -1 -19   6   45.82    9.10   0
   1  19  -6   33.38    2.43   0
  -1 -19  -6   18.81    8.50   0
   1  19   6   11.83    2.43   0
  -3 -19  -6    6.98   14.56   0
   3  19   6   22.15    4.25   0
  -5 -19  -6   14.56   14.87   0
   5  19   6    3.03    4.25   0
  -7 -19  -6  167.19   16.39   0
   7  19   6  186.92    7.59   0
   9  19   6   43.39    5.16   0
  -9 -19  -6   39.75   17.30   0
  10  20  -6   29.43   10.01   0
   8  20  -6  542.84   20.63   0
   6  20  -6   24.88    6.98   0
   4  20  -6  495.21   14.26   0
   2  20  -6   72.82    2.73   0
  -2 -20   6   72.52   12.74   0
   0  20   6   58.26    3.64   0
   0 -20  -6   65.54   12.44   0
   2  20   6   26.10    3.64   0
  -2 -20  -6   23.36   11.53   0
  -4 -20  -6   46.43   12.14   0
   4  20   6   51.28    4.85   0
  -6 -20  -6  177.51   20.33   0
   6  20   6  169.62    7.59   0
  -8 -20  -6  182.06   18.51   0
   8  20   6  244.57    8.80   0
   9  21  -6   23.97   21.85   0
   7  21  -6  176.60   10.92   0
   5  21  -6   63.42    7.89   0
   3  21  -6   68.88    4.85   0
  -1 -21   6   27.92   13.05   0
   1  21  -6   26.40    5.46   0
  -1 -21  -6  -29.74   12.44   0
   1  21   6    8.80    4.25   0
  -3 -21  -6    3.94   16.39   0
   3  21   6    2.73    5.16   0
  -5 -21  -6  -23.06   16.99   0
   5  21   6    6.68    6.68   0
   7  21   6  212.71   12.44   0
   6  22  -6   94.67   17.90   0
   4  22  -6   20.03    7.89   0
   2  22  -6   15.78    5.77   0
   0  22   6   48.85    6.68   0
   2  22   6  168.10    9.41   0
   4  22   6  209.07   18.81   0
 -21  -1   7   89.21   13.96   0
  21   1  -7   55.23   16.99   0
 -19  -1   7   -0.61    8.80   0
  19   1  -7   16.99    5.16   0
  17   1  -7  391.73   11.23   0
 -17  -1   7  400.84   13.05   0
 -15  -1   7  165.07    8.19   0
  15   1  -7  170.53    7.28   0
 -13  -1   7 1134.85   24.58   0
  13   1  -7 1156.39   22.45   0
 -11  -1   7  247.00    8.19   0
  11   1  -7  234.25    8.50   0
  -9  -1   7  119.25    9.71   0
   9   1  -7  150.50    6.68   0
  -7  -1   7  464.86   14.26   0
   7   1  -7  489.74   11.23   0
  -5  -1   7 2275.76   44.60   0
   5   1  -7 2249.06   37.32   0
  -3  -1   7 1239.53   30.95   0
   3   1  -7 1262.89   25.19   0
  -1  -1   7  514.63    9.71   0
   1   1  -7  510.68   11.23   0
  -1  -1  -7  195.72    4.55   0
   1   1   7  194.50    5.46   0
  -3  -1  -7 1183.39   24.27   0
   3   1   7 1165.80   23.67   0
  -5  -1  -7  247.30    6.68   0
   5   1   7  229.09    5.46   0
  -7  -1  -7  690.62   14.87   0
   7   1   7  675.14   15.78   0
  -9  -1  -7  225.45    6.68   0
   9   1   7  217.87    7.59   0
 -11  -1  -7   45.21    3.94   0
  11   1   7   45.82    4.25   0
 -13  -1  -7   30.95    3.64   0
  13   1   7   32.77    4.85   0
 -15  -1  -7  110.75    6.07   0
  15   1   7  108.63    6.37   0
  17   1   7   15.78    5.16   0
 -17  -1  -7   15.17    7.89   0
  19   1   7   92.24   13.35   0
 -19  -1  -7   44.00   12.14   0
 -22  -2   7   59.47   13.96   0
  22   2  -7   53.71   18.51   0
  20   2  -7   73.43    9.71   0
 -20  -2   7   67.36    9.71   0
  18   2  -7  293.72   12.44   0
 -18  -2   7  302.22   11.83   0
  16   2  -7  443.01   13.65   0
 -16  -2   7  415.10   13.35   0
 -14  -2   7  128.05    6.68   0
  14   2  -7   97.10    6.98   0
 -12  -2   7  180.85    7.59   0
  12   2  -7  200.57    6.68   0
  10   2  -7  310.11    9.41   0
 -10  -2   7  310.11    9.71   0
  -8  -2   7  233.95   10.01   0
   8   2  -7  233.04    7.59   0
  -6  -2   7 1842.76   44.30   0
   6   2  -7 1868.85   32.16   0
   4   2  -7 1367.28   23.67   0
  -4  -2   7 1409.76   28.83   0
  -2  -2   7  595.95   11.23   0
   2   2  -7  615.97   13.35   0
   0   2   7  895.74   22.76   0
   0  -2  -7  851.74   15.48   0
  -2  -2  -7 1881.60   32.16   0
   2   2   7 1867.34   36.72   0
  -4  -2  -7  411.76    7.89   0
   4   2   7  415.10   10.01   0
  -6  -2  -7  168.41    8.19   0
   6   2   7  191.47    5.46   0
  -8  -2  -7  209.67    9.10   0
   8   2   7  206.94    6.98   0
 -10  -2  -7  155.36    8.19   0
  10   2   7  159.30    6.07   0
 -12  -2  -7  204.82    9.71   0
  12   2   7  213.92    7.89   0
 -14  -2  -7  209.37   11.23   0
  14   2   7  227.88    9.10   0
  16   2   7    4.25    4.25   0
 -16  -2  -7   -7.28    7.59   0
  18   2   7   23.97    6.98   0
 -18  -2  -7   19.72   10.62   0
  20   2   7  252.15   22.15   0
  21   3  -7  471.84   31.25   0
 -21  -3   7  483.07   22.45   0
 -19  -3   7   16.08    5.77   0
  19   3  -7   19.42    6.98   0
 -17  -3   7   53.10    6.07   0
  17   3  -7   60.08    6.98   0
  15   3  -7  129.87    7.89   0
 -15  -3   7  109.54    6.68   0
  13   3  -7 1417.34   31.86   0
 -13  -3   7 1450.11   31.86   0
  11   3  -7  164.46    6.98   0
 -11  -3   7  148.99    6.37   0
  -9  -3   7  618.70   14.87   0
   9   3  -7  649.65   15.48   0
  -7  -3   7  151.41    5.46   0
   7   3  -7  155.06    5.77   0
   5   3  -7 2375.59   46.12   0
  -5  -3   7 2367.09   57.65   0
  -3  -3   7 1699.54   33.68   0
   3   3  -7 1663.12   32.16   0
  -1  -3   7  744.63   15.78   0
   1   3  -7  771.63   19.12   0
   1   3   7 2290.93   44.30   0
  -1  -3  -7 2259.68   37.32   0
  -3  -3  -7 2428.99   42.18   0
   3   3   7 2359.20   45.82   0
   5   3   7  604.14   13.05   0
  -5  -3  -7  592.61   16.69   0
  -7  -3  -7  307.99   11.23   0
   7   3   7  318.61    8.19   0
  -9  -3  -7  697.90   20.33   0
   9   3   7  701.54   14.56   0
  11   3   7   63.11    4.55   0
 -11  -3  -7   53.71    6.37   0
 -13  -3  -7  228.18   11.83   0
  13   3   7  257.01    7.89   0
 -15  -3  -7   -1.82    7.59   0
  15   3   7    9.10    6.68   0
  17   3   7   10.62    6.07   0
 -17  -3  -7  -40.05   25.79   0
  19   3   7  139.28   12.44   0
 -22  -4   7   50.98   18.51   0
  22   4  -7   15.78   19.12   0
  20   4  -7   16.69    8.50   0
 -20  -4   7   30.95    8.80   0
 -18  -4   7   98.01    8.19   0
  18   4  -7   96.19    8.19   0
  16   4  -7  529.49   14.87   0
 -16  -4   7  531.62   14.56   0
 -14  -4   7   80.71    5.77   0
  14   4  -7   69.18    6.37   0
 -12  -4   7  123.50    6.37   0
  12   4  -7   99.83    8.80   0
 -10  -4   7   30.65    3.94   0
  10   4  -7   25.49    4.55   0
  -8  -4   7  131.69    5.16   0
   8   4  -7  118.04    5.46   0
  -6  -4   7  619.01   14.26   0
   6   4  -7  625.68   14.87   0
  -4  -4   7  897.56   23.67   0
   4   4  -7  864.18   18.21   0
  -2  -4   7  176.90    5.16   0
   2   4  -7  180.85    5.46   0
   0  -4  -7 1363.33   23.67   0
   0   4   7 1375.47   21.24   0
  -2  -4  -7 2062.75   39.45   0
   2   4   7 2049.09   34.59   0
   4   4   7  673.02   15.48   0
  -4  -4  -7  647.23   17.60   0
  -6  -4  -7  153.23    8.50   0
   6   4   7  154.75    5.16   0
  -8  -4  -7  144.43    7.59   0
   8   4   7  156.57    5.46   0
  10   4   7  106.81    5.16   0
 -10  -4  -7   88.00    7.59   0
 -12  -4  -7  195.41   11.53   0
  12   4   7  215.14    7.59   0
 -14  -4  -7   13.65    6.68   0
  14   4   7   23.67    4.25   0
 -16  -4  -7  171.74   16.39   0
  16   4   7  174.47    7.28   0
  18   4   7   38.84    6.37   0
  20   4   7  -27.31   20.63   0
 -21  -5   7   60.08   13.35   0
  21   5  -7   -0.61   18.51   0
 -19  -5   7    4.55    6.98   0
  19   5  -7   -4.55    6.07   0
  17   5  -7   46.12    6.98   0
 -17  -5   7   49.46    7.59   0
 -15  -5   7   48.55    5.46   0
  15   5  -7   49.76    5.77   0
  13   5  -7  220.90   11.23   0
 -13  -5   7  223.02    8.50   0
 -11  -5   7  692.13   16.08   0
  11   5  -7  708.52   20.94   0
   9   5  -7  116.52    6.07   0
  -9  -5   7  107.42    4.85   0
   7   5  -7  429.66   11.53   0
  -7  -5   7  419.35   10.32   0
  -5  -5   7  167.19    5.16   0
   5   5  -7  160.82    5.77   0
  -3  -5   7 1025.61   27.31   0
   3   5  -7 1003.76   17.90   0
  -1  -5   7  264.90    5.46   0
   1   5  -7  255.80    6.68   0
  -1  -5  -7 3964.07   56.74   0
   1   5   7 3952.24   73.73   0
   3   5   7 1062.32   19.12   0
  -3  -5  -7 1029.25   18.51   0
  -5  -5  -7   85.57    3.64   0
   5   5   7   85.57    3.94   0
  -7  -5  -7  119.55    6.98   0
   7   5   7  117.73    5.46   0
  -9  -5  -7  137.15    7.89   0
   9   5   7  124.71    5.16   0
 -11  -5  -7  723.99   22.15   0
  11   5   7  714.89   15.17   0
 -13  -5  -7  253.97   12.44   0
  13   5   7  255.19    8.19   0
 -15  -5  -7   99.53   18.51   0
  15   5   7  110.45    6.37   0
  17   5   7   23.06    6.37   0
  19   5   7   30.04    9.10   0
  20   6  -7   51.58   11.53   0
 -20  -6   7   74.34   11.83   0
  18   6  -7   20.33    6.98   0
 -18  -6   7    6.68    6.68   0
  16   6  -7   78.59    8.50   0
 -16  -6   7   78.29    6.07   0
  14   6  -7    6.68    6.98   0
 -14  -6   7   18.21    4.55   0
 -12  -6   7  112.88    6.07   0
  12   6  -7  117.13    9.10   0
 -10  -6   7  416.01   11.23   0
  10   6  -7  371.40   13.35   0
  -8  -6   7  770.12   15.48   0
   8   6  -7  765.57   20.94   0
  -6  -6   7 2231.46   45.21   0
   6   6  -7 2174.11   42.18   0
  -4  -6   7  306.17   10.92   0
   4   6  -7  324.07    7.28   0
  -2  -6   7 1031.68   27.31   0
   2   6  -7 1001.94   20.33   0
   0  -6  -7   44.60    2.12   0
   0   6   7   46.73    2.12   0
  -2  -6  -7  269.15    5.46   0
   2   6   7  267.02    6.07   0
  -4  -6  -7  351.07    8.19   0
   4   6   7  369.28    8.19   0
  -6  -6  -7  244.87    7.59   0
   6   6   7  250.03    6.68   0
  -8  -6  -7  365.64   13.65   0
   8   6   7  390.52    9.41   0
 -10  -6  -7  895.44   26.10   0
  10   6   7  929.42   19.42   0
 -12  -6  -7  124.41   18.81   0
  12   6   7  132.90    6.37   0
 -14  -6  -7   66.45   12.74   0
  14   6   7  113.48    6.07   0
 -16  -6  -7   40.36   19.72   0
  16   6   7    3.64    5.77   0
  18   6   7   -2.12    6.07   0
 -21  -7   7   45.82   10.32   0
  21   7  -7   57.65   21.24   0
  19   7  -7   44.00   10.92   0
 -19  -7   7   50.67    9.10   0
  17   7  -7  290.99   12.44   0
 -17  -7   7  317.70   11.83   0
 -15  -7   7  226.97    8.80   0
  15   7  -7  229.09   11.23   0
  13   7  -7  466.68   17.60   0
 -13  -7   7  480.94   12.74   0
  11   7  -7  695.17   20.63   0
 -11  -7   7  696.08   16.39   0
  -9  -7   7 1158.21   21.54   0
   9   7  -7 1117.25   40.05   0
  -7  -7   7  141.70    5.16   0
   7   7  -7  139.28    5.16   0
  -5  -7   7   15.48    1.52   0
   5   7  -7   15.17    3.34   0
   3   7  -7  277.64    6.37   0
  -3  -7   7  270.36   10.62   0
   1   7  -7 1231.34   22.45   0
  -1  -7   7 1285.65   33.68   0
  -1  -7  -7   48.55    2.73   0
   1   7   7   50.37    2.12   0
  -3  -7  -7 1267.14   27.01   0
   3   7   7 1260.77   22.76   0
  -5  -7  -7  801.37   23.06   0
   5   7   7  800.46   14.26   0
  -7  -7  -7  412.97   13.96   0
   7   7   7  431.79   10.01   0
  -9  -7  -7  345.31   18.81   0
   9   7   7  337.72    8.80   0
  11   7   7   -6.37    2.73   0
 -11  -7  -7   -6.68   14.56   0
 -13  -7  -7  368.07   26.10   0
  13   7   7  349.56    9.71   0
  15   7   7   -4.55    4.85   0
 -15  -7  -7  -16.08   11.83   0
  17   7   7    9.71    5.46   0
  19   7   7  116.22    9.71   0
 -20  -8   7   72.52    9.41   0
  20   8  -7   63.72   12.14   0
 -18  -8   7   16.08    6.37   0
  18   8  -7   -1.52    7.59   0
 -16  -8   7  128.66    7.89   0
  16   8  -7  145.95    9.71   0
  14   8  -7  320.73   13.96   0
 -14  -8   7  314.97   10.32   0
 -12  -8   7  530.71   13.65   0
  12   8  -7  525.85   17.90   0
 -10  -8   7  362.91    9.10   0
  10   8  -7  366.25   11.53   0
  -8  -8   7  263.68    8.50   0
   8   8  -7  285.23    8.80   0
  -6  -8   7  103.77    3.64   0
   6   8  -7  107.42    4.85   0
  -4  -8   7  450.30   14.87   0
   4   8  -7  445.44   10.01   0
  -2  -8   7   64.33    6.37   0
   2   8  -7   75.25    3.34   0
   0  -8  -7  127.14    5.46   0
   0   8   7  140.79    3.64   0
  -2  -8  -7  385.36    9.71   0
   2   8   7  385.67    9.10   0
  -4  -8  -7  289.48    7.59   0
   4   8   7  285.53    6.98   0
  -6  -8  -7  165.37    8.80   0
   6   8   7  174.78    4.55   0
  -8  -8  -7  175.39    9.10   0
   8   8   7  191.47    6.98   0
 -10  -8  -7  536.78   18.21   0
  10   8   7  559.53   13.35   0
 -12  -8  -7  681.82   32.47   0
  12   8   7  666.34   15.78   0
 -14  -8  -7  219.38   21.85   0
  14   8   7  194.50    8.19   0
  16   8   7   40.66    6.68   0
  18   8   7  114.39    9.71   0
 -19  -9   7   37.63    9.10   0
  19   9  -7   45.52   11.23   0
 -17  -9   7   16.08    5.77   0
  17   9  -7   13.65    8.50   0
  15   9  -7  225.76   12.44   0
 -15  -9   7  246.69    9.71   0
 -13  -9   7   48.25    5.16   0
  13   9  -7   49.46    6.98   0
 -11  -9   7   17.30    3.64   0
  11   9  -7   14.87    6.98   0
  -9  -9   7   27.61    3.94   0
   9   9  -7   34.89    6.37   0
  -7  -9   7  625.08   14.87   0
   7   9  -7  601.71   12.44   0
  -5  -9   7  114.70    7.28   0
   5   9  -7   99.83    4.55   0
  -3  -9   7   86.48    7.28   0
   3   9  -7  113.79    4.25   0
  -1  -9   7  785.59   17.60   0
   1   9  -7  772.85   14.87   0
  -1  -9  -7  199.36    7.89   0
   1   9   7  201.78    4.55   0
  -3  -9  -7  202.69    6.68   0
   3   9   7  196.02    5.16   0
  -5  -9  -7   86.18    4.25   0
   5   9   7   84.96    3.34   0
  -7  -9  -7   35.81    7.28   0
   7   9   7   53.40    2.12   0
  -9  -9  -7  514.93   16.69   0
   9   9   7  502.49   12.44   0
  11   9   7  277.04    8.50   0
 -11  -9  -7  275.22   13.65   0
 -13  -9  -7   61.90    8.50   0
  13   9   7   55.23    6.07   0
 -15  -9  -7  177.81   23.67   0
  15   9   7  189.34    8.80   0
  17   9   7   -6.98    5.16   0
  20  10  -7   64.93   13.05   0
  18  10  -7  111.66   10.01   0
 -18 -10   7  128.96   10.01   0
  16  10  -7   18.21    6.98   0
 -16 -10   7   13.65    5.16   0
 -14 -10   7  147.77    8.19   0
  14  10  -7  124.10    9.10   0
 -12 -10   7  236.07    7.89   0
  12  10  -7  244.26   10.32   0
  10  10  -7  114.70   10.01   0
 -10 -10   7  128.66    6.37   0
  -8 -10   7   12.14    3.34   0
   8  10  -7   12.14    4.55   0
  -6 -10   7  622.04   19.12   0
   6  10  -7  611.12   12.74   0
  -4 -10   7   54.01    6.98   0
   4  10  -7   58.56    3.94   0
  -2 -10   7 1482.58   39.14   0
   2  10  -7 1493.20   27.01   0
   0 -10  -7   27.31    5.46   0
   0  10   7   30.65    1.82   0
  -2 -10  -7   83.75    6.07   0
   2  10   7   83.14    3.64   0
  -4 -10  -7   50.37    3.64   0
   4  10   7   49.46    3.03   0
  -6 -10  -7   86.78    4.85   0
   6  10   7   84.35    3.34   0
  -8 -10  -7  180.24   10.01   0
   8  10   7  182.36    4.25   0
  10  10   7  161.43    6.98   0
 -10 -10  -7  149.59    9.71   0
  12  10   7   43.09    5.16   0
 -12 -10  -7   49.76    9.10   0
 -14 -10  -7   69.18   11.53   0
  14  10   7   74.34    6.98   0
 -16 -10  -7  101.95   17.60   0
  16  10   7   89.51    8.50   0
 -18 -10  -7  177.81   22.76   0
  18  10   7  171.44   11.53   0
  19  11  -7   14.56   15.48   0
 -17 -11   7  236.07   12.74   0
  17  11  -7  239.71   14.56   0
 -15 -11   7   57.05    5.77   0
  15  11  -7   75.86    8.50   0
 -13 -11   7  162.64    8.19   0
  13  11  -7  142.01    8.50   0
  11  11  -7   70.70   10.01   0
 -11 -11   7   75.56    6.07   0
  -9 -11   7   97.71    6.07   0
   9  11  -7  107.72    8.50   0
  -7 -11   7  279.46   12.44   0
   7  11  -7  275.52    7.59   0
   5  11  -7  185.10    6.37   0
  -5 -11   7  176.30   10.01   0
  -3 -11   7   84.96    8.80   0
   3  11  -7   74.95    3.94   0
  -1 -11   7   11.83    3.64   0
   1  11  -7   10.92    3.34   0
  -1 -11  -7  202.69    9.71   0
   1  11   7  220.60    5.46   0
  -3 -11  -7  181.76    9.71   0
   3  11   7  188.43    5.77   0
  -5 -11  -7  116.82    6.98   0
   5  11   7  133.51    4.85   0
   7  11   7  370.80    8.50   0
  -7 -11  -7  370.19   10.62   0
  -9 -11  -7   98.62    5.46   0
   9  11   7  114.70    3.03   0
  11  11   7  235.16    8.50   0
 -11 -11  -7  233.64   11.53   0
 -13 -11  -7  406.30   17.30   0
  13  11   7  448.17   13.35   0
 -15 -11  -7   87.39   13.65   0
  15  11   7   85.27    7.59   0
  17  11   7    7.28    9.10   0
 -17 -11  -7    6.98   17.60   0
 -18 -12   7  101.35   15.17   0
  18  12  -7  128.35   13.35   0
 -16 -12   7   59.47   10.01   0
  16  12  -7   68.27    8.80   0
  14  12  -7   44.00    7.89   0
 -14 -12   7   65.24    7.59   0
  12  12  -7   71.31    8.80   0
 -12 -12   7   45.21    5.77   0
  10  12  -7  301.31   12.74   0
 -10 -12   7  329.53   10.32   0
  -8 -12   7  196.63   10.62   0
   8  12  -7  198.75    8.50   0
  -6 -12   7   24.88    6.68   0
   6  12  -7   23.67    3.94   0
  -4 -12   7 1450.72   40.96   0
   4  12  -7 1384.27   26.10   0
  -2 -12   7   92.24    5.77   0
   2  12  -7  100.13    5.16   0
   0 -12  -7  376.56   13.35   0
   0  12   7  364.42    7.59   0
  -2 -12  -7  210.28   10.01   0
   2  12   7  214.22    5.77   0
  -4 -12  -7  554.98   18.21   0
   4  12   7  559.53   11.23   0
  -6 -12  -7  185.70    9.71   0
   6  12   7  190.56    6.07   0
  -8 -12  -7   83.44    3.64   0
   8  12   7   93.76    3.94   0
  10  12   7  238.50    5.16   0
 -10 -12  -7  244.26    8.19   0
 -12 -12  -7  174.17   11.83   0
  12  12   7  148.08    7.59   0
  14  12   7   78.89    6.37   0
 -14 -12  -7  100.74   13.96   0
 -16 -12  -7   47.34   17.30   0
  16  12   7   59.47    9.10   0
  17  13  -7   27.92    9.10   0
  15  13  -7  118.34   10.62   0
 -15 -13   7  111.06   12.74   0
  13  13  -7   13.35    7.28   0
 -13 -13   7  -10.32    5.46   0
 -11 -13   7  334.08   10.92   0
  11  13  -7  339.24   14.26   0
   9  13  -7  778.61   23.06   0
  -9 -13   7  782.86   23.97   0
  -7 -13   7  257.92   11.23   0
   7  13  -7  241.53    7.59   0
  -5 -13   7  842.33   24.27   0
   5  13  -7  822.31   16.39   0
  -3 -13   7    8.50    6.98   0
   3  13  -7   15.17    4.25   0
  -1 -13   7   23.36    7.28   0
   1  13  -7   27.61    3.64   0
   1  13   7  261.86    6.37   0
  -1 -13  -7  257.92   12.74   0
  -3 -13  -7  154.45   10.92   0
   3  13   7  166.28    5.16   0
  -5 -13  -7  169.32    9.71   0
   5  13   7  191.47    5.77   0
   7  13   7  409.94    9.10   0
  -7 -13  -7  419.35   18.21   0
  -9 -13  -7  315.57   20.63   0
   9  13   7  292.21    7.28   0
  11  13   7  399.32    7.89   0
 -11 -13  -7  429.36   18.21   0
 -13 -13  -7   54.01   10.32   0
  13  13   7   45.82    5.77   0
 -15 -13  -7   99.83   17.90   0
  15  13   7   84.05    7.28   0
  16  14  -7   31.56    9.10   0
  14  14  -7   42.48    8.80   0
 -12 -14   7  132.30   13.35   0
  12  14  -7  114.39   14.56   0
  10  14  -7  284.32   13.65   0
 -10 -14   7  308.29   14.87   0
   8  14  -7  153.84    7.28   0
  -8 -14   7  146.56   11.23   0
  -6 -14   7  699.72   23.06   0
   6  14  -7  735.22   16.08   0
  -4 -14   7 1048.06   43.69   0
   4  14  -7  994.36   18.21   0
  -2 -14   7   94.37    7.89   0
   2  14  -7   93.15    5.46   0
   0 -14  -7   89.51    8.80   0
   0  14   7   88.30    2.73   0
  -2 -14  -7  288.87   11.53   0
   2  14   7  316.79    7.28   0
  -4 -14  -7  679.09   21.85   0
   4  14   7  676.96   13.35   0
  -6 -14  -7  571.67   23.36   0
   6  14   7  551.95   11.23   0
  -8 -14  -7   53.40   12.74   0
   8  14   7   65.85    3.94   0
 -10 -14  -7  101.65   12.14   0
  10  14   7  105.60    3.94   0
 -12 -14  -7   44.00   15.48   0
  12  14   7   42.48    2.73   0
 -14 -14  -7    7.59   11.83   0
  14  14   7    9.41    7.89   0
  17  15  -7   41.57   24.27   0
  15  15  -7   45.21    9.71   0
  13  15  -7   62.51   12.14   0
  11  15  -7   65.85   11.83   0
 -11 -15   7   67.97    9.41   0
   9  15  -7  237.89   10.62   0
  -9 -15   7  229.09   12.44   0
  -7 -15   7   10.62    8.80   0
   7  15  -7   26.10    4.25   0
  -5 -15   7  263.08   20.03   0
   5  15  -7  269.75    8.19   0
  -3 -15   7    1.52   10.01   0
   3  15  -7   18.21    3.34   0
  -1 -15   7   20.33    8.19   0
   1  15  -7   21.54    3.64   0
  -1 -15  -7   11.53    7.89   0
   1  15   7   25.19    2.73   0
   3  15   7  158.70    5.77   0
  -3 -15  -7  197.23   11.23   0
  -5 -15  -7  161.73   11.23   0
   5  15   7  140.19    5.46   0
  -7 -15  -7   50.07    9.71   0
   7  15   7   36.72    3.94   0
  -9 -15  -7   59.17   10.01   0
   9  15   7   51.89    4.25   0
  11  15   7  383.54    8.80   0
 -11 -15  -7  366.55   26.40   0
  13  15   7  382.33   13.35   0
 -13 -15  -7  381.11   32.47   0
  16  16  -7  703.36   44.91   0
  14  16  -7   25.19   13.05   0
  12  16  -7  105.90   10.62   0
  10  16  -7   10.92    5.77   0
 -10 -16   7    7.59    8.50   0
  -8 -16   7    4.25    8.19   0
   8  16  -7   10.32    7.28   0
  -6 -16   7   76.77   18.21   0
   6  16  -7   75.86    5.16   0
  -4 -16   7   91.03   18.51   0
   4  16  -7  125.02    5.77   0
  -2 -16   7   16.08    6.68   0
   2  16  -7   21.54    3.64   0
   0 -16  -7  192.68   10.62   0
   0  16   7  186.92    4.55   0
  -2 -16  -7  105.90   10.01   0
   2  16   7   81.62    3.94   0
  -4 -16  -7  548.00   20.33   0
   4  16   7  548.91   11.53   0
  -6 -16  -7   20.03    7.89   0
   6  16   7   15.48    3.94   0
  -8 -16  -7  165.37   17.30   0
   8  16   7  124.10    5.16   0
 -10 -16  -7   87.09   18.21   0
  10  16   7   97.40    5.46   0
  12  16   7   13.35    6.07   0
 -12 -16  -7   20.33   12.74   0
  14  16   7   10.01   24.88   0
  15  17  -7  250.33   27.92   0
  13  17  -7   86.18   14.87   0
  11  17  -7   33.68    7.28   0
   9  17  -7   48.55    6.98   0
  -7 -17   7  -34.29   17.90   0
   7  17  -7    6.07    6.68   0
  -5 -17   7  189.04   18.81   0
   5  17  -7  197.84    7.28   0
   3  17  -7   -3.03    4.55   0
  -3 -17   7  -13.35   11.53   0
  -1 -17   7   58.56    8.80   0
   1  17  -7   61.90    6.37   0
   1  17   7   15.78    2.12   0
  -1 -17  -7    3.03    9.10   0
  -3 -17  -7   70.70    9.10   0
   3  17   7   64.33    3.94   0
  -5 -17  -7  195.72   12.44   0
   5  17   7  201.48    6.68   0
  -7 -17  -7   75.56   14.26   0
   7  17   7   77.98    4.85   0
  -9 -17  -7  478.21   27.92   0
   9  17   7  459.70   12.44   0
  11  17   7   71.61    5.46   0
 -11 -17  -7   44.30   16.99   0
  12  18  -7   98.62   10.01   0
  10  18  -7   23.97    6.98   0
   8  18  -7  260.65   10.92   0
  -6 -18   7   58.87   18.21   0
   6  18  -7   30.34    4.85   0
  -4 -18   7   -1.52   16.99   0
   4  18  -7   16.39    4.85   0
  -2 -18   7    9.71    8.50   0
   2  18  -7    6.37    3.34   0
   0 -18  -7   39.75    8.50   0
   0  18   7   22.15    1.82   0
  -2 -18  -7   71.91   11.23   0
   2  18   7   81.32    4.55   0
  -4 -18  -7  120.16   11.83   0
   4  18   7  124.10    5.46   0
   6  18   7   40.36    4.55   0
  -6 -18  -7   28.22   13.96   0
   8  18   7  356.23   10.32   0
  -8 -18  -7  352.29   28.83   0
 -10 -18  -7   18.21   13.05   0
  10  18   7   19.42    4.55   0
  11  19  -7  313.75   14.87   0
   9  19  -7   -5.16    6.07   0
   7  19  -7  197.84   11.23   0
   5  19  -7   -6.07    4.25   0
   3  19  -7   20.33    4.25   0
  -1 -19   7  154.75   14.26   0
   1  19  -7  154.45    8.80   0
  -1 -19  -7   34.29    9.41   0
   1  19   7   24.27    2.43   0
  -3 -19  -7    3.34   13.05   0
   3  19   7   19.42    3.94   0
  -5 -19  -7  215.14   20.33   0
   5  19   7  267.02    8.80   0
  -7 -19  -7  134.72   15.48   0
   7  19   7  142.31    6.68   0
  -9 -19  -7   47.94   16.69   0
   9  19   7   62.81    5.77   0
  10  20  -7  287.66   15.48   0
   8  20  -7  114.09   10.32   0
   6  20  -7   39.14    7.28   0
   4  20  -7   17.30    4.55   0
  -2 -20   7  208.16   17.60   0
   2  20  -7  217.87    9.10   0
   0 -20  -7  114.39   13.65   0
   0  20   7   76.16    6.37   0
  -2 -20  -7   10.01   10.92   0
   2  20   7    7.59    3.03   0
  -4 -20  -7    1.52   10.62   0
   4  20   7   11.53    4.25   0
   6  20   7  106.81    8.80   0
  -6 -20  -7  129.26   18.81   0
  -8 -20  -7   19.42   13.35   0
   8  20   7   67.97    6.68   0
   7  21  -7  172.05   11.23   0
   5  21  -7   55.53    6.98   0
   3  21  -7   12.74    5.46   0
  -1 -21   7   42.48   12.44   0
   1  21  -7   41.27    5.77   0
  -1 -21  -7  107.72   14.56   0
   1  21   7  127.75    7.59   0
  -3 -21  -7  224.24   22.45   0
   3  21   7  273.09   11.53   0
  -5 -21  -7   10.62   17.30   0
   5  21   7   43.39    7.89   0
   4  22  -7    3.03    5.46   0
   2  22  -7   15.78    8.50   0
   0 -22  -7   48.85   13.35   0
   0  22   7   35.81    7.59   0
  -2 -22  -7   37.63   19.42   0
   2  22   7   36.72    8.80   0
  22   0  -8   34.89   13.96   0
  20   0  -8  282.19   13.96   0
  18   0  -8   50.98    6.98   0
  16   0  -8 2430.81   52.49   0
  14   0  -8 2225.39   46.12   0
  12   0  -8 2324.92   41.87   0
  10   0  -8   55.53    5.16   0
   8   0  -8 3407.57   78.29   0
   6   0  -8  378.08   10.92   0
   4   0  -8   34.89    3.94   0
   2   0  -8 4431.06   83.75   0
   0   0   8   68.58    3.03   0
   2   0   8 1723.81   33.98   0
   4   0   8 1239.53   25.49   0
   6   0   8  529.80   10.62   0
   8   0   8  459.40   11.53   0
  10   0   8  274.00    8.19   0
  12   0   8  138.97    5.77   0
  14   0   8  324.07    9.71   0
  16   0   8  317.39   10.32   0
  18   0   8  235.16   22.15   0
 -21  -1   8   15.78   12.44   0
  21   1  -8   14.87   12.14   0
 -19  -1   8   12.74    7.59   0
  19   1  -8   -0.91    8.19   0
 -17  -1   8  140.49    7.28   0
  17   1  -8  151.72    7.59   0
 -15  -1   8  444.84   12.74   0
  15   1  -8  462.13   11.53   0
 -13  -1   8  635.09   15.78   0
  13   1  -8  636.30   14.87   0
 -11  -1   8   45.52    5.16   0
  11   1  -8   41.57    5.46   0
  -9  -1   8  359.87   12.74   0
   9   1  -8  373.22   10.32   0
  -7  -1   8  431.79   14.26   0
   7   1  -8  431.79   11.53   0
  -5  -1   8  461.22   11.23   0
   5   1  -8  463.34    9.71   0
  -3  -1   8  792.87   16.39   0
   3   1  -8  781.04   16.69   0
  -1  -1   8  136.24    3.94   0
   1   1  -8  137.46    4.85   0
  -1  -1  -8  372.31   15.17   0
   1   1   8  377.47   10.62   0
  -3  -1  -8   47.94    2.12   0
   3   1   8   41.57    3.34   0
  -5  -1  -8   73.13    3.03   0
   5   1   8   67.67    3.64   0
  -7  -1  -8   54.01    3.03   0
   7   1   8   57.35    3.34   0
  -9  -1  -8  221.51    6.37   0
   9   1   8  220.60    7.28   0
  11   1   8  108.93    5.46   0
 -11  -1  -8  107.72    4.55   0
 -13  -1  -8  275.82    8.19   0
  13   1   8  273.09    9.10   0
 -15  -1  -8   19.72    8.19   0
  15   1   8   50.07    5.46   0
 -17  -1  -8  290.69   18.51   0
  17   1   8  286.44   12.44   0
 -19  -1  -8  248.82   20.33   0
  19   1   8  306.77   25.49   0
 -22  -2   8   11.53   11.83   0
  22   2  -8   28.22   17.60   0
  20   2  -8   42.48    7.28   0
 -20  -2   8   34.89    9.41   0
 -18  -2   8   98.31    7.59   0
  18   2  -8  105.29    7.28   0
  16   2  -8  152.02    7.28   0
 -16  -2   8  148.08    8.50   0
 -14  -2   8   33.07    4.85   0
  14   2  -8   38.54    4.85   0
 -12  -2   8  237.29    8.19   0
  12   2  -8  228.49    9.10   0
 -10  -2   8  145.65    6.68   0
  10   2  -8  158.09    6.98   0
  -8  -2   8  818.97   22.76   0
   8   2  -8  830.20   18.21   0
  -6  -2   8 1117.25   28.83   0
   6   2  -8 1107.84   20.33   0
   4   2  -8   13.65    3.03   0
  -4  -2   8   10.92    2.73   0
  -2  -2   8 1310.53   23.36   0
   2   2  -8 1306.29   46.12   0
   0   2   8  359.57   10.92   0
   0  -2  -8  356.23    7.59   0
  -2  -2  -8 1113.30   20.03   0
   2   2   8 1099.04   22.45   0
   4   2   8   50.07    3.94   0
  -4  -2  -8   50.37    2.12   0
  -6  -2  -8  825.65   22.76   0
   6   2   8  800.76   16.39   0
  -8  -2  -8   48.85    6.37   0
   8   2   8   71.61    3.94   0
 -10  -2  -8  160.21    9.41   0
  10   2   8  173.87    6.07   0
 -12  -2  -8   53.40    9.10   0
  12   2   8   52.80    4.55   0
 -14  -2  -8  375.35   15.48   0
  14   2   8  376.26   11.53   0
  16   2   8  167.50    8.19   0
 -16  -2  -8  153.84   11.53   0
  18   2   8    3.94    9.10   0
 -18  -2  -8   -3.03   10.01   0
  21   3  -8   44.91   11.53   0
 -21  -3   8   36.11    9.41   0
  19   3  -8  117.43    8.19   0
 -19  -3   8  136.85    9.10   0
 -17  -3   8  182.36    8.19   0
  17   3  -8  198.45    8.80   0
  15   3  -8  149.59    7.28   0
 -15  -3   8  137.46    7.59   0
 -13  -3   8  165.68    7.59   0
  13   3  -8  143.22    6.98   0
 -11  -3   8 1082.05   23.67   0
  11   3  -8 1081.44   23.67   0
  -9  -3   8   53.40    4.25   0
   9   3  -8   42.48    4.85   0
   7   3  -8  227.27    6.68   0
  -7  -3   8  228.79    9.41   0
  -5  -3   8  455.46   14.26   0
   5   3  -8  463.95    9.41   0
  -3  -3   8   32.16    2.43   0
   3   3  -8   31.86    4.55   0
  -1  -3   8  660.58   14.56   0
   1   3  -8  688.49   19.72   0
  -1  -3  -8  142.01    3.94   0
   1   3   8  159.30    6.37   0
  -3  -3  -8  475.18    8.50   0
   3   3   8  456.37   10.92   0
  -5  -3  -8  307.08   11.83   0
   5   3   8  271.57    7.59   0
  -7  -3  -8  220.90   10.62   0
   7   3   8  206.03    6.07   0
  -9  -3  -8  228.18   11.23   0
   9   3   8  223.93    6.68   0
  11   3   8  301.01    8.19   0
 -11  -3  -8  293.42   11.83   0
 -13  -3  -8   14.56    6.98   0
  13   3   8   10.92    3.94   0
  15   3   8   23.06    4.85   0
 -15  -3  -8   23.06    7.28   0
  17   3   8   27.01    6.07   0
 -17  -3  -8   59.47   16.99   0
  19   3   8   22.15    9.41   0
 -20  -4   8  412.06   20.03   0
  20   4  -8  415.71   17.30   0
  18   4  -8  238.50    9.10   0
 -18  -4   8  218.47    9.71   0
 -16  -4   8  404.17   12.44   0
  16   4  -8  412.97   11.53   0
 -14  -4   8  444.84   12.14   0
  14   4  -8  429.97   11.23   0
 -12  -4   8   22.76    4.25   0
  12   4  -8   22.15    5.16   0
  10   4  -8  191.47    7.59   0
 -10  -4   8  187.83    6.37   0
  -8  -4   8   62.20    3.94   0
   8   4  -8   65.24    6.07   0
  -6  -4   8   71.61    4.85   0
   6   4  -8   54.92    4.85   0
  -4  -4   8  270.66    9.41   0
   4   4  -8  282.50    7.89   0
  -2  -4   8  177.81    5.77   0
   2   4  -8  179.33    5.77   0
   0  -4  -8 5241.83   84.35   0
   0   4   8 5091.33   81.62   0
  -2  -4  -8 1635.82   32.77   0
   2   4   8 1619.13   32.77   0
  -4  -4  -8  218.78    6.37   0
   4   4   8  222.11    7.28   0
  -6  -4  -8   22.45    6.98   0
   6   4   8   13.35    3.94   0
  -8  -4  -8   22.76    4.85   0
   8   4   8   13.65    3.34   0
 -10  -4  -8   13.65    5.16   0
  10   4   8    3.34    3.94   0
 -12  -4  -8   84.05    8.50   0
  12   4   8   73.73    5.16   0
 -14  -4  -8   75.86    8.80   0
  14   4   8   56.74    5.77   0
 -16  -4  -8   42.18    8.19   0
  16   4   8   24.58    4.85   0
  18   4   8   99.22    7.59   0
  21   5  -8   -3.94   10.32   0
 -21  -5   8    8.80   11.83   0
 -19  -5   8  152.63   10.01   0
  19   5  -8  162.64   10.01   0
 -17  -5   8   16.69    6.68   0
  17   5  -8   26.10    6.68   0
 -15  -5   8   73.43    5.77   0
  15   5  -8   63.42    5.46   0
  13   5  -8   20.94    4.85   0
 -13  -5   8   25.49    5.16   0
 -11  -5   8   52.80    5.16   0
  11   5  -8   32.16    4.85   0
  -9  -5   8   70.09    4.25   0
   9   5  -8   73.43    5.77   0
   7   5  -8  537.99   13.35   0
  -7  -5   8  559.53   11.83   0
  -5  -5   8  382.63   10.32   0
   5   5  -8  400.53   10.32   0
  -3  -5   8  778.61   18.21   0
   3   5  -8  746.45   13.96   0
  -1  -5   8 1345.43   24.27   0
   1   5  -8 1359.69   23.97   0
  -1  -5  -8  152.32    4.25   0
   1   5   8  181.45    6.68   0
  -3  -5  -8  213.92    5.16   0
   3   5   8  206.34    6.37   0
   5   5   8   23.36    3.64   0
  -5  -5  -8   35.81    5.16   0
   7   5   8  344.09    8.50   0
  -7  -5  -8  358.05   13.35   0
  -9  -5  -8   24.88    6.37   0
   9   5   8   30.04    4.25   0
 -11  -5  -8   94.06    8.80   0
  11   5   8   92.55    5.46   0
  13   5   8  183.88    7.59   0
 -13  -5  -8  154.14    9.71   0
 -15  -5  -8  119.86   19.72   0
  15   5   8  143.83    6.98   0
  17   5   8   23.97    5.77   0
  19   5   8   57.65   13.65   0
 -20  -6   8  242.14   13.35   0
  20   6  -8  260.04   15.48   0
  18   6  -8   68.27    8.19   0
 -18  -6   8   60.99    7.59   0
 -16  -6   8  135.33    7.59   0
  16   6  -8  122.89    9.10   0
  14   6  -8  428.45   16.39   0
 -14  -6   8  413.88   12.74   0
  12   6  -8  226.06    8.80   0
 -12  -6   8  221.20    8.50   0
 -10  -6   8  874.20   19.72   0
  10   6  -8  872.68   20.33   0
  -8  -6   8  215.44    6.37   0
   8   6  -8  220.29    7.59   0
  -6  -6   8  262.47    7.28   0
   6   6  -8  260.04    7.89   0
  -4  -6   8  205.12    5.46   0
   4   6  -8  205.73    5.77   0
  -2  -6   8 4414.37   72.22   0
   2   6  -8 4314.23   70.09   0
   0  -6  -8 1781.16   31.25   0
   0   6   8 1758.10   29.13   0
  -2  -6  -8 2570.39   38.84   0
   2   6   8 2547.64   42.18   0
  -4  -6  -8  115.91    3.94   0
   4   6   8  115.91    5.46   0
  -6  -6  -8 1000.42   23.06   0
   6   6   8  986.16   20.94   0
  -8  -6  -8  123.50    8.50   0
   8   6   8  127.14    5.77   0
 -10  -6  -8  678.78   20.94   0
  10   6   8  690.01   14.87   0
 -12  -6  -8   95.58    8.80   0
  12   6   8   82.23    6.37   0
 -14  -6  -8   51.28   12.74   0
  14   6   8   42.48    5.77   0
  16   6   8  146.86    7.89   0
  18   6   8   25.49    9.41   0
  21   7  -8   77.07   16.39   0
 -21  -7   8   41.87   12.74   0
 -19  -7   8   27.31    8.80   0
  19   7  -8   51.58   11.53   0
 -17  -7   8    0.00    8.50   0
  17   7  -8   -2.12    6.07   0
  15   7  -8   44.00   10.32   0
 -15  -7   8   40.96    5.46   0
 -13  -7   8  127.44    6.37   0
  13   7  -8  163.25    9.41   0
 -11  -7   8  702.45   17.30   0
  11   7  -8  684.55   16.39   0
  -9  -7   8  106.51    4.55   0
   9   7  -8  106.81    7.89   0
  -7  -7   8 1238.32   26.40   0
   7   7  -8 1186.73   23.06   0
  -5  -7   8  284.32   10.01   0
   5   7  -8  277.95    6.68   0
  -3  -7   8  557.41   17.60   0
   3   7  -8  597.16   11.83   0
   1   7  -8  152.93    5.77   0
  -1  -7   8  158.09    5.77   0
   1   7   8  111.97    3.64   0
  -1  -7  -8  123.80    3.64   0
  -3  -7  -8   38.84    2.73   0
   3   7   8   44.30    2.73   0
  -5  -7  -8  515.84   12.74   0
   5   7   8  499.15   11.53   0
  -7  -7  -8 1330.26   28.83   0
   7   7   8 1338.45   25.19   0
  -9  -7  -8 1230.43   34.89   0
   9   7   8 1276.25   25.79   0
  11   7   8   78.29    5.77   0
 -11  -7  -8   49.46   16.08   0
 -13  -7  -8   15.48   15.78   0
  13   7   8   25.19    5.16   0
  15   7   8   88.30    6.37   0
 -15  -7  -8   61.90   15.48   0
  17   7   8   96.49    7.89   0
 -20  -8   8   21.85   11.23   0
  20   8  -8    3.94   20.03   0
  18   8  -8   47.64   10.62   0
 -18  -8   8   51.58    8.19   0
 -16  -8   8   14.87    6.07   0
  16   8  -8    6.07    6.98   0
 -14  -8   8   96.19    6.37   0
  14   8  -8   98.62   10.32   0
  12   8  -8    0.30    8.50   0
 -12  -8   8    1.52    3.94   0
 -10  -8   8   55.83    3.94   0
  10   8  -8   44.00    4.85   0
  -8  -8   8  138.37    6.37   0
   8   8  -8  153.54    5.77   0
  -6  -8   8  847.19   23.97   0
   6   8  -8  845.67   16.39   0
  -4  -8   8  419.95   13.96   0
   4   8  -8  409.33    9.10   0
  -2  -8   8  294.03   10.92   0
   2   8  -8  307.08    7.28   0
   0  -8  -8  422.99    8.80   0
   0   8   8  446.35    8.19   0
  -2  -8  -8  566.21   12.74   0
   2   8   8  550.13   12.74   0
  -4  -8  -8  175.69    6.07   0
   4   8   8  177.51    5.16   0
  -6  -8  -8  118.95    7.59   0
   6   8   8  110.45    5.16   0
  -8  -8  -8  146.86    9.41   0
   8   8   8  142.31    5.77   0
 -10  -8  -8  143.22   10.32   0
  10   8   8  100.44    6.07   0
 -12  -8  -8  850.22   36.72   0
  12   8   8  824.13   17.90   0
 -14  -8  -8  494.29   27.61   0
  14   8   8  520.39   13.96   0
  16   8   8   11.83    5.46   0
  18   8   8   33.98    8.80   0
 -19  -9   8  118.04    9.71   0
  19   9  -8  112.88   17.30   0
 -17  -9   8   29.43    6.07   0
  17   9  -8   14.87    8.19   0
 -15  -9   8   97.10    6.37   0
  15   9  -8   88.60   12.44   0
 -13  -9   8   74.64    5.16   0
  13   9  -8   80.11    6.98   0
 -11  -9   8  918.50   22.15   0
  11   9  -8  906.06   19.12   0
  -9  -9   8  356.84   10.32   0
   9   9  -8  350.16   10.92   0
  -7  -9   8    7.28    1.82   0
   7   9  -8    3.64    3.64   0
  -5  -9   8  890.88   25.19   0
   5   9  -8  866.31   17.30   0
  -3  -9   8  103.47    6.68   0
   3   9  -8   99.53    4.25   0
  -1  -9   8  258.53   10.01   0
   1   9  -8  252.46    7.89   0
  -1  -9  -8  416.62    9.41   0
   1   9   8  422.08    7.89   0
  -3  -9  -8  232.13    7.28   0
   3   9   8  250.94    6.37   0
  -5  -9  -8   63.42    4.25   0
   5   9   8   71.31    3.03   0
   7   9   8  100.44    5.46   0
  -7  -9  -8   90.73    7.59   0
  -9  -9  -8  265.51   11.53   0
   9   9   8  260.65    7.89   0
 -11  -9  -8  585.02   19.72   0
  11   9   8  593.52   13.35   0
 -13  -9  -8  112.27   11.23   0
  13   9   8  106.81    6.68   0
  15   9   8   41.27    6.07   0
  17   9   8   54.01    9.10   0
 -20 -10   8   42.48   11.83   0
  20  10  -8   24.27   18.81   0
 -18 -10   8   51.58    8.50   0
  18  10  -8   43.09    8.50   0
  16  10  -8   46.12    6.98   0
 -16 -10   8   47.03    6.37   0
 -14 -10   8    5.77    4.55   0
  14  10  -8   19.12    7.59   0
  12  10  -8  301.61   11.53   0
 -12 -10   8  348.34   11.23   0
  10  10  -8   48.25    6.37   0
 -10 -10   8   46.43    4.55   0
  -8 -10   8  140.19    5.46   0
   8  10  -8  123.80    5.77   0
  -6 -10   8  149.59    9.10   0
   6  10  -8  151.41    6.37   0
  -4 -10   8 1025.00   27.61   0
   4  10  -8  989.50   18.21   0
  -2 -10   8  854.17   24.88   0
   2  10  -8  871.16   16.69   0
   0 -10  -8  361.69   10.01   0
   0  10   8  366.85    7.28   0
  -2 -10  -8  203.91    8.80   0
   2  10   8  206.94    5.46   0
  -4 -10  -8  181.76    6.37   0
   4  10   8  187.83    5.46   0
  -6 -10  -8  295.55    9.71   0
   6  10   8  281.59    7.28   0
  -8 -10  -8   32.77    8.19   0
   8  10   8   55.83    4.85   0
 -10 -10  -8  640.25   21.54   0
  10  10   8  642.37   14.87   0
 -12 -10  -8   61.90    9.41   0
  12  10   8   64.63    5.46   0
 -14 -10  -8  202.09   12.74   0
  14  10   8  186.31    9.41   0
 -16 -10  -8   13.05   15.78   0
  16  10   8   12.74    6.07   0
 -19 -11   8   59.78   10.92   0
  19  11  -8   50.98   13.65   0
  17  11  -8   11.53   10.92   0
 -17 -11   8   -4.55    8.19   0
 -15 -11   8   15.78    4.25   0
  15  11  -8   25.19    6.68   0
 -13 -11   8  414.19   13.05   0
  13  11  -8  423.29   14.56   0
  11  11  -8   35.50    5.77   0
 -11 -11   8   33.98    4.85   0
  -9 -11   8  109.84    4.85   0
   9  11  -8  126.23    7.28   0
  -7 -11   8  213.92   11.23   0
   7  11  -8  203.30    6.68   0
  -5 -11   8   35.81    7.28   0
   5  11  -8   30.95    4.25   0
  -3 -11   8 1504.13   39.45   0
   3  11  -8 1470.14   24.58   0
  -1 -11   8   37.93    4.85   0
   1  11  -8   38.54    4.55   0
  -1 -11  -8  110.45    6.98   0
   1  11   8  108.02    3.64   0
  -3 -11  -8  799.25   23.67   0
   3  11   8  778.31   15.17   0
  -5 -11  -8   47.34    3.64   0
   5  11   8   48.55    3.03   0
   7  11   8  363.82    8.50   0
  -7 -11  -8  348.65   11.53   0
  -9 -11  -8  243.05    8.50   0
   9  11   8  255.49    9.10   0
  11  11   8   88.60    6.37   0
 -11 -11  -8   85.27    8.19   0
 -13 -11  -8   36.11    9.10   0
  13  11   8   14.56    5.77   0
 -15 -11  -8   40.36   16.08   0
  15  11   8   36.41    7.28   0
 -17 -11  -8   30.04   14.26   0
  17  11   8   70.40    8.19   0
  18  12  -8   18.21   10.92   0
  16  12  -8   26.10    8.19   0
 -16 -12   8   25.49   12.74   0
  14  12  -8   -3.94    7.89   0
 -14 -12   8   -6.07    5.77   0
 -12 -12   8  220.29    8.50   0
  12  12  -8  244.26   12.44   0
 -10 -12   8  159.91   10.01   0
  10  12  -8  170.83    9.41   0
  -8 -12   8   19.12    7.59   0
   8  12  -8   17.30    3.64   0
  -6 -12   8  251.55   12.74   0
   6  12  -8  244.87    7.89   0
  -4 -12   8   76.16    8.50   0
   4  12  -8   58.26    4.55   0
  -2 -12   8  737.04   22.45   0
   2  12  -8  718.23   14.87   0
   0 -12  -8  459.10   15.48   0
   0  12   8  468.81   10.92   0
  -2 -12  -8   38.23    6.37   0
   2  12   8   38.84    3.03   0
  -4 -12  -8  243.96   11.23   0
   4  12   8  242.75    6.68   0
  -6 -12  -8  641.16   19.72   0
   6  12   8  640.55   13.05   0
  -8 -12  -8  105.90    5.46   0
   8  12   8  108.02    4.55   0
  10  12   8  213.01    8.50   0
 -10 -12  -8  225.76    7.89   0
 -12 -12  -8  102.26   10.01   0
  12  12   8  125.93    6.98   0
  14  12   8    0.00    6.68   0
 -14 -12  -8   -9.10   14.56   0
  16  12   8   42.48    7.89   0
 -16 -12  -8   60.69   12.14   0
  17  13  -8   80.41   16.39   0
  15  13  -8   10.92    8.50   0
 -13 -13   8  113.48    7.89   0
  13  13  -8  118.34    9.71   0
 -11 -13   8   33.38   11.53   0
  11  13  -8   30.95    6.07   0
  -9 -13   8   25.79    8.19   0
   9  13  -8   18.51    6.07   0
  -7 -13   8   51.28    8.80   0
   7  13  -8   46.43    6.07   0
  -5 -13   8  575.01   18.21   0
   5  13  -8  601.41   12.74   0
  -3 -13   8  362.00   14.56   0
   3  13  -8  336.21    7.89   0
  -1 -13   8  989.20   31.86   0
   1  13  -8  983.43   19.42   0
  -1 -13  -8   65.85    8.19   0
   1  13   8   65.85    3.03   0
  -3 -13  -8  304.95   11.83   0
   3  13   8  314.05    8.19   0
  -5 -13  -8   23.06    6.98   0
   5  13   8   20.94    3.34   0
  -7 -13  -8   15.48    9.71   0
   7  13   8   16.69    3.03   0
  -9 -13  -8   62.81   13.35   0
   9  13   8   62.51    2.73   0
 -11 -13  -8   52.80   10.62   0
  11  13   8   54.01    5.46   0
 -13 -13  -8   14.56   10.32   0
  13  13   8   18.81    6.37   0
 -15 -13  -8   73.73   16.99   0
  15  13   8   93.46   11.23   0
  16  14  -8   38.23   11.83   0
  14  14  -8   14.26   10.01   0
 -12 -14   8  226.06   13.05   0
  12  14  -8  236.38   10.32   0
 -10 -14   8   87.39   10.92   0
  10  14  -8   84.96    6.68   0
  -8 -14   8   47.94    8.80   0
   8  14  -8   25.49    4.25   0
  -6 -14   8    9.10    6.68   0
   6  14  -8   13.05    4.85   0
  -4 -14   8   79.50    7.89   0
   4  14  -8   84.35    4.85   0
  -2 -14   8  751.91   33.68   0
   2  14  -8  720.05   14.87   0
   0 -14  -8    7.28    5.16   0
   0  14   8    2.43    4.25   0
  -2 -14  -8  270.36   11.83   0
   2  14   8  259.74    7.28   0
  -4 -14  -8  846.28   25.79   0
   4  14   8  849.31   16.08   0
  -6 -14  -8  114.09    9.41   0
   6  14   8  114.70    4.55   0
  -8 -14  -8   19.12    8.50   0
   8  14   8   22.76    3.34   0
 -10 -14  -8    7.28    8.19   0
  10  14   8   16.99    1.52   0
 -12 -14  -8   19.42   14.26   0
  12  14   8    5.16    6.68   0
 -14 -14  -8   13.96   12.14   0
  14  14   8   38.23    6.98   0
  15  15  -8   58.56   12.44   0
  13  15  -8   60.69    8.19   0
  11  15  -8  121.68    9.10   0
 -11 -15   8  116.22   12.44   0
  -9 -15   8  415.40   17.90   0
   9  15  -8  445.44   14.26   0
  -7 -15   8  129.26   12.74   0
   7  15  -8  118.34    6.37   0
   5  15  -8  272.18    8.19   0
  -5 -15   8  252.76   13.96   0
  -3 -15   8   19.72   15.48   0
   3  15  -8   57.35    4.25   0
  -1 -15   8   21.85    6.98   0
   1  15  -8   27.31    4.55   0
  -1 -15  -8   41.87    7.28   0
   1  15   8   40.05    2.73   0
  -3 -15  -8  109.54    7.89   0
   3  15   8  113.18    4.55   0
  -5 -15  -8  341.97   14.56   0
   5  15   8  337.12    8.50   0
   7  15   8  148.08    5.46   0
  -7 -15  -8  136.85   14.56   0
  -9 -15  -8   74.64   10.62   0
   9  15   8   65.54    3.64   0
 -11 -15  -8   73.13   16.39   0
  11  15   8   47.34    6.37   0
 -13 -15  -8   -1.52   15.48   0
  13  15   8   11.83    6.37   0
  14  16  -8   15.48    8.80   0
  12  16  -8  187.83   10.92   0
  10  16  -8  430.88   13.96   0
 -10 -16   8  392.34   18.81   0
  -8 -16   8   -7.59   11.23   0
   8  16  -8    3.34    6.07   0
  -6 -16   8  126.84   15.78   0
   6  16  -8  191.16    7.59   0
  -4 -16   8  279.77   19.72   0
   4  16  -8  274.00    8.19   0
  -2 -16   8   70.09    7.28   0
   2  16  -8   56.44    3.94   0
   0 -16  -8  115.00   10.01   0
   0  16   8  103.47    5.77   0
  -2 -16  -8  271.57   13.65   0
   2  16   8  292.81    7.89   0
  -4 -16  -8  134.42   10.32   0
   4  16   8  147.17    5.77   0
  -6 -16  -8  365.94   16.99   0
   6  16   8  388.40    9.41   0
  -8 -16  -8   13.96    9.41   0
   8  16   8   20.63    3.94   0
  10  16   8  191.47    6.07   0
 -10 -16  -8  158.39   18.21   0
 -12 -16  -8  188.43   16.69   0
  12  16   8  203.30   10.32   0
  13  17  -8   31.25    8.80   0
  11  17  -8   63.72    9.10   0
  -9 -17   8  115.31   14.56   0
   9  17  -8  160.52    9.71   0
  -7 -17   8   62.81   14.56   0
   7  17  -8   64.63    5.77   0
  -5 -17   8  114.70   20.03   0
   5  17  -8  131.99    6.07   0
  -3 -17   8   42.18   13.05   0
   3  17  -8   55.23    4.85   0
  -1 -17   8   12.44    8.80   0
   1  17  -8   -0.30    4.25   0
  -1 -17  -8  111.06    9.71   0
   1  17   8  111.06    3.34   0
  -3 -17  -8   84.05    9.71   0
   3  17   8   82.84    4.25   0
  -5 -17  -8   33.98    7.28   0
   5  17   8   40.36    3.94   0
  -7 -17  -8   37.02   13.05   0
   7  17   8   45.82    4.55   0
  -9 -17  -8  272.48   20.03   0
   9  17   8  308.29    9.71   0
 -11 -17  -8   48.25   16.39   0
  11  17   8   14.87    7.28   0
  12  18  -8  258.22   13.35   0
  10  18  -8   12.44    6.37   0
   8  18  -8   11.83    6.68   0
   6  18  -8  198.45    8.19   0
  -4 -18   8   65.54   19.72   0
   4  18  -8   20.63    4.85   0
  -2 -18   8  137.76   23.06   0
   2  18  -8   61.90    5.16   0
   0 -18  -8   58.87   10.62   0
   0  18   8   63.72    5.77   0
  -2 -18  -8   36.41   10.62   0
   2  18   8   41.57    2.73   0
  -4 -18  -8   22.15   11.83   0
   4  18   8   11.83    3.64   0
   6  18   8   54.92    4.85   0
  -6 -18  -8   62.20   14.26   0
  -8 -18  -8  224.85   31.86   0
   8  18   8  206.34    8.50   0
 -10 -18  -8  152.02   19.42   0
  10  18   8  237.59   10.62   0
  11  19  -8   62.51   10.01   0
   9  19  -8  282.50   13.65   0
   7  19  -8  188.43   10.01   0
   5  19  -8  144.13    7.28   0
   3  19  -8   64.63    5.16   0
  -1 -19   8   13.05   13.05   0
   1  19  -8   -4.85    5.16   0
  -1 -19  -8   90.73   12.14   0
   1  19   8   99.22    7.59   0
   3  19   8   45.52    3.94   0
  -3 -19  -8   25.19    9.71   0
  -5 -19  -8   34.89   10.62   0
   5  19   8   49.46    4.85   0
  -7 -19  -8  -17.30   13.96   0
   7  19   8   53.10    5.16   0
  -9 -19  -8    7.59   16.08   0
   9  19   8   36.41    8.50   0
  10  20  -8   73.13   23.36   0
   8  20  -8   99.53    9.71   0
   6  20  -8    1.82    6.68   0
   4  20  -8   16.08    4.85   0
   2  20  -8   17.30    5.77   0
   0 -20  -8   42.18   11.23   0
   0  20   8   36.72    6.07   0
  -2 -20  -8  119.25   14.56   0
   2  20   8  157.79    9.10   0
  -4 -20  -8   59.47   15.48   0
   4  20   8   70.40    7.28   0
  -6 -20  -8  240.32   22.76   0
   6  20   8  248.51   10.32   0
   7  21  -8  189.34   10.92   0
   5  21  -8   98.01    7.89   0
   3  21  -8  242.75   14.26   0
  -1 -21   8  385.97   25.49   0
   1  21  -8  501.27   13.35   0
  -1 -21  -8   35.81   15.78   0
   1  21   8   35.50    6.68   0
  -3 -21  -8  198.14   20.03   0
   3  21   8  177.21    9.71   0
  -5 -21  -8  436.95   30.34   0
   5  21   8  624.47   40.05   0
   2  22  -8   10.62   16.08   0
 -21  -1   9  331.65   27.61   0
  21   1  -9  359.87   27.31   0
  19   1  -9   -2.12    5.77   0
 -19  -1   9   -6.07    6.37   0
 -17  -1   9   15.17    5.77   0
  17   1  -9   22.76    7.28   0
 -15  -1   9  378.38   12.44   0
  15   1  -9  369.58   10.62   0
 -13  -1   9  152.32    7.89   0
  13   1  -9  163.85    6.98   0
 -11  -1   9  493.38   13.65   0
  11   1  -9  479.12   13.05   0
  -9  -1   9  169.92    8.50   0
   9   1  -9  179.33    7.28   0
  -7  -1   9  525.55   14.87   0
   7   1  -9  512.80   11.23   0
  -5  -1   9  195.41    6.98   0
   5   1  -9  184.49    6.98   0
  -3  -1   9  236.38    6.98   0
   3   1  -9  226.36    8.80   0
  -1  -1   9 2364.97   46.12   0
   1   1  -9 2384.09   47.03   0
  -1  -1  -9 1346.34   33.98   0
   1   1   9 1354.53   33.07   0
  -3  -1  -9   99.22    3.03   0
   3   1   9  100.13    4.25   0
  -5  -1  -9  658.76   12.74   0
   5   1   9  662.09   15.17   0
  -7  -1  -9  324.98    8.50   0
   7   1   9  317.39    7.59   0
  -9  -1  -9   98.31    4.25   0
   9   1   9   94.06    4.25   0
 -11  -1  -9  208.46    6.68   0
  11   1   9  200.57    6.68   0
 -13  -1  -9  260.95    8.50   0
  13   1   9  258.53    9.41   0
 -15  -1  -9  101.04    9.71   0
  15   1   9  111.36    6.68   0
 -17  -1  -9  148.99   15.48   0
  17   1   9  155.06   15.48   0
 -19  -1  -9    9.10   11.83   0
  19   1   9   29.74    9.71   0
  20   2  -9  191.16   22.45   0
 -20  -2   9  191.16   12.44   0
 -18  -2   9  225.76   10.32   0
  18   2  -9  253.06   10.01   0
 -16  -2   9   85.27    6.98   0
  16   2  -9   94.37    6.07   0
  14   2  -9  244.57    8.50   0
 -14  -2   9  275.82    9.41   0
  12   2  -9  383.54   11.83   0
 -12  -2   9  398.41   11.23   0
 -10  -2   9   67.67    4.55   0
  10   2  -9   72.22    5.46   0
  -8  -2   9  542.24   16.69   0
   8   2  -9  521.30   12.74   0
  -6  -2   9   17.90    4.55   0
   6   2  -9   15.17    3.34   0
   4   2  -9  647.83   13.05   0
  -4  -2   9  661.79   14.87   0
  -2  -2   9   -1.21    1.82   0
   2   2  -9    0.30    8.50   0
   0  -2  -9   79.20    2.73   0
   0   2   9   86.78    4.85   0
  -2  -2  -9   47.03    2.73   0
   2   2   9   44.00    3.34   0
  -4  -2  -9   32.77    1.82   0
   4   2   9   29.74    3.34   0
  -6  -2  -9  148.68    7.89   0
   6   2   9  162.03    5.46   0
  -8  -2  -9 1008.01   30.34   0
   8   2   9 1024.40   20.63   0
 -10  -2  -9  154.14    9.41   0
  10   2   9  156.27    5.77   0
 -12  -2  -9   97.40    8.19   0
  12   2   9  106.81    5.16   0
 -14  -2  -9  398.71   16.69   0
  14   2   9  396.89   10.92   0
 -16  -2  -9  115.61   13.05   0
  16   2   9  119.55    6.07   0
 -18  -2  -9   72.22   13.35   0
  18   2   9   50.07    9.71   0
  21   3  -9   47.03   10.92   0
 -21  -3   9   26.10    9.10   0
  19   3  -9   19.12    5.77   0
 -19  -3   9   27.61    7.89   0
 -17  -3   9  310.72   10.92   0
  17   3  -9  291.60   10.32   0
 -15  -3   9  298.28   10.01   0
  15   3  -9  269.45    9.71   0
  13   3  -9    6.98    5.16   0
 -13  -3   9   21.24    5.16   0
 -11  -3   9    8.80    4.55   0
  11   3  -9   11.53    5.16   0
  -9  -3   9   12.74    4.25   0
   9   3  -9   10.62    4.55   0
  -7  -3   9  650.87   18.51   0
   7   3  -9  645.41   13.35   0
  -5  -3   9  707.31   17.30   0
   5   3  -9  696.99   13.96   0
   3   3  -9  362.00   10.32   0
  -3  -3   9  364.12    8.19   0
  -1  -3   9   79.20    3.64   0
   1   3  -9  107.72    9.41   0
   1   3   9  153.54    5.77   0
  -1  -3  -9  145.04    3.94   0
  -3  -3  -9   54.62    3.03   0
   3   3   9   47.64    3.94   0
  -5  -3  -9   62.20    5.77   0
   5   3   9   72.82    4.85   0
  -7  -3  -9  309.81   12.14   0
   7   3   9  309.81    7.89   0
  -9  -3  -9    6.37    5.16   0
   9   3   9    2.12    3.03   0
 -11  -3  -9  198.45   11.83   0
  11   3   9  200.27    6.37   0
 -13  -3  -9  524.03   18.21   0
  13   3   9  530.10   13.05   0
 -15  -3  -9   -2.43   11.53   0
  15   3   9    3.94    3.34   0
 -17  -3  -9  293.72   20.94   0
  17   3   9  297.97   12.14   0
  19   3   9  144.13   24.27   0
  20   4  -9   38.23    9.10   0
 -20  -4   9   27.01    8.19   0
 -18  -4   9  114.09    7.28   0
  18   4  -9  109.24    8.19   0
  16   4  -9  295.55   10.01   0
 -16  -4   9  289.48   10.32   0
 -14  -4   9   91.94    6.07   0
  14   4  -9   97.71    7.28   0
 -12  -4   9  213.31    8.50   0
  12   4  -9  222.72    8.19   0
 -10  -4   9   62.20    4.85   0
  10   4  -9   47.94    6.07   0
  -8  -4   9  138.37    6.07   0
   8   4  -9  125.93    5.46   0
  -6  -4   9  285.84   10.62   0
   6   4  -9  296.15    7.59   0
  -4  -4   9  179.33    6.37   0
   4   4  -9  176.60    6.37   0
  -2  -4   9   12.44    3.03   0
   2   4  -9    4.25    2.12   0
   0  -4  -9  875.11   16.08   0
   0   4   9  853.56   18.51   0
  -2  -4  -9  270.06    6.37   0
   2   4   9  261.86    7.59   0
  -4  -4  -9   62.20    3.34   0
   4   4   9   60.69    4.25   0
  -6  -4  -9   26.70    7.28   0
   6   4   9   29.43    3.64   0
  -8  -4  -9   51.89    5.77   0
   8   4   9   48.85    4.25   0
 -10  -4  -9  262.77   11.53   0
  10   4   9  281.89    8.80   0
 -12  -4  -9   69.18    8.19   0
  12   4   9   83.14    5.16   0
 -14  -4  -9  123.19   11.83   0
  14   4   9  112.57    6.07   0
 -16  -4  -9   40.66   14.56   0
  16   4   9   52.49    5.16   0
  18   4   9   13.35   12.44   0
 -21  -5   9   65.85   10.92   0
  21   5  -9   56.14   12.74   0
 -19  -5   9  187.22   12.74   0
  19   5  -9  209.67   11.83   0
  17   5  -9  163.25    7.89   0
 -17  -5   9  181.76    8.80   0
 -15  -5   9   57.96    5.77   0
  15   5  -9   47.34    6.07   0
  13   5  -9  416.92   12.44   0
 -13  -5   9  459.40   12.14   0
 -11  -5   9  678.18   15.48   0
  11   5  -9  670.59   16.39   0
  -9  -5   9  582.90   14.56   0
   9   5  -9  577.44   14.56   0
   7   5  -9  100.74    6.37   0
  -7  -5   9  100.13    4.85   0
  -5  -5   9  801.07   22.15   0
   5   5  -9  790.45   18.81   0
  -3  -5   9  546.79   13.05   0
   3   5  -9  542.24   11.83   0
  -1  -5   9 1491.99   26.40   0
   1   5  -9 1471.05   29.13   0
  -1  -5  -9 5047.03   82.84   0
   1   5   9 5067.96   93.76   0
   3   5   9  897.26   19.72   0
  -3  -5  -9  943.07   16.99   0
  -5  -5  -9  265.81    7.89   0
   5   5   9  253.06    7.89   0
   7   5   9  351.68    8.80   0
  -7  -5  -9  371.71   13.35   0
  -9  -5  -9  158.09    9.41   0
   9   5   9  164.16    6.37   0
 -11  -5  -9  632.66   20.03   0
  11   5   9  670.29   14.87   0
 -13  -5  -9   44.60    7.59   0
  13   5   9   41.57    4.85   0
  15   5   9  439.98   12.44   0
 -15  -5  -9  435.43   19.12   0
  17   5   9  140.19    9.41   0
  20   6  -9  142.92   12.44   0
 -20  -6   9  104.99   10.01   0
  18   6  -9  325.28   11.83   0
 -18  -6   9  325.28   12.44   0
 -16  -6   9  143.83    7.59   0
  16   6  -9  120.46    7.59   0
 -14  -6   9   61.90    6.07   0
  14   6  -9   72.82    7.28   0
 -12  -6   9  124.41    6.07   0
  12   6  -9  125.02    6.98   0
 -10  -6   9   33.98    4.55   0
  10   6  -9   27.92    6.07   0
  -8  -6   9  825.65   18.81   0
   8   6  -9  808.35   16.99   0
  -6  -6   9  200.87    6.37   0
   6   6  -9  197.54    7.28   0
  -4  -6   9  430.88   10.62   0
   4   6  -9  424.81    9.10   0
  -2  -6   9 1641.88   29.13   0
   2   6  -9 1642.19   29.13   0
   0  -6  -9  546.79   10.62   0
   0   6   9  544.06   15.17   0
  -2  -6  -9  818.36   13.65   0
   2   6   9  781.04   14.26   0
  -4  -6  -9  203.30    6.37   0
   4   6   9  191.77    6.98   0
   6   6   9  211.19    6.98   0
  -6  -6  -9  233.64    7.59   0
  -8  -6  -9  272.79   11.53   0
   8   6   9  265.20    7.89   0
 -10  -6  -9  229.09   10.92   0
  10   6   9  233.34    7.59   0
 -12  -6  -9   -0.61   11.23   0
  12   6   9   17.30    4.25   0
 -14  -6  -9   51.28   13.05   0
  14   6   9   60.99    5.46   0
  16   6   9  213.01    8.80   0
  18   6   9  119.25   12.14   0
 -19  -7   9   24.27   10.01   0
  19   7  -9   20.94    9.71   0
  17   7  -9   87.39    7.59   0
 -17  -7   9   92.24    6.98   0
  15   7  -9   29.13    6.07   0
 -15  -7   9   22.76    5.16   0
  13   7  -9   47.03    6.98   0
 -13  -7   9   46.73    4.55   0
  11   7  -9  277.64   10.01   0
 -11  -7   9  265.20    7.59   0
  -9  -7   9  152.93    6.07   0
   9   7  -9  151.11    7.28   0
  -7  -7   9  263.08    7.59   0
   7   7  -9  235.47    7.28   0
  -5  -7   9  145.95    7.59   0
   5   7  -9  148.99    5.16   0
  -3  -7   9  688.19   19.42   0
   3   7  -9  664.22   13.05   0
  -1  -7   9  108.63    5.46   0
   1   7  -9  124.41    4.25   0
  -1  -7  -9  367.46    8.19   0
   1   7   9  384.76    8.50   0
  -3  -7  -9 1431.60   25.79   0
   3   7   9 1413.40   24.88   0
  -5  -7  -9  840.51   19.42   0
   5   7   9  840.51   20.03   0
  -7  -7  -9  134.72    6.07   0
   7   7   9  133.51    6.37   0
  -9  -7  -9    3.94    4.25   0
   9   7   9    6.68    3.64   0
 -11  -7  -9  902.72   48.55   0
  11   7   9  833.84   17.90   0
 -13  -7  -9  235.77   22.45   0
  13   7   9  238.20    9.10   0
  15   7   9   49.76    6.37   0
  17   7   9   98.62    9.41   0
 -20  -8   9   77.98   13.35   0
  20   8  -9  114.09   12.44   0
 -18  -8   9   36.11    9.41   0
  18   8  -9   43.69    9.41   0
 -16  -8   9  143.52    7.28   0
  16   8  -9  143.52    9.41   0
  14   8  -9  212.10    9.71   0
 -14  -8   9  238.20    8.80   0
 -12  -8   9   90.12    5.46   0
  12   8  -9  102.56    7.89   0
 -10  -8   9 1068.70   25.79   0
  10   8  -9 1025.00   21.24   0
  -8  -8   9  317.39    9.10   0
   8   8  -9  311.63    8.50   0
  -6  -8   9  877.53   26.10   0
   6   8  -9  844.46   16.39   0
  -4  -8   9  155.06    8.19   0
   4   8  -9  140.49    5.77   0
  -2  -8   9 1575.13   41.27   0
   2   8  -9 1509.59   27.61   0
   0  -8  -9   23.67    3.34   0
   0   8   9   23.36    2.73   0
  -2  -8  -9  405.09    8.80   0
   2   8   9  407.82    8.80   0
  -4  -8  -9  153.84    6.07   0
   4   8   9  148.38    4.85   0
  -6  -8  -9  886.64   24.58   0
   6   8   9  845.67   18.51   0
  -8  -8  -9 1074.46   32.47   0
   8   8   9 1084.48   21.85   0
 -10  -8  -9  389.00   15.48   0
  10   8   9  389.31   10.32   0
 -12  -8  -9   48.55    7.59   0
  12   8   9   46.73    5.46   0
 -14  -8  -9   84.05   15.78   0
  14   8   9   76.77    6.37   0
  16   8   9  115.00   10.32   0
 -19  -9   9   50.98   15.17   0
  19   9  -9   44.60   13.65   0
  17   9  -9   12.14    7.59   0
 -17  -9   9   21.54    8.50   0
 -15  -9   9   94.67    6.37   0
  15   9  -9   88.00    8.19   0
 -13  -9   9   -7.28    6.68   0
  13   9  -9   -7.59    4.85   0
 -11  -9   9  592.91   15.78   0
  11   9  -9  546.79   13.35   0
  -9  -9   9  236.38    8.50   0
   9   9  -9  222.42    8.80   0
  -7  -9   9  126.23    9.10   0
   7   9  -9  132.30    5.77   0
  -5  -9   9   55.53    6.07   0
   5   9  -9   63.42    3.94   0
  -3  -9   9  411.76   14.56   0
   3   9  -9  382.63    8.50   0
  -1  -9   9  430.27   14.87   0
   1   9  -9  439.68   11.53   0
  -1  -9  -9   68.88    3.34   0
   1   9   9   75.25    3.34   0
  -3  -9  -9  553.77   13.65   0
   3   9   9  543.45   11.53   0
  -5  -9  -9  309.50    9.10   0
   5   9   9  304.95    6.68   0
   7   9   9   63.42    4.85   0
  -7  -9  -9   64.63    6.68   0
  -9  -9  -9  136.24   10.01   0
   9   9   9  133.51    6.07   0
 -11  -9  -9  -10.01    7.59   0
  11   9   9   -1.82    4.55   0
 -13  -9  -9    8.80    8.80   0
  13   9   9   -0.91    4.85   0
 -15  -9  -9  291.90   22.76   0
  15   9   9  287.05   10.92   0
 -17  -9  -9   15.48   10.92   0
  17   9   9   19.42    9.41   0
  18  10  -9   63.72    9.10   0
 -18 -10   9   41.27   14.56   0
  16  10  -9  293.72   11.53   0
 -16 -10   9  280.37   14.26   0
 -14 -10   9   65.54    4.55   0
  14  10  -9   62.20    7.28   0
 -12 -10   9    2.73    4.55   0
  12  10  -9   -3.03    4.85   0
 -10 -10   9  449.08   12.14   0
  10  10  -9  471.84   14.26   0
  -8 -10   9   97.10   10.01   0
   8  10  -9  101.65    5.77   0
  -6 -10   9  456.97   16.39   0
   6  10  -9  442.41   10.01   0
  -4 -10   9  381.42   14.26   0
   4  10  -9  384.15    9.10   0
  -2 -10   9   18.81    5.46   0
   2  10  -9   20.03    3.03   0
   0 -10  -9   34.89    4.25   0
   0  10   9   31.86    3.64   0
  -2 -10  -9  231.82    7.59   0
   2  10   9  228.79    6.37   0
  -4 -10  -9  264.29    8.50   0
   4  10   9  266.11    6.68   0
  -6 -10  -9  266.72    9.41   0
   6  10   9  233.04    8.19   0
  -8 -10  -9  302.83    9.41   0
   8  10   9  308.90    9.10   0
 -10 -10  -9   51.89    7.89   0
  10  10   9   59.78    5.77   0
 -12 -10  -9  130.48   11.83   0
  12  10   9  112.27    6.37   0
 -14 -10  -9  139.28   13.65   0
  14  10   9  135.94    7.59   0
 -16 -10  -9    2.12   10.62   0
  16  10   9    7.89    7.28   0
  19  11  -9   42.78   14.56   0
 -19 -11   9   25.49   10.92   0
 -17 -11   9   68.27    8.50   0
  17  11  -9   58.87    9.71   0
  15  11  -9  109.54    7.89   0
 -15 -11   9  112.27    7.89   0
 -13 -11   9   67.97    7.28   0
  13  11  -9   92.24    6.68   0
  11  11  -9  358.05   11.83   0
 -11 -11   9  333.47   10.92   0
  -9 -11   9   -0.61    5.77   0
   9  11  -9    9.41    5.77   0
  -7 -11   9   71.00    7.59   0
   7  11  -9   76.47    4.85   0
  -5 -11   9  245.78   12.44   0
   5  11  -9  263.08    7.28   0
  -3 -11   9  148.08    9.41   0
   3  11  -9  139.28    4.85   0
  -1 -11   9  375.65   14.26   0
   1  11  -9  385.67    9.10   0
  -1 -11  -9   54.62    5.77   0
   1  11   9   57.96    3.03   0
  -3 -11  -9  158.70    8.19   0
   3  11   9  162.64    5.77   0
  -5 -11  -9   75.86    4.55   0
   5  11   9   73.13    3.64   0
  -7 -11  -9    7.59    3.94   0
   7  11   9    6.68    4.25   0
  -9 -11  -9   22.45    3.94   0
   9  11   9   27.92    4.55   0
 -11 -11  -9  111.06    9.10   0
  11  11   9   99.83    6.07   0
 -13 -11  -9  308.90   18.21   0
  13  11   9  354.41   11.83   0
 -15 -11  -9   23.36   17.90   0
  15  11   9   30.34    6.68   0
  18  12  -9   -7.28   10.92   0
  16  12  -9  120.77    9.10   0
  14  12  -9   44.30    6.68   0
 -14 -12   9   29.74    6.07   0
 -12 -12   9   11.83    4.85   0
  12  12  -9   28.83    6.37   0
 -10 -12   9   26.70    9.71   0
  10  12  -9   27.01    6.37   0
  -8 -12   9   60.99    8.80   0
   8  12  -9   55.53    5.16   0
  -6 -12   9    2.12    6.98   0
   6  12  -9    1.82    3.64   0
  -4 -12   9  863.27   26.40   0
   4  12  -9  863.57   17.30   0
  -2 -12   9   52.80    8.80   0
   2  12  -9   65.54    4.85   0
   0 -12  -9 1053.22   30.95   0
   0  12   9 1046.24   20.94   0
  -2 -12  -9  146.56    8.19   0
   2  12   9  150.20    5.16   0
  -4 -12  -9    7.28    5.16   0
   4  12   9   10.01    2.73   0
  -6 -12  -9  186.01    7.89   0
   6  12   9  195.72    5.77   0
  -8 -12  -9  135.64    5.77   0
   8  12   9  133.21    6.37   0
  10  12   9  111.06    6.68   0
 -10 -12  -9  128.05    6.98   0
 -12 -12  -9  418.13   17.30   0
  12  12   9  450.30   12.74   0
 -14 -12  -9   36.72   16.08   0
  14  12   9   61.29    6.98   0
  17  13  -9  158.09   11.83   0
  15  13  -9    5.46    6.98   0
  13  13  -9   16.39    6.68   0
 -13 -13   9   20.33    4.85   0
 -11 -13   9  152.32   10.92   0
  11  13  -9  173.56    9.10   0
  -9 -13   9  283.10   13.96   0
   9  13  -9  272.18   10.92   0
  -7 -13   9   -7.28    8.19   0
   7  13  -9    2.12    5.77   0
  -5 -13   9   42.18    9.10   0
   5  13  -9   37.32    4.25   0
  -3 -13   9   78.89    8.19   0
   3  13  -9   68.58    4.55   0
  -1 -13   9  671.50   30.95   0
   1  13  -9  659.97   14.87   0
  -1 -13  -9  224.54   10.62   0
   1  13   9  218.17    5.46   0
  -3 -13  -9  175.99    9.41   0
   3  13   9  175.39    5.77   0
  -5 -13  -9  161.12    9.71   0
   5  13   9  153.84    5.46   0
  -7 -13  -9   23.97    8.80   0
   7  13   9   12.14    3.03   0
  -9 -13  -9  303.13   10.32   0
   9  13   9  306.17    9.71   0
  11  13   9  655.12   16.39   0
 -11 -13  -9  642.98   27.92   0
 -13 -13  -9  188.13   15.78   0
  13  13   9  175.39    8.80   0
 -15 -13  -9  506.13   32.16   0
  15  13   9  541.02   20.63   0
  16  14  -9   64.63    9.10   0
  14  14  -9   24.88    7.59   0
 -12 -14   9  103.47   11.53   0
  12  14  -9   79.50    8.50   0
 -10 -14   9  276.43   15.17   0
  10  14  -9  265.81   10.92   0
  -8 -14   9  119.25   11.83   0
   8  14  -9  122.28    6.68   0
  -6 -14   9  120.16    9.41   0
   6  14  -9  111.36    5.77   0
  -4 -14   9  240.93   11.83   0
   4  14  -9  256.71    7.59   0
  -2 -14   9   96.80   12.74   0
   2  14  -9   90.73    4.55   0
   0 -14  -9  570.15   19.12   0
   0  14   9  566.82   13.05   0
  -2 -14  -9  280.37   12.44   0
   2  14   9  291.30    7.59   0
  -4 -14  -9  116.22    8.80   0
   4  14   9   97.10    4.55   0
  -6 -14  -9  446.05   16.39   0
   6  14   9  458.79   10.01   0
  -8 -14  -9   81.62   12.14   0
   8  14   9   78.89    3.64   0
 -10 -14  -9   47.03   13.05   0
  10  14   9   35.20    5.46   0
 -12 -14  -9   -8.80   13.65   0
  12  14   9    8.80    7.28   0
 -14 -14  -9   -5.77   10.92   0
  14  14   9    9.41    7.28   0
  15  15  -9  238.20   13.65   0
  13  15  -9   98.62    9.41   0
 -11 -15   9  196.63   13.96   0
  11  15  -9  173.56    9.41   0
  -9 -15   9  297.67   16.99   0
   9  15  -9  265.20   10.62   0
  -7 -15   9  336.51   14.87   0
   7  15  -9  334.69    9.41   0
  -5 -15   9    6.98    8.19   0
   5  15  -9   20.63    3.64   0
  -3 -15   9   25.19   13.05   0
   3  15  -9   30.95    4.55   0
  -1 -15   9  129.87    9.10   0
   1  15  -9  128.96    6.68   0
  -1 -15  -9  645.10   20.63   0
   1  15   9  671.80   15.17   0
   3  15   9    7.28    2.73   0
  -3 -15  -9   -1.21    5.77   0
  -5 -15  -9  245.18   12.74   0
   5  15   9  230.91    6.68   0
  -7 -15  -9  463.95   24.88   0
   7  15   9  486.41   11.23   0
  -9 -15  -9  465.77   25.49   0
   9  15   9  423.90    8.50   0
  11  15   9   63.42    6.68   0
 -11 -15  -9   83.14   15.17   0
  13  15   9  108.02    8.19   0
 -13 -15  -9  119.55   17.60   0
  14  16  -9   16.99    8.80   0
  12  16  -9  410.55   16.69   0
 -10 -16   9  110.45   18.81   0
  10  16  -9  114.39    8.50   0
  -8 -16   9  221.51   12.74   0
   8  16  -9  210.89    7.89   0
  -6 -16   9  203.00   13.05   0
   6  16  -9  230.91    8.50   0
  -4 -16   9  165.68   16.99   0
   4  16  -9  180.85    6.68   0
  -2 -16   9  399.93   28.22   0
   2  16  -9  383.84    9.41   0
   0 -16  -9   99.83    9.10   0
   0  16   9  112.88    5.77   0
  -2 -16  -9   36.41    7.59   0
   2  16   9   38.54    3.03   0
  -4 -16  -9   74.64    9.41   0
   4  16   9   73.13    4.25   0
   6  16   9  133.51    5.77   0
  -6 -16  -9  116.22   10.32   0
  -8 -16  -9  109.54   14.26   0
   8  16   9  115.61    5.16   0
 -10 -16  -9  225.45   20.33   0
  10  16   9  225.76   10.32   0
 -12 -16  -9  119.55   16.99   0
  12  16   9  158.70    9.71   0
  13  17  -9  258.53   13.96   0
  11  17  -9  164.16   10.92   0
  -9 -17   9  119.25   18.21   0
   9  17  -9   55.53    7.59   0
  -7 -17   9   29.13   14.87   0
   7  17  -9    9.41    5.16   0
  -5 -17   9   40.66   18.51   0
   5  17  -9   62.51    6.07   0
  -3 -17   9  -13.35   16.39   0
   3  17  -9    0.30    4.25   0
  -1 -17   9   38.84    7.28   0
   1  17  -9   49.46    6.37   0
  -1 -17  -9  134.72   10.01   0
   1  17   9  131.69    6.37   0
  -3 -17  -9   13.96    6.07   0
   3  17   9    2.73    2.73   0
  -5 -17  -9   96.49   10.32   0
   5  17   9   82.23    4.85   0
   7  17   9   23.67    4.25   0
  -7 -17  -9   37.93   13.05   0
  -9 -17  -9    9.71   13.96   0
   9  17   9   21.54    6.07   0
 -11 -17  -9   99.22   16.99   0
  11  17   9   84.35    6.98   0
  12  18  -9  116.52   11.23   0
  10  18  -9   35.50    7.89   0
   8  18  -9  115.31    8.19   0
   6  18  -9  173.56    7.28   0
  -4 -18   9   67.36   16.69   0
   4  18  -9   94.98    5.77   0
  -2 -18   9  154.14   18.21   0
   2  18  -9  133.81    7.28   0
   0 -18  -9    3.64    8.19   0
   0  18   9    4.85    4.85   0
  -2 -18  -9   69.18    9.41   0
   2  18   9   61.60    6.68   0
  -4 -18  -9   64.93   10.32   0
   4  18   9   71.31    5.16   0
  -6 -18  -9   30.34   13.05   0
   6  18   9   29.13    4.25   0
  -8 -18  -9   91.03   12.74   0
   8  18   9  120.16    6.07   0
  10  18   9   48.85   10.01   0
  11  19  -9   23.67   10.62   0
   9  19  -9   92.24    9.71   0
   7  19  -9  155.06    8.50   0
   5  19  -9   50.07    5.46   0
   3  19  -9  198.45    8.50   0
   1  19  -9   14.87    5.77   0
  -1 -19  -9  -13.65   11.83   0
   1  19   9    5.16    5.16   0
  -3 -19  -9   71.91   13.65   0
   3  19   9   75.56    3.64   0
  -5 -19  -9  288.57   21.54   0
   5  19   9  342.58   12.74   0
  -7 -19  -9   31.86   14.56   0
   7  19   9   39.45    5.77   0
   8  20  -9   44.30    8.80   0
   6  20  -9   53.10    7.28   0
   4  20  -9   50.37    5.16   0
   2  20  -9   94.67    6.98   0
   0 -20  -9   39.45   15.17   0
   0  20   9   49.46    6.68   0
  -2 -20  -9  119.25   17.60   0
   2  20   9   88.91    7.89   0
  -4 -20  -9  128.05   17.60   0
   4  20   9  132.90    8.80   0
  -6 -20  -9  108.02   17.30   0
   6  20   9  153.54   10.01   0
   5  21  -9   85.87    9.41   0
   3  21  -9   33.38    9.41   0
   1  21  -9   -1.82    5.46   0
  -1 -21  -9  235.16   21.54   0
   1  21   9  216.96   10.92   0
  -3 -21  -9  137.15   18.81   0
   3  21   9  212.10   18.51   0
  20   0 -10  110.75   12.14   0
  18   0 -10  240.93   10.62   0
  16   0 -10  452.42   14.87   0
  14   0 -10  186.31    9.71   0
  12   0 -10 2228.42   56.74   0
  10   0 -10  281.89   12.74   0
   8   0 -10  292.51   11.53   0
   6   0 -10 1973.24   40.66   0
   4   0 -10 8560.80  192.07   0
   2   0 -10  134.72    4.55   0
   0   0  10 1100.86   22.76   0
   2   0  10  518.87   11.83   0
   4   0  10 1905.57   39.14   0
   6   0  10  318.61    7.89   0
   8   0  10  190.56    5.77   0
  10   0  10  718.53   14.87   0
  12   0  10  984.65   20.03   0
  14   0  10  246.69    7.59   0
  16   0  10    3.94    7.89   0
  18   0  10   31.56   10.32   0
  21   1 -10   55.53   17.60   0
 -21  -1  10  111.36   17.30   0
 -19  -1  10  561.35   21.24   0
  19   1 -10  574.40   18.21   0
  17   1 -10  373.53   13.05   0
 -17  -1  10  374.13   12.44   0
 -15  -1  10  316.48   11.23   0
  15   1 -10  284.93   10.32   0
 -13  -1  10  507.95   13.65   0
  13   1 -10  517.36   14.26   0
 -11  -1  10  649.35   20.94   0
  11   1 -10  629.93   16.39   0
  -9  -1  10   48.25    6.37   0
   9   1 -10   43.69    6.37   0
  -7  -1  10   55.23    5.77   0
   7   1 -10   46.43    4.55   0
  -5  -1  10   85.27    6.07   0
   5   1 -10   95.28    7.28   0
  -3  -1  10  155.06    4.85   0
   3   1 -10  145.95    5.46   0
  -1  -1  10   58.26    3.94   0
   1   1 -10   61.29    2.73   0
  -1  -1 -10   59.47    3.03   0
   1   1  10   62.20    4.55   0
  -3  -1 -10   10.01    1.82   0
   3   1  10    1.52    3.03   0
  -5  -1 -10  142.92    4.25   0
   5   1  10  151.11    5.77   0
   7   1  10  578.65   12.74   0
  -7  -1 -10  584.11   11.83   0
  -9  -1 -10  206.03    5.46   0
   9   1  10  217.87    6.68   0
 -11  -1 -10  196.93   10.01   0
  11   1  10  190.25    6.68   0
 -13  -1 -10  189.95   11.23   0
  13   1  10  192.07    6.68   0
 -15  -1 -10   48.55   10.62   0
  15   1  10   37.32    4.25   0
 -17  -1 -10   24.58   16.08   0
  17   1  10   43.09    9.71   0
 -20  -2  10   38.84    9.10   0
  20   2 -10   32.16   12.14   0
 -18  -2  10   33.38    5.77   0
  18   2 -10   37.32    5.77   0
 -16  -2  10  349.86   12.14   0
  16   2 -10  319.52   10.92   0
  14   2 -10  229.70    7.89   0
 -14  -2  10  223.63    9.10   0
  12   2 -10 1472.26   31.25   0
 -12  -2  10 1513.84   33.68   0
 -10  -2  10  414.19   15.78   0
  10   2 -10  425.42   12.44   0
  -8  -2  10  273.39   11.23   0
   8   2 -10  238.80    7.28   0
  -6  -2  10  230.61    8.19   0
   6   2 -10  248.21    7.59   0
  -4  -2  10  216.05    6.68   0
   4   2 -10  196.63    6.98   0
  -2  -2  10 1047.46   19.12   0
   2   2 -10 1047.15   21.54   0
   0  -2 -10 1021.06   18.81   0
   0   2  10 1001.33   37.63   0
   2   2  10  826.56   17.90   0
  -2  -2 -10  879.35   19.12   0
  -4  -2 -10  276.13    6.07   0
   4   2  10  254.89    7.59   0
  -6  -2 -10   67.36    4.55   0
   6   2  10   71.31    4.25   0
  -8  -2 -10 1087.21   30.04   0
   8   2  10 1047.15   21.24   0
 -10  -2 -10  420.86   15.48   0
  10   2  10  399.93    9.71   0
 -12  -2 -10  153.54   10.62   0
  12   2  10  174.17    6.98   0
 -14  -2 -10   98.31   10.32   0
  14   2  10   88.30    5.77   0
 -16  -2 -10  272.18   23.67   0
  16   2  10  227.27    9.71   0
  18   2  10   26.70   10.62   0
 -18  -2 -10    4.85   16.08   0
  21   3 -10  295.85   26.70   0
 -21  -3  10  330.14   27.92   0
 -19  -3  10   16.99   10.01   0
  19   3 -10   40.66    8.80   0
 -17  -3  10   92.55    7.89   0
  17   3 -10   70.40    7.89   0
  15   3 -10  820.49   18.21   0
 -15  -3  10  849.01   20.03   0
 -13  -3  10   30.65    5.16   0
  13   3 -10   16.69    5.77   0
 -11  -3  10  146.56    6.37   0
  11   3 -10  163.55    7.59   0
  -9  -3  10  165.98    8.80   0
   9   3 -10  166.89    7.89   0
  -7  -3  10  112.57    7.28   0
   7   3 -10  101.65    4.55   0
  -5  -3  10   60.99    4.25   0
   5   3 -10   59.47    4.55   0
  -3  -3  10   37.02    3.03   0
   3   3 -10   54.62    5.46   0
  -1  -3  10  858.42   18.81   0
   1   3 -10  873.59   33.98   0
  -1  -3 -10  349.86    7.59   0
   1   3  10  361.09    9.41   0
  -3  -3 -10  297.67    7.89   0
   3   3  10  284.01    7.89   0
  -5  -3 -10  464.56   11.53   0
   5   3  10  450.60   11.53   0
  -7  -3 -10   85.27    6.37   0
   7   3  10   89.51    4.25   0
  -9  -3 -10   18.51    6.98   0
   9   3  10   19.12    3.94   0
 -11  -3 -10  398.41   14.87   0
  11   3  10  366.25    9.71   0
 -13  -3 -10  111.97    9.10   0
  13   3  10   97.10    5.77   0
 -15  -3 -10   20.33    8.50   0
  15   3  10    9.10    4.85   0
 -17  -3 -10   60.99   16.99   0
  17   3  10   86.48   10.62   0
 -20  -4  10  185.40   12.74   0
  20   4 -10  171.74   14.26   0
  18   4 -10    8.80    6.07   0
 -18  -4  10   32.77    6.37   0
  16   4 -10  149.59    7.89   0
 -16  -4  10  165.68    8.50   0
 -14  -4  10  683.94   17.30   0
  14   4 -10  626.90   16.39   0
 -12  -4  10  240.32    8.19   0
  12   4 -10  221.20    8.50   0
 -10  -4  10  387.18   10.92   0
  10   4 -10  379.29   11.53   0
  -8  -4  10 1253.79   33.38   0
   8   4 -10 1261.98   23.06   0
  -6  -4  10  159.91    8.19   0
   6   4 -10  169.62    5.77   0
   4   4 -10  493.38   11.83   0
  -4  -4  10  508.86   10.92   0
  -2  -4  10  411.15   10.92   0
   2   4 -10  414.19    8.80   0
   0  -4 -10  450.90    9.41   0
   0   4  10  450.60   13.96   0
  -2  -4 -10   52.49    2.73   0
   2   4  10   43.09    4.25   0
  -4  -4 -10  192.38    5.46   0
   4   4  10  184.18    6.98   0
  -6  -4 -10  548.61   17.90   0
   6   4  10  582.59   13.05   0
  -8  -4 -10  466.68   15.78   0
   8   4  10  476.70   11.53   0
 -10  -4 -10    6.07    7.89   0
  10   4  10    8.50    3.94   0
 -12  -4 -10   48.25    9.71   0
  12   4  10   37.32    5.16   0
 -14  -4 -10    4.25    6.98   0
  14   4  10    9.71    4.85   0
  16   4  10   50.07    5.46   0
 -16  -4 -10   54.92   13.96   0
  18   4  10   30.65    9.41   0
 -21  -5  10   15.48   16.39   0
  21   5 -10   52.19   11.83   0
  19   5 -10  207.55   13.96   0
 -19  -5  10  196.02   12.74   0
 -17  -5  10   28.22    6.07   0
  17   5 -10   30.34    5.16   0
 -15  -5  10   33.68    5.16   0
  15   5 -10   33.38    6.98   0
 -13  -5  10   13.05    4.25   0
  13   5 -10   12.14    5.16   0
 -11  -5  10   12.44    4.55   0
  11   5 -10    5.46    5.46   0
  -9  -5  10  382.33   10.92   0
   9   5 -10  377.17   11.23   0
   7   5 -10  106.20    5.16   0
  -7  -5  10  108.63    5.16   0
  -5  -5  10  325.89    8.80   0
   5   5 -10  347.74   10.32   0
  -3  -5  10 1202.51   24.88   0
   3   5 -10 1211.01   22.76   0
  -1  -5  10   35.50    2.73   0
   1   5 -10   40.36    4.25   0
   1   5  10  436.04   12.74   0
  -1  -5 -10  435.73    9.10   0
  -3  -5 -10   46.43    2.43   0
   3   5  10   40.36    4.55   0
  -5  -5 -10  163.85    5.77   0
   5   5  10  162.64    6.98   0
  -7  -5 -10  444.84   16.39   0
   7   5  10  451.81   11.23   0
  -9  -5 -10  461.22   16.08   0
   9   5  10  456.97   10.92   0
 -11  -5 -10  187.52   10.01   0
  11   5  10  195.11    6.98   0
  13   5  10  380.20   10.92   0
 -13  -5 -10  376.87   16.69   0
 -15  -5 -10   66.15   14.26   0
  15   5  10   45.82    5.77   0
  17   5  10    9.41    8.19   0
 -20  -6  10  223.33   15.78   0
  20   6 -10  176.60   15.17   0
 -18  -6  10   14.26    6.68   0
  18   6 -10   24.27    8.50   0
  16   6 -10   30.04    6.37   0
 -16  -6  10   40.96    6.37   0
  14   6 -10  205.73    9.71   0
 -14  -6  10  192.68    8.50   0
 -12  -6  10  291.60    9.41   0
  12   6 -10  301.01   10.92   0
 -10  -6  10  465.47   10.62   0
  10   6 -10  443.01   12.74   0
  -8  -6  10  727.94   17.30   0
   8   6 -10  695.47   15.48   0
  -6  -6  10  342.88    9.41   0
   6   6 -10  352.89    8.80   0
  -4  -6  10   60.08    3.03   0
   4   6 -10   64.93    4.25   0
  -2  -6  10   54.31    2.73   0
   2   6 -10   58.26    3.64   0
   0  -6 -10  737.95   13.96   0
   0   6  10  749.48   16.69   0
  -2  -6 -10  449.69    9.10   0
   2   6  10  451.21   11.53   0
  -4  -6 -10   90.42    3.94   0
   4   6  10   94.37    5.77   0
  -6  -6 -10   12.44    3.34   0
   6   6  10   10.01    3.64   0
  -8  -6 -10  133.51    6.37   0
   8   6  10  134.72    5.77   0
 -10  -6 -10 1232.85   34.89   0
  10   6  10 1227.09   24.88   0
 -12  -6 -10   56.74    9.10   0
  12   6  10   43.09    5.16   0
 -14  -6 -10   28.52    7.89   0
  14   6  10    5.16    4.85   0
  16   6  10   14.87    5.77   0
  18   6  10  138.37   19.12   0
  19   7 -10   16.39    9.10   0
 -19  -7  10   14.56    8.19   0
 -17  -7  10  212.71   10.62   0
  17   7 -10  211.80    9.10   0
  15   7 -10   47.03    6.98   0
 -15  -7  10   55.23    5.77   0
 -13  -7  10    6.98    4.25   0
  13   7 -10   15.17    5.77   0
 -11  -7  10  275.82    7.89   0
  11   7 -10  257.62   10.01   0
  -9  -7  10  275.82    8.80   0
   9   7 -10  266.72    8.19   0
  -7  -7  10   60.08    3.34   0
   7   7 -10   67.97    5.16   0
  -5  -7  10   26.10    5.16   0
   5   7 -10   28.22    3.64   0
  -3  -7  10    7.89    4.55   0
   3   7 -10   14.26    3.03   0
  -1  -7  10  511.59   10.32   0
   1   7 -10  501.58   11.53   0
   1   7  10    1.82    2.43   0
  -1  -7 -10   -1.21    2.12   0
  -3  -7 -10   18.51    2.12   0
   3   7  10   20.63    3.94   0
  -5  -7 -10  707.31   19.72   0
   5   7  10  731.58   18.51   0
  -7  -7 -10  496.42   13.65   0
   7   7  10  478.21   11.83   0
  -9  -7 -10  834.14   20.63   0
   9   7  10  823.22   16.99   0
 -11  -7 -10  414.19   17.30   0
  11   7  10  358.96   10.92   0
 -13  -7 -10   64.33   20.03   0
  13   7  10  121.07    6.98   0
  15   7  10    0.30    5.77   0
  17   7  10  212.40   15.17   0
 -20  -8  10   -5.16   10.92   0
  20   8 -10   -1.82   10.32   0
  18   8 -10   74.04   11.53   0
 -18  -8  10  122.59   16.08   0
 -16  -8  10  164.16    8.80   0
  16   8 -10  160.52   10.32   0
 -14  -8  10   48.85    5.16   0
  14   8 -10   46.73    7.59   0
 -12  -8  10  823.82   17.60   0
  12   8 -10  805.32   20.33   0
 -10  -8  10  161.12    6.37   0
  10   8 -10  179.94    6.98   0
  -8  -8  10 1024.40   23.06   0
   8   8 -10 1002.85   19.72   0
  -6  -8  10 1811.20   50.37   0
   6   8 -10 1720.47   30.04   0
  -4  -8  10  755.86   21.85   0
   4   8 -10  750.09   14.26   0
  -2  -8  10  365.94   13.05   0
   2   8 -10  373.53   10.01   0
   0  -8 -10   10.62    3.34   0
   0   8  10    9.71    3.94   0
  -2  -8 -10  362.91    6.98   0
   2   8  10  357.45    8.50   0
  -4  -8 -10  251.55    6.37   0
   4   8  10  238.50    8.19   0
  -6  -8 -10  346.52    9.10   0
   6   8  10  341.06    9.41   0
  -8  -8 -10   79.80    4.85   0
   8   8  10   85.87    5.46   0
 -10  -8 -10   40.96    7.89   0
  10   8  10   44.30    5.46   0
 -12  -8 -10   63.11    9.10   0
  12   8  10   56.44    6.07   0
  14   8  10  344.09   11.83   0
  16   8  10  219.69   10.92   0
 -19  -9  10    8.50   10.32   0
  19   9 -10   13.96   10.32   0
 -17  -9  10   51.28    9.41   0
  17   9 -10   54.01    8.19   0
  15   9 -10   34.29    6.98   0
 -15  -9  10   47.03    5.46   0
 -13  -9  10   17.90    5.16   0
  13   9 -10    7.89    5.46   0
 -11  -9  10  255.49    8.80   0
  11   9 -10  258.22    9.10   0
  -9  -9  10  345.31   10.32   0
   9   9 -10  331.96    9.71   0
  -7  -9  10  190.56   10.01   0
   7   9 -10  177.21    6.07   0
  -5  -9  10  512.20   16.69   0
   5   9 -10  512.80   11.53   0
  -3  -9  10  222.42    9.41   0
   3   9 -10  209.67    6.37   0
  -1  -9  10  190.86    8.80   0
   1   9 -10  190.56    5.77   0
  -1  -9 -10  169.32    6.68   0
   1   9  10  161.73    5.16   0
  -3  -9 -10   10.01    3.34   0
   3   9  10   10.92    2.73   0
  -5  -9 -10  296.46    8.80   0
   5   9  10  307.99   10.01   0
   7   9  10   71.91    5.16   0
  -7  -9 -10   76.16    5.77   0
  -9  -9 -10  120.46    9.10   0
   9   9  10  122.28    6.68   0
 -11  -9 -10   36.72    7.59   0
  11   9  10   57.35    6.07   0
  13   9  10  283.10   10.62   0
 -13  -9 -10  292.81   14.56   0
  15   9  10  161.43    9.71   0
 -15  -9 -10  145.35   17.60   0
  18  10 -10    3.34    7.59   0
 -18 -10  10    2.73   14.56   0
 -16 -10  10   -4.25    5.16   0
  16  10 -10    2.43    7.89   0
 -14 -10  10    7.59    5.77   0
  14  10 -10   15.48    5.77   0
 -12 -10  10  135.33    6.98   0
  12  10 -10  112.88    6.98   0
 -10 -10  10   52.80    3.94   0
  10  10 -10   59.47    6.68   0
  -8 -10  10  162.34    9.10   0
   8  10 -10  167.80    6.68   0
  -6 -10  10  366.55   13.35   0
   6  10 -10  337.12    9.41   0
  -4 -10  10 4023.24   97.10   0
   4  10 -10 3954.97   67.06   0
  -2 -10  10 1804.83   46.12   0
   2  10 -10 1747.18   36.41   0
   0 -10 -10  272.18   10.62   0
   0  10  10  264.29    6.98   0
  -2 -10 -10   66.76    3.94   0
   2  10  10   69.79    3.64   0
  -4 -10 -10  385.06   10.32   0
   4  10  10  395.68    8.80   0
  -6 -10 -10  590.79   17.90   0
   6  10  10  517.05   12.74   0
  -8 -10 -10  332.26   11.53   0
   8  10  10  314.05    9.10   0
 -10 -10 -10   71.61    7.89   0
  10  10  10   67.97    6.07   0
 -12 -10 -10  319.52   16.08   0
  12  10  10  322.85   10.62   0
 -14 -10 -10   64.93   14.26   0
  14  10  10   76.77    7.28   0
 -16 -10 -10   39.14   10.32   0
  16  10  10   49.16    9.10   0
  17  11 -10    5.16    8.50   0
 -15 -11  10  212.10   13.35   0
  15  11 -10  197.54    9.10   0
 -13 -11  10  125.93    6.98   0
  13  11 -10  113.79    6.98   0
  11  11 -10   66.15    6.68   0
 -11 -11  10   75.25    4.85   0
  -9 -11  10    1.21    7.59   0
   9  11 -10    2.73    4.85   0
  -7 -11  10  355.32   13.96   0
   7  11 -10  364.42    9.10   0
  -5 -11  10  325.28   13.35   0
   5  11 -10  331.05    8.80   0
  -3 -11  10   13.35    5.77   0
   3  11 -10   15.17    3.64   0
  -1 -11  10   81.93    7.89   0
   1  11 -10   59.17    4.25   0
  -1 -11 -10   44.00    4.85   0
   1  11  10   40.66    2.73   0
   3  11  10   -8.19    5.16   0
  -3 -11 -10   -6.07    3.34   0
  -5 -11 -10   30.34    3.64   0
   5  11  10   31.86    3.03   0
  -7 -11 -10   44.30    4.85   0
   7  11  10   29.13    4.55   0
  -9 -11 -10    3.03    4.55   0
   9  11  10   -6.68    5.16   0
 -11 -11 -10  128.05   11.83   0
  11  11  10  131.08    7.89   0
 -13 -11 -10   51.58   13.65   0
  13  11  10   34.59    6.68   0
  15  11  10   99.53    9.71   0
 -15 -11 -10   63.72   16.08   0
  18  12 -10   12.44    9.71   0
  16  12 -10   12.14    7.89   0
  14  12 -10    4.85    6.37   0
 -14 -12  10   44.60   10.32   0
 -12 -12  10   10.62    3.94   0
  12  12 -10    4.85    6.37   0
 -10 -12  10  206.94   11.53   0
  10  12 -10  209.07    9.41   0
  -8 -12  10  422.68   16.99   0
   8  12 -10  440.28   11.23   0
  -6 -12  10    2.73    6.37   0
   6  12 -10    2.43    5.16   0
  -4 -12  10   19.72    6.98   0
   4  12 -10   13.96    4.25   0
  -2 -12  10 1691.04   45.52   0
   2  12 -10 1679.51   30.65   0
   0 -12 -10 1505.34   54.31   0
   0  12  10 1467.11   27.01   0
  -2 -12 -10   24.27    5.46   0
   2  12  10   23.36    2.73   0
  -4 -12 -10  161.73    8.80   0
   4  12  10  166.28    5.46   0
  -6 -12 -10  207.85    8.50   0
   6  12  10  196.02    5.46   0
  -8 -12 -10  223.02    9.10   0
   8  12  10  219.08    8.19   0
 -10 -12 -10  287.66   10.32   0
  10  12  10  266.42    9.41   0
 -12 -12 -10  145.04   15.78   0
  12  12  10  114.70    6.98   0
 -14 -12 -10   81.32   14.87   0
  14  12  10  119.55    8.50   0
  17  13 -10   16.39    8.19   0
  15  13 -10  136.55   11.53   0
 -13 -13  10   60.38    9.71   0
  13  13 -10   18.21    6.68   0
 -11 -13  10   30.34   11.23   0
  11  13 -10   41.27    6.68   0
  -9 -13  10   -3.94    6.07   0
   9  13 -10   -1.21    4.25   0
  -7 -13  10  142.61    9.41   0
   7  13 -10  125.32    6.07   0
  -5 -13  10   55.23    9.71   0
   5  13 -10   57.65    4.85   0
  -3 -13  10    9.71    6.07   0
   3  13 -10    4.25    3.94   0
  -1 -13  10   51.28   14.87   0
   1  13 -10   58.87    4.85   0
  -1 -13 -10  127.75    8.19   0
   1  13  10  119.25    6.98   0
  -3 -13 -10   26.70    6.07   0
   3  13  10   36.11    3.64   0
  -5 -13 -10  209.07   10.62   0
   5  13  10  185.70    6.07   0
   7  13  10  267.02    8.80   0
  -7 -13 -10  279.46   16.99   0
  -9 -13 -10   87.39    5.16   0
   9  13  10   75.86    6.68   0
 -11 -13 -10   65.85   12.74   0
  11  13  10   55.83    6.07   0
 -13 -13 -10   40.05   14.56   0
  13  13  10   37.32    6.68   0
  16  14 -10  211.19   13.35   0
  14  14 -10   46.12    8.19   0
 -12 -14  10  106.81   16.99   0
  12  14 -10  119.55    9.71   0
 -10 -14  10  806.53   26.10   0
  10  14 -10  825.65   21.54   0
  -8 -14  10   77.38    9.10   0
   8  14 -10   82.84    5.77   0
  -6 -14  10    4.55    8.19   0
   6  14 -10    6.68    3.64   0
  -4 -14  10   40.36    8.50   0
   4  14 -10   49.16    4.85   0
  -2 -14  10    2.73   15.17   0
   2  14 -10   -2.73    4.25   0
   0 -14 -10   49.76    5.77   0
   0  14  10   33.68    4.55   0
  -2 -14 -10  140.19    9.71   0
   2  14  10  152.02    5.16   0
  -4 -14 -10   26.40    6.98   0
   4  14  10   19.72    3.34   0
  -6 -14 -10   36.72    6.68   0
   6  14  10   30.65    3.94   0
  -8 -14 -10   27.61   10.01   0
   8  14  10   63.72    5.77   0
 -10 -14 -10  199.96   16.39   0
  10  14  10  187.52    9.10   0
 -12 -14 -10   16.69   12.74   0
  12  14  10   12.44    6.98   0
  15  15 -10  131.08   10.32   0
  13  15 -10   10.92    8.50   0
 -11 -15  10  254.58   21.24   0
  11  15 -10  252.15   10.92   0
  -9 -15  10  230.31   13.35   0
   9  15 -10  258.22   10.92   0
  -7 -15  10  187.52   13.96   0
   7  15 -10  202.69    7.59   0
  -5 -15  10  305.86   13.35   0
   5  15 -10  312.54    9.41   0
   3  15 -10  431.48    9.10   0
  -3 -15  10  407.21   26.70   0
  -1 -15  10  126.53   17.60   0
   1  15 -10  129.57    6.37   0
  -1 -15 -10  260.95   11.83   0
   1  15  10  307.99   11.53   0
   3  15  10  103.77    4.55   0
  -3 -15 -10  114.09    8.80   0
  -5 -15 -10   29.74    7.89   0
   5  15  10   34.89    3.94   0
  -7 -15 -10   78.59   11.23   0
   7  15  10   81.32    4.25   0
  -9 -15 -10  -12.14   10.92   0
   9  15  10   -3.64    4.55   0
 -11 -15 -10   59.17   10.32   0
  11  15  10   67.06    7.89   0
  14  16 -10   60.69   10.01   0
  12  16 -10  101.04   10.92   0
 -10 -16  10  233.04   20.03   0
  10  16 -10  232.43   10.92   0
  -8 -16  10   13.96    9.41   0
   8  16 -10   13.65    5.16   0
  -6 -16  10   75.86   10.32   0
   6  16 -10   93.15    5.16   0
  -4 -16  10   27.31   17.30   0
   4  16 -10   14.56    4.55   0
  -2 -16  10   29.43   16.39   0
   2  16 -10   18.81    4.85   0
   0 -16 -10  147.47    9.10   0
   0  16  10  150.50    7.28   0
  -2 -16 -10  285.84   13.65   0
   2  16  10  292.51   10.92   0
  -4 -16 -10   92.55    9.10   0
   4  16  10  105.90    4.55   0
   6  16  10  108.33    5.16   0
  -6 -16 -10  127.14    9.71   0
  -8 -16 -10  339.54   21.85   0
   8  16  10  350.77   10.01   0
 -10 -16 -10  140.49   14.56   0
  10  16  10  154.45    9.10   0
  13  17 -10   88.30   10.62   0
  11  17 -10   87.39    9.41   0
  -9 -17  10   69.79   14.26   0
   9  17 -10   79.50    9.41   0
   7  17 -10   42.18    5.46   0
  -5 -17  10  148.99   17.60   0
   5  17 -10  145.95    6.98   0
  -3 -17  10    2.12   12.14   0
   3  17 -10   12.44    5.16   0
  -1 -17  10  167.80   17.90   0
   1  17 -10  180.85    7.89   0
  -1 -17 -10    9.41    7.28   0
   1  17  10   18.21    7.28   0
  -3 -17 -10  215.74   12.44   0
   3  17  10  216.35    6.37   0
  -5 -17 -10   57.96   12.14   0
   5  17  10   70.09    4.85   0
  -7 -17 -10  111.66   13.96   0
   7  17  10  118.34    5.46   0
  -9 -17 -10   61.60   13.65   0
   9  17  10   84.05    7.89   0
  12  18 -10   14.87   13.65   0
  10  18 -10  102.86   10.32   0
   8  18 -10   42.48    6.07   0
   6  18 -10   87.39    7.28   0
   4  18 -10  154.75    6.68   0
   2  18 -10  122.89    6.37   0
   0 -18 -10  135.33   11.53   0
   0  18  10  134.72    7.89   0
  -2 -18 -10  270.97   18.81   0
   2  18  10  306.47   12.14   0
  -4 -18 -10  625.99   33.68   0
   4  18  10  635.39   15.48   0
  -6 -18 -10  279.46   20.33   0
   6  18  10  237.59    8.19   0
  -8 -18 -10   33.38   13.35   0
   8  18  10   -1.21    8.80   0
   9  19 -10   48.25    9.41   0
   7  19 -10  162.64    8.50   0
   5  19 -10   67.06    6.68   0
   3  19 -10  179.03    8.80   0
   1  19 -10   16.99    5.77   0
   1  19  10  140.49    8.80   0
  -1 -19 -10  161.12   14.26   0
  -3 -19 -10   14.56    9.10   0
   3  19  10   16.99    6.68   0
  -5 -19 -10   27.31   12.44   0
   5  19  10   45.21    6.68   0
   7  19  10   25.49    8.19   0
   8  20 -10   19.12   12.74   0
   6  20 -10   30.95    6.98   0
   4  20 -10  125.93    9.41   0
   2  20 -10  243.35   10.32   0
   0  20  10   20.33    7.59   0
  -2 -20 -10  205.12   16.99   0
   2  20  10  218.47   10.92   0
   4  20  10  161.73   14.56   0
   3  21 -10   92.85   12.74   0
   1  21 -10  131.08    9.41   0
  -1 -21 -10  123.80   13.65   0
   1  21  10  165.07   25.49   0
 -21  -1  11   27.01   13.35   0
  21   1 -11   34.89   13.65   0
 -19  -1  11  109.24   10.92   0
  19   1 -11  109.54   11.23   0
 -17  -1  11  123.50    9.10   0
  17   1 -11  117.73    8.50   0
 -15  -1  11  297.37   11.83   0
  15   1 -11  275.52   10.62   0
 -13  -1  11  341.06   11.53   0
  13   1 -11  315.27   13.05   0
 -11  -1  11  831.71   24.27   0
  11   1 -11  876.32   26.40   0
  -9  -1  11   70.09    8.50   0
   9   1 -11   81.62    8.19   0
  -7  -1  11 1579.68   33.68   0
   7   1 -11 1627.32   33.98   0
  -5  -1  11  248.82    7.89   0
   5   1 -11  236.07    8.19   0
  -3  -1  11  195.72    5.77   0
   3   1 -11  208.76    6.98   0
  -1  -1  11  448.78   10.92   0
   1   1 -11  442.71    9.41   0
  -1  -1 -11 1144.25   23.97   0
   1   1  11 1101.77   40.36   0
  -3  -1 -11   75.25    4.25   0
   3   1  11   77.68    3.94   0
  -5  -1 -11   73.13    3.03   0
   5   1  11   62.51    4.55   0
  -7  -1 -11  429.66    8.19   0
   7   1  11  436.95   10.32   0
  -9  -1 -11  656.33   16.99   0
   9   1  11  695.78   14.87   0
 -11  -1 -11   19.72    5.46   0
  11   1  11   16.39    3.03   0
 -13  -1 -11   -0.91    8.80   0
  13   1  11    4.85    4.55   0
 -15  -1 -11   13.05    7.59   0
  15   1  11   10.62    6.68   0
  17   1  11  100.44   11.53   0
 -17  -1 -11  129.26   12.44   0
  20   2 -11   37.32   18.81   0
 -20  -2  11   46.73   10.62   0
 -18  -2  11  421.17   14.26   0
  18   2 -11  442.71   15.48   0
 -16  -2  11  368.37   12.74   0
  16   2 -11  364.73   11.23   0
  14   2 -11 1853.08   39.14   0
 -14  -2  11 1898.59   39.14   0
 -12  -2  11  449.08   13.05   0
  12   2 -11  443.62   13.35   0
 -10  -2  11  631.45   20.63   0
  10   2 -11  642.07   16.08   0
  -8  -2  11  541.02   17.30   0
   8   2 -11  543.75   12.44   0
  -6  -2  11 1451.33   31.25   0
   6   2 -11 1399.14   29.74   0
  -4  -2  11  368.07    8.80   0
   4   2 -11  362.91   12.44   0
  -2  -2  11  127.44    4.55   0
   2   2 -11  137.15    4.55   0
   0  -2 -11  324.07    7.28   0
   0   2  11  330.14   16.39   0
   2   2  11  650.56   14.87   0
  -2  -2 -11  637.21   17.30   0
  -4  -2 -11  268.54    7.28   0
   4   2  11  282.19    8.50   0
  -6  -2 -11  945.50   15.48   0
   6   2  11  972.51   19.72   0
  -8  -2 -11 1017.11   23.36   0
   8   2  11 1058.08   20.63   0
 -10  -2 -11  149.29    7.28   0
  10   2  11  144.43    5.77   0
 -12  -2 -11    8.50    7.28   0
  12   2  11   20.03    3.64   0
 -14  -2 -11  125.32   10.62   0
  14   2  11  109.54    6.07   0
  16   2  11    8.80    7.59   0
 -16  -2 -11   18.51   10.32   0
  18   2  11   90.73   15.17   0
 -18  -2 -11  114.70   15.78   0
 -21  -3  11   71.61   15.17   0
  21   3 -11   45.52   13.96   0
  19   3 -11   89.51    9.10   0
 -19  -3  11   99.22    9.41   0
 -17  -3  11  121.98    8.50   0
  17   3 -11  113.18    7.28   0
 -15  -3  11  620.52   16.69   0
  15   3 -11  587.75   14.56   0
  13   3 -11  607.17   16.99   0
 -13  -3  11  614.76   15.48   0
 -11  -3  11  518.27   14.56   0
  11   3 -11  512.20   13.65   0
  -9  -3  11   -4.25    6.98   0
   9   3 -11   13.65    5.16   0
  -7  -3  11  345.01   13.35   0
   7   3 -11  343.79    8.80   0
  -5  -3  11  438.77   12.14   0
   5   3 -11  438.16   10.62   0
  -3  -3  11  148.08    4.85   0
   3   3 -11  158.09   13.96   0
  -1  -3  11  530.71   10.92   0
   1   3 -11  499.76   15.48   0
  -1  -3 -11  501.58   10.62   0
   1   3  11  540.11   16.69   0
  -3  -3 -11  317.39   10.01   0
   3   3  11  305.56   10.01   0
  -5  -3 -11  770.42   16.99   0
   5   3  11  781.95   18.81   0
  -7  -3 -11  648.44   16.39   0
   7   3  11  653.90   14.56   0
  -9  -3 -11  189.95   10.62   0
   9   3  11  190.25    6.68   0
 -11  -3 -11  804.41   24.88   0
  11   3  11  846.58   18.81   0
 -13  -3 -11   40.05   10.01   0
  13   3  11   27.92    4.55   0
 -15  -3 -11  129.57   18.51   0
  15   3  11   78.59    5.77   0
  17   3  11  182.97   15.48   0
 -17  -3 -11  175.99   16.99   0
  20   4 -11    6.37   12.74   0
 -20  -4  11    2.12    9.41   0
  18   4 -11  196.93   10.01   0
 -18  -4  11  216.96   11.83   0
 -16  -4  11  295.85   10.62   0
  16   4 -11  287.96   10.32   0
 -14  -4  11   23.06    5.77   0
  14   4 -11   20.63    6.98   0
 -12  -4  11   48.85    6.07   0
  12   4 -11   49.16    6.37   0
 -10  -4  11  108.63    6.07   0
  10   4 -11  109.24    7.28   0
  -8  -4  11  503.09   16.39   0
   8   4 -11  476.39   11.53   0
  -6  -4  11  132.30    7.59   0
   6   4 -11  140.79    5.77   0
  -4  -4  11   92.24    4.25   0
   4   4 -11   95.58    6.07   0
  -2  -4  11  114.39    5.16   0
   2   4 -11  113.18    4.55   0
   0   4  11  376.26   11.83   0
   0  -4 -11  367.16    8.19   0
  -2  -4 -11  131.69    4.55   0
   2   4  11  141.70    5.77   0
  -4  -4 -11  123.19    4.25   0
   4   4  11  124.10    5.77   0
  -6  -4 -11   46.12    3.34   0
   6   4  11   40.96    4.55   0
  -8  -4 -11   98.92    8.80   0
   8   4  11  102.26    5.46   0
 -10  -4 -11  202.39   10.01   0
  10   4  11  219.08    6.98   0
 -12  -4 -11  274.30   12.74   0
  12   4  11  280.68    8.80   0
 -14  -4 -11   90.12   10.62   0
  14   4  11   81.93    5.16   0
 -16  -4 -11  195.11   20.94   0
  16   4  11  204.82   15.48   0
 -19  -5  11   41.87    8.19   0
  19   5 -11   67.36   10.32   0
 -17  -5  11   58.56    7.28   0
  17   5 -11   70.09    6.68   0
  15   5 -11  626.29   17.30   0
 -15  -5  11  592.61   15.78   0
  13   5 -11  249.12   10.01   0
 -13  -5  11  260.65    9.10   0
 -11  -5  11  585.02   15.17   0
  11   5 -11  593.52   15.17   0
  -9  -5  11  459.40   12.74   0
   9   5 -11  452.12   11.23   0
   7   5 -11  915.77   18.51   0
  -7  -5  11  954.30   25.79   0
  -5  -5  11  127.44    5.16   0
   5   5 -11  114.39    6.37   0
  -3  -5  11  275.22    8.80   0
   3   5 -11  292.81    8.19   0
  -1  -5  11  151.11    4.85   0
   1   5 -11  146.86    6.07   0
  -1  -5 -11   71.91    3.34   0
   1   5  11   69.79    5.46   0
  -3  -5 -11  942.16   17.90   0
   3   5  11  911.82   20.63   0
  -5  -5 -11  130.78    4.55   0
   5   5  11  105.60    5.16   0
  -7  -5 -11  223.33    7.59   0
   7   5  11  202.69    6.98   0
  -9  -5 -11   74.04    7.89   0
   9   5  11   80.71    4.85   0
 -11  -5 -11  383.24   16.69   0
  11   5  11  371.10   10.01   0
 -13  -5 -11  134.72   10.62   0
  13   5  11  134.42    6.68   0
 -15  -5 -11  102.26   13.05   0
  15   5  11  117.43    7.28   0
  17   5  11   -6.07    7.89   0
 -20  -6  11   44.30   13.96   0
  20   6 -11   18.51   11.83   0
  18   6 -11  174.17   14.56   0
 -18  -6  11  153.84   12.14   0
 -16  -6  11  368.98   12.44   0
  16   6 -11  345.92   13.96   0
 -14  -6  11  443.92   13.05   0
  14   6 -11  470.63   14.56   0
 -12  -6  11  150.50    6.68   0
  12   6 -11  169.01    8.50   0
 -10  -6  11   16.69    4.25   0
  10   6 -11    4.85    6.37   0
  -8  -6  11   92.55    4.85   0
   8   6 -11   82.23    5.46   0
  -6  -6  11  353.80    8.50   0
   6   6 -11  362.00    9.10   0
  -4  -6  11   25.79    2.73   0
   4   6 -11   21.54    3.03   0
  -2  -6  11  349.86    7.89   0
   2   6 -11  360.48    8.80   0
   0  -6 -11  294.03    6.98   0
   0   6  11  306.17    8.80   0
  -2  -6 -11  375.65    8.19   0
   2   6  11  371.10   10.01   0
  -4  -6 -11  688.80   20.03   0
   4   6  11  664.22   16.39   0
  -6  -6 -11  475.18   11.83   0
   6   6  11  468.81   12.14   0
  -8  -6 -11  288.87    9.10   0
   8   6  11  313.45    8.80   0
 -10  -6 -11  228.49   12.14   0
  10   6  11  218.78    8.19   0
 -12  -6 -11    5.77    7.28   0
  12   6  11   14.87    5.16   0
 -14  -6 -11   10.01   12.14   0
  14   6  11   -6.07    4.25   0
  16   6  11   24.88    9.10   0
 -19  -7  11  145.35   16.08   0
  19   7 -11  146.26   13.65   0
 -17  -7  11   69.79    8.50   0
  17   7 -11   67.97    7.28   0
 -15  -7  11   67.97    6.68   0
  15   7 -11   84.66    7.28   0
  13   7 -11  155.97    7.89   0
 -13  -7  11  153.54    6.37   0
 -11  -7  11   50.07    5.16   0
  11   7 -11   51.58    6.98   0
  -9  -7  11  530.10   13.35   0
   9   7 -11  541.93   13.05   0
  -7  -7  11  315.88    8.80   0
   7   7 -11  290.69    8.19   0
  -5  -7  11 1307.80   23.06   0
   5   7 -11 1283.53   23.36   0
  -3  -7  11  726.73   16.08   0
   3   7 -11  730.37   16.99   0
  -1  -7  11   31.25    2.43   0
   1   7 -11   31.56    2.43   0
  -1  -7 -11  577.44   11.53   0
   1   7  11  555.59   11.53   0
  -3  -7 -11  227.88    6.07   0
   3   7  11  231.52    8.19   0
  -5  -7 -11  140.49    4.85   0
   5   7  11  124.41    6.37   0
  -7  -7 -11  161.73    6.98   0
   7   7  11  163.85    6.98   0
  -9  -7 -11  162.94    7.28   0
   9   7  11  174.17    6.68   0
 -11  -7 -11    3.64    5.16   0
  11   7  11   16.39    5.46   0
 -13  -7 -11   41.87   19.42   0
  13   7  11    7.89    5.46   0
  15   7  11   67.97    7.89   0
  17   7  11  341.67   31.25   0
 -18  -8  11    4.25   10.62   0
  18   8 -11    3.34   12.74   0
 -16  -8  11  185.10    8.19   0
  16   8 -11  179.03   10.32   0
  14   8 -11  233.04   11.83   0
 -14  -8  11  257.62    8.19   0
 -12  -8  11  173.87    7.89   0
  12   8 -11  160.52    9.10   0
 -10  -8  11   94.06    5.16   0
  10   8 -11   67.36    5.77   0
  -8  -8  11  654.21   15.78   0
   8   8 -11  639.03   13.96   0
  -6  -8  11  651.78   21.24   0
   6   8 -11  612.94   13.35   0
  -4  -8  11  603.23   18.81   0
   4   8 -11  573.19   12.74   0
  -2  -8  11  146.56    7.89   0
   2   8 -11  153.54    4.85   0
   0  -8 -11  173.26    5.16   0
   0   8  11  163.55    6.68   0
  -2  -8 -11  350.16    8.50   0
   2   8  11  366.85    8.50   0
  -4  -8 -11  564.08   11.83   0
   4   8  11  590.18   14.87   0
  -6  -8 -11   78.59    4.25   0
   6   8  11   75.56    4.55   0
  -8  -8 -11   40.66    4.85   0
   8   8  11   40.66    3.94   0
 -10  -8 -11  123.19    8.80   0
  10   8  11  111.66    5.46   0
 -12  -8 -11   31.86    8.19   0
  12   8  11   31.25    5.77   0
 -14  -8 -11   79.50   13.05   0
  14   8  11   78.29    6.37   0
 -16  -8 -11   61.90   10.92   0
  16   8  11   74.64   11.23   0
 -19  -9  11    4.85   10.92   0
  19   9 -11  -11.53    9.41   0
 -17  -9  11   47.03   10.92   0
  17   9 -11   33.98   11.83   0
 -15  -9  11  131.99    6.68   0
  15   9 -11  121.07    7.59   0
 -13  -9  11  136.24    6.98   0
  13   9 -11  125.62    7.59   0
 -11  -9  11  126.84    6.37   0
  11   9 -11  133.81    6.68   0
  -9  -9  11   23.67    2.43   0
   9   9 -11   16.99    4.25   0
  -7  -9  11  294.33   12.74   0
   7   9 -11  294.33    8.50   0
  -5  -9  11 2408.66   60.08   0
   5   9 -11 2245.72   38.84   0
  -3  -9  11   49.16    6.68   0
   3   9 -11   49.76    4.25   0
  -1  -9  11  335.60   11.53   0
   1   9 -11  310.41    7.89   0
  -1  -9 -11  432.70   11.23   0
   1   9  11  412.06    9.41   0
  -3  -9 -11  230.31    6.68   0
   3   9  11  229.70    6.37   0
  -5  -9 -11  227.58    8.50   0
   5   9  11  210.28    8.19   0
  -7  -9 -11  553.77   16.39   0
   7   9  11  523.73   13.35   0
  -9  -9 -11   30.65    7.59   0
   9   9  11   36.11    4.55   0
 -11  -9 -11    8.80    6.98   0
  11   9  11    1.21    5.46   0
 -13  -9 -11   80.41   12.74   0
  13   9  11   63.42    6.37   0
 -15  -9 -11  123.80   16.69   0
  15   9  11  139.58   10.32   0
 -18 -10  11   33.38    8.19   0
  18  10 -11   32.47    9.10   0
  16  10 -11   54.62   10.32   0
 -14 -10  11   36.72    5.46   0
  14  10 -11   22.15    6.37   0
 -12 -10  11  136.85    6.37   0
  12  10 -11  120.77    6.98   0
 -10 -10  11  159.00    5.77   0
  10  10 -11  156.57    8.50   0
  -8 -10  11   80.71    8.50   0
   8  10 -11   79.80    4.85   0
  -6 -10  11 1056.86   29.43   0
   6  10 -11 1050.19   20.03   0
  -4 -10  11  291.90   11.83   0
   4  10 -11  288.26    8.19   0
  -2 -10  11 1200.99   32.77   0
   2  10 -11 1244.08   23.67   0
   0 -10 -11   20.94    5.16   0
   0  10  11   39.45    5.16   0
  -2 -10 -11  267.33   10.92   0
   2  10  11  275.22    7.28   0
  -4 -10 -11    5.46    3.34   0
   4  10  11    6.37    2.73   0
  -6 -10 -11  162.03    7.28   0
   6  10  11  172.65    6.98   0
  -8 -10 -11  256.71   10.32   0
   8  10  11  243.66    7.59   0
 -10 -10 -11   34.89    8.50   0
  10  10  11   37.02    5.16   0
 -12 -10 -11   57.35   11.23   0
  12  10  11   65.24    6.68   0
 -14 -10 -11   34.89   12.44   0
  14  10  11   22.76    6.68   0
  17  11 -11   77.38   10.92   0
  15  11 -11   83.75    7.59   0
 -13 -11  11   32.47    5.46   0
  13  11 -11   33.68    6.98   0
 -11 -11  11    8.19    2.43   0
  11  11 -11    7.59    5.16   0
  -9 -11  11  285.53   12.74   0
   9  11 -11  307.38   10.01   0
  -7 -11  11  324.37   14.26   0
   7  11 -11  340.45    9.41   0
  -5 -11  11   35.20    6.37   0
   5  11 -11   12.14    4.55   0
  -3 -11  11 1163.06   33.38   0
   3  11 -11 1142.73   22.45   0
  -1 -11  11  372.01   14.26   0
   1  11 -11  367.46    9.41   0
  -1 -11 -11  573.19   28.52   0
   1  11  11  544.36   14.26   0
  -3 -11 -11  114.39    5.16   0
   3  11  11  121.98    4.85   0
  -5 -11 -11  517.66   13.65   0
   5  11  11  502.49   10.01   0
  -7 -11 -11   13.35    4.25   0
   7  11  11   21.85    4.25   0
  -9 -11 -11   79.80    6.68   0
   9  11  11   79.20    5.46   0
 -11 -11 -11   16.99    5.77   0
  11  11  11   26.10    5.46   0
 -13 -11 -11    1.82   12.14   0
  13  11  11   -6.37    3.94   0
  15  11  11   36.41    9.41   0
  16  12 -11  153.23   12.14   0
  14  12 -11   29.13    6.68   0
 -12 -12  11  168.41   12.14   0
  12  12 -11  175.69    8.19   0
 -10 -12  11  139.28   10.92   0
  10  12 -11  111.36    7.89   0
  -8 -12  11  324.68   14.26   0
   8  12 -11  310.11    8.80   0
  -6 -12  11   88.30    7.59   0
   6  12 -11   84.35    5.46   0
  -4 -12  11  103.17    7.89   0
   4  12 -11   78.59    4.55   0
  -2 -12  11  184.18    9.71   0
   2  12 -11  196.32    6.98   0
   0 -12 -11  137.46   15.78   0
   0  12  11  117.73    5.46   0
  -2 -12 -11   47.03    5.16   0
   2  12  11   44.30    3.34   0
  -4 -12 -11   94.06    4.55   0
   4  12  11  104.38    4.55   0
  -6 -12 -11   15.17    3.94   0
   6  12  11   16.99    4.85   0
  -8 -12 -11  138.06    7.59   0
   8  12  11  131.08    6.68   0
 -10 -12 -11   80.71    7.28   0
  10  12  11   94.98    6.37   0
 -12 -12 -11  138.67   14.87   0
  12  12  11  147.47    8.80   0
  14  12  11  307.08   14.26   0
  17  13 -11   83.14   13.05   0
  15  13 -11   69.18    8.50   0
  13  13 -11   40.96    6.37   0
 -11 -13  11  113.79   10.62   0
  11  13 -11  122.28    8.19   0
  -9 -13  11    4.85   10.32   0
   9  13 -11    7.28    4.85   0
  -7 -13  11  844.16   25.49   0
   7  13 -11  844.76   17.90   0
  -5 -13  11 1232.85   33.68   0
   5  13 -11 1271.69   25.19   0
  -3 -13  11  694.56   22.45   0
   3  13 -11  686.67   15.48   0
  -1 -13  11  343.49   19.72   0
   1  13 -11  339.54    8.80   0
  -1 -13 -11  156.27   14.87   0
   1  13  11  149.29    7.59   0
  -3 -13 -11  119.86    7.28   0
   3  13  11  131.39    5.16   0
  -5 -13 -11  294.63   12.14   0
   5  13  11  302.22    7.89   0
  -7 -13 -11  121.98    6.98   0
   7  13  11  125.32    6.68   0
  -9 -13 -11  186.31   14.26   0
   9  13  11  169.62    7.89   0
 -11 -13 -11   39.75   10.92   0
  11  13  11   40.66    5.46   0
  13  13  11   42.78    6.98   0
  16  14 -11   45.21   10.32   0
  14  14 -11   48.85    9.41   0
 -12 -14  11   25.79   11.53   0
  12  14 -11   -0.91    8.50   0
 -10 -14  11   71.91   12.14   0
  10  14 -11   98.62    7.89   0
  -8 -14  11  177.81   13.35   0
   8  14 -11  159.91    7.59   0
  -6 -14  11  362.30   15.17   0
   6  14 -11  354.41   10.01   0
  -4 -14  11  409.94   16.08   0
   4  14 -11  397.20   10.62   0
  -2 -14  11   -0.30    9.41   0
   2  14 -11    8.50    3.94   0
   0 -14 -11  179.33   18.81   0
   0  14  11  162.03    6.37   0
  -2 -14 -11  151.41    9.10   0
   2  14  11  152.63    4.85   0
  -4 -14 -11  176.90    9.41   0
   4  14  11  175.39    6.07   0
  -6 -14 -11  451.21   22.15   0
   6  14  11  408.42    9.41   0
  -8 -14 -11  187.83   14.56   0
   8  14  11  198.75    8.19   0
 -10 -14 -11  112.57   13.65   0
  10  14  11  120.16    7.59   0
  12  14  11  109.24    9.41   0
  15  15 -11  186.31   15.78   0
  13  15 -11   33.98    9.41   0
 -11 -15  11  155.97   16.39   0
  11  15 -11  204.82   12.14   0
  -9 -15  11  260.04   16.08   0
   9  15 -11  260.35    9.71   0
  -7 -15  11    3.64    7.89   0
   7  15 -11    2.12    6.37   0
  -5 -15  11   26.70    9.10   0
   5  15 -11   46.73    5.46   0
  -3 -15  11  194.50   17.30   0
   3  15 -11  227.88    8.80   0
  -1 -15  11  123.50   14.87   0
   1  15 -11  142.61    6.37   0
  -1 -15 -11  244.57   21.54   0
   1  15  11  218.47    9.41   0
  -3 -15 -11  318.61   13.65   0
   3  15  11  326.19    8.80   0
  -5 -15 -11  192.07   10.62   0
   5  15  11  194.50    6.37   0
  -7 -15 -11   92.55   10.62   0
   7  15  11   76.16    6.37   0
  -9 -15 -11   29.43   10.32   0
   9  15  11   19.12    5.16   0
  11  15  11   92.55    7.59   0
  14  16 -11   94.06   13.35   0
  12  16 -11   48.25    8.19   0
 -10 -16  11  308.90   24.27   0
  10  16 -11  296.76   13.65   0
  -8 -16  11  182.36   18.21   0
   8  16 -11  175.69    8.19   0
  -6 -16  11  108.02   11.23   0
   6  16 -11  102.26    6.37   0
  -4 -16  11  141.70   16.69   0
   4  16 -11  143.22    6.68   0
  -2 -16  11   62.81   13.65   0
   2  16 -11   61.29    5.46   0
   0 -16 -11  146.56   20.03   0
   0  16  11  182.67    7.59   0
  -2 -16 -11   57.05    7.89   0
   2  16  11   56.74    6.07   0
  -4 -16 -11  312.84   13.65   0
   4  16  11  317.09    8.50   0
  -6 -16 -11   46.43   10.01   0
   6  16  11   41.87    3.94   0
  -8 -16 -11   28.22   10.62   0
   8  16  11   23.67    6.07   0
  10  16  11  238.80   10.92   0
  11  17 -11   81.93   10.32   0
   9  17 -11   50.07    8.50   0
  -7 -17  11  496.72   30.34   0
   7  17 -11  554.07   16.39   0
   5  17 -11    1.52    5.16   0
  -3 -17  11   32.16   17.60   0
   3  17 -11    6.37    5.77   0
  -1 -17  11   -3.34   17.30   0
   1  17 -11   18.21    5.16   0
  -1 -17 -11   56.14   17.90   0
   1  17  11   11.83    6.37   0
  -3 -17 -11   62.51    9.41   0
   3  17  11   58.26    6.37   0
   5  17  11   29.43    3.94   0
  -7 -17 -11  203.60   16.69   0
   7  17  11  261.86   13.65   0
   9  17  11    6.07    8.50   0
  10  18 -11   45.21    8.19   0
   8  18 -11   17.90    5.16   0
   6  18 -11   13.35    6.07   0
   4  18 -11  172.35    8.80   0
   2  18 -11   16.99    5.16   0
   0  18  11    7.89    6.98   0
  -2 -18 -11   47.94   11.23   0
   2  18  11   47.64    6.07   0
  -4 -18 -11   49.76   11.23   0
   4  18  11   54.01    5.77   0
  -6 -18 -11   90.42   13.05   0
   6  18  11   84.96   10.01   0
   8  18  11   55.83   13.65   0
   9  19 -11  -10.62   10.01   0
   7  19 -11   79.80    7.28   0
   5  19 -11  326.19   10.92   0
   3  19 -11   51.89    7.28   0
   1  19 -11   80.11    6.98   0
   1  19  11  161.73    9.10   0
  -3 -19 -11  184.49   16.39   0
   3  19  11  219.69   10.62   0
   5  19  11  216.35   12.74   0
   6  20 -11   23.97    8.19   0
   4  20 -11   26.40    7.89   0
   2  20 -11   53.40    6.98   0
   0  20  11    2.12    7.59   0
   2  20  11   10.32    6.98   0
  20   0 -12  155.06   18.21   0
  18   0 -12  195.11   12.44   0
  16   0 -12  382.93   12.74   0
  14   0 -12   32.47    6.37   0
  12   0 -12  676.36   21.85   0
  10   0 -12  392.34   14.26   0
   8   0 -12  761.62   23.06   0
   6   0 -12  550.73   17.60   0
   4   0 -12  148.99    5.77   0
   2   0 -12  194.50    5.46   0
   0   0  12  907.27   17.60   0
   2   0  12  213.01    8.80   0
   4   0  12  509.16   12.74   0
   6   0  12  304.65    7.59   0
   8   0  12  245.18    6.98   0
  10   0  12  466.68   10.62   0
  12   0  12  170.53    8.50   0
  14   0  12  742.81   20.94   0
  16   0  12   11.53    8.50   0
 -21  -1  12   43.39   19.12   0
  21   1 -12   42.18   19.72   0
  19   1 -12  172.96   13.05   0
 -19  -1  12  189.65   12.14   0
 -17  -1  12  159.30    8.50   0
  17   1 -12  157.48    9.10   0
 -15  -1  12   37.02    6.68   0
  15   1 -12   18.81    6.98   0
 -13  -1  12   74.95    6.98   0
  13   1 -12   80.41    9.10   0
 -11  -1  12   55.23    7.28   0
  11   1 -12   46.43    7.89   0
  -9  -1  12   49.46    7.28   0
   9   1 -12   23.97    8.50   0
  -7  -1  12  240.93    8.50   0
   7   1 -12  245.18    9.41   0
  -5  -1  12   30.95    4.25   0
   5   1 -12   23.97    5.46   0
  -3  -1  12   58.87    3.94   0
   3   1 -12   64.63    3.64   0
  -1  -1  12  115.31    4.25   0
   1   1 -12  116.22    3.94   0
  -1  -1 -12  424.81   11.23   0
   1   1  12  423.59   19.42   0
  -3  -1 -12 1119.07   23.97   0
   3   1  12 1159.73   24.88   0
  -5  -1 -12 3177.57   54.92   0
   5   1  12 3220.05   64.63   0
  -7  -1 -12  436.04    8.19   0
   7   1  12  441.19   10.01   0
  -9  -1 -12   60.38    5.46   0
   9   1  12   48.55    3.94   0
 -11  -1 -12  418.44   13.05   0
  11   1  12  433.00   10.62   0
 -13  -1 -12   56.74    7.59   0
  13   1  12   51.28    3.94   0
 -15  -1 -12  108.02   10.92   0
  15   1  12  106.51   11.23   0
 -17  -1 -12   42.78    9.71   0
  17   1  12   13.05    9.71   0
 -20  -2  12   83.14   10.62   0
  20   2 -12   67.36   15.17   0
 -18  -2  12  154.14   12.44   0
  18   2 -12  172.35   12.44   0
  16   2 -12   18.81    7.59   0
 -16  -2  12   46.12    7.89   0
 -14  -2  12   88.60    6.98   0
  14   2 -12  129.87   10.92   0
 -12  -2  12   27.61    5.77   0
  12   2 -12   20.94    6.68   0
 -10  -2  12  362.91   14.26   0
  10   2 -12  366.55   14.56   0
  -8  -2  12   35.20    8.19   0
   8   2 -12   40.05    6.07   0
  -6  -2  12  496.42   13.35   0
   6   2 -12  497.33   12.74   0
  -4  -2  12   80.11    4.25   0
   4   2 -12   84.05    6.37   0
  -2  -2  12  497.03   10.62   0
   2   2 -12  485.50   10.62   0
   0  -2 -12  496.72   10.32   0
   0   2  12  465.17   19.42   0
  -2  -2 -12  371.10   12.14   0
   2   2  12  372.92    9.71   0
  -4  -2 -12   34.89    3.34   0
   4   2  12   36.41    4.55   0
  -6  -2 -12  273.70    5.46   0
   6   2  12  253.67    7.89   0
  -8  -2 -12  886.33   20.94   0
   8   2  12  888.15   17.90   0
 -10  -2 -12  234.55    9.41   0
  10   2  12  231.82    7.89   0
 -12  -2 -12  181.15    8.80   0
  12   2  12  151.41    6.37   0
 -14  -2 -12  142.31    9.41   0
  14   2  12  150.81    9.41   0
 -16  -2 -12   30.34    7.28   0
  16   2  12   32.77   10.01   0
 -19  -3  12  358.96   17.60   0
  19   3 -12  370.49   28.52   0
 -17  -3  12   80.41    7.59   0
  17   3 -12   85.57    6.68   0
 -15  -3  12   -9.10    5.77   0
  15   3 -12    1.52    7.28   0
 -13  -3  12  896.95   20.94   0
  13   3 -12  874.20   21.85   0
 -11  -3  12   43.09    5.46   0
  11   3 -12   45.52    6.07   0
  -9  -3  12  251.55   12.44   0
   9   3 -12  252.76    8.50   0
  -7  -3  12  382.33   13.96   0
   7   3 -12  369.28    9.71   0
  -5  -3  12   15.78    3.64   0
   5   3 -12   20.63    4.85   0
  -3  -3  12  168.10    5.46   0
   3   3 -12  172.35    6.07   0
  -1  -3  12  241.84    6.37   0
   1   3 -12  237.29   11.53   0
   1   3  12  367.46   12.14   0
  -1  -3 -12  365.34    8.50   0
  -3  -3 -12 1100.25   29.43   0
   3   3  12 1074.16   23.97   0
  -5  -3 -12  214.83    5.16   0
   5   3  12  208.16    7.89   0
  -7  -3 -12  730.97   17.30   0
   7   3  12  761.32   15.78   0
  -9  -3 -12  699.11   18.21   0
   9   3  12  668.47   14.56   0
 -11  -3 -12    9.71    5.16   0
  11   3  12    1.82    4.25   0
 -13  -3 -12   39.14    7.89   0
  13   3  12   24.58    4.55   0
 -15  -3 -12   49.76   10.62   0
  15   3  12   40.36    9.71   0
 -17  -3 -12    1.21    7.59   0
  17   3  12    9.10    8.50   0
 -20  -4  12   69.49    9.41   0
  20   4 -12   84.96   17.60   0
  18   4 -12   37.32    8.50   0
 -18  -4  12   10.92    9.41   0
 -16  -4  12   11.53    7.28   0
  16   4 -12   14.87    6.68   0
 -14  -4  12  129.26    7.59   0
  14   4 -12  138.97    8.80   0
 -12  -4  12  429.06   12.44   0
  12   4 -12  425.42   13.35   0
 -10  -4  12  287.35    9.41   0
  10   4 -12  289.17   11.83   0
  -8  -4  12  195.11    9.41   0
   8   4 -12  192.38    7.28   0
  -6  -4  12    8.50    6.37   0
   6   4 -12    9.41    4.55   0
  -4  -4  12    3.03    3.03   0
   4   4 -12   -4.85    4.25   0
  -2  -4  12  189.65    5.77   0
   2   4 -12  187.22    9.10   0
   0  -4 -12  444.23    9.41   0
   0   4  12  439.07   14.26   0
  -2  -4 -12    2.43    2.43   0
   2   4  12    2.73    3.94   0
  -4  -4 -12  658.45   17.90   0
   4   4  12  620.83   14.87   0
  -6  -4 -12   40.05    2.12   0
   6   4  12   31.56    3.94   0
  -8  -4 -12   57.96    4.55   0
   8   4  12   53.40    4.25   0
 -10  -4 -12  149.29   10.62   0
  10   4  12  150.50    6.07   0
 -12  -4 -12  222.72   12.44   0
  12   4  12  242.75    8.19   0
  14   4  12  107.42    6.68   0
 -14  -4 -12  126.23   14.87   0
 -16  -4 -12  121.98   15.17   0
  16   4  12   91.64   10.01   0
 -19  -5  12  108.33   11.23   0
  19   5 -12  102.56   13.05   0
 -17  -5  12  153.23   10.62   0
  17   5 -12  170.23    9.10   0
 -15  -5  12  369.89   12.14   0
  15   5 -12  379.90   14.26   0
 -13  -5  12  363.82   11.23   0
  13   5 -12  367.76   13.05   0
 -11  -5  12   84.96    6.37   0
  11   5 -12   91.94    6.98   0
  -9  -5  12  491.26   13.65   0
   9   5 -12  468.50   11.53   0
  -7  -5  12  229.70   10.32   0
   7   5 -12  237.59    8.19   0
  -5  -5  12  450.90   10.62   0
   5   5 -12  450.90   10.62   0
  -3  -5  12  542.84   13.65   0
   3   5 -12  532.53   12.74   0
  -1  -5  12  348.65    8.19   0
   1   5 -12  350.16   18.21   0
  -1  -5 -12  332.56    7.89   0
   1   5  12  330.74   12.14   0
  -3  -5 -12  434.21    9.41   0
   3   5  12  422.08   11.83   0
  -5  -5 -12  101.04   10.01   0
   5   5  12  113.18    5.77   0
  -7  -5 -12  177.21    5.16   0
   7   5  12  178.42    6.68   0
  -9  -5 -12  122.89    8.50   0
   9   5  12  108.02    6.07   0
 -11  -5 -12   29.13    7.89   0
  11   5  12   38.84    4.85   0
 -13  -5 -12    7.89    8.50   0
  13   5  12   35.81    5.46   0
  15   5  12   63.72   11.53   0
 -15  -5 -12   62.51   14.87   0
 -20  -6  12   11.53   13.05   0
 -18  -6  12   40.66   10.62   0
  18   6 -12   18.21   12.74   0
 -16  -6  12   59.47    8.19   0
  16   6 -12   41.27    8.19   0
 -14  -6  12  121.37    7.28   0
  14   6 -12  132.30    9.71   0
 -12  -6  12  133.51    6.68   0
  12   6 -12  146.86    8.80   0
 -10  -6  12  201.18    7.28   0
  10   6 -12  222.42    9.71   0
  -8  -6  12  810.78   19.42   0
   8   6 -12  800.46   17.60   0
  -6  -6  12  706.40   16.08   0
   6   6 -12  699.11   14.87   0
  -4  -6  12  188.13    5.46   0
   4   6 -12  185.40    6.98   0
  -2  -6  12  270.66    6.98   0
   2   6 -12  274.30    6.68   0
   0  -6 -12   28.22    3.03   0
   0   6  12   34.59    6.37   0
  -2  -6 -12  429.06    9.10   0
   2   6  12  446.96   12.44   0
  -4  -6 -12  330.14   10.92   0
   4   6  12  324.68   10.62   0
  -6  -6 -12   67.06    2.43   0
   6   6  12   59.78    4.85   0
  -8  -6 -12   92.85    5.16   0
   8   6  12   94.37    5.16   0
 -10  -6 -12  103.47    6.07   0
  10   6  12  100.74    6.37   0
 -12  -6 -12  189.95   11.83   0
  12   6  12  193.89    8.19   0
 -14  -6 -12  106.51   12.74   0
  14   6  12   93.46    6.98   0
  16   6  12   18.81   10.01   0
  19   7 -12  252.15   16.08   0
 -19  -7  12  250.33   24.88   0
  17   7 -12  289.78   16.99   0
 -17  -7  12  276.73   13.35   0
  15   7 -12   15.78    6.68   0
 -15  -7  12   40.36    5.77   0
 -13  -7  12  176.60    6.68   0
  13   7 -12  176.90    9.71   0
 -11  -7  12  131.99    6.37   0
  11   7 -12  130.48    8.19   0
  -9  -7  12   21.54    3.34   0
   9   7 -12   21.54    4.85   0
  -7  -7  12   16.39    2.12   0
   7   7 -12   13.35    3.94   0
  -5  -7  12  328.01    7.28   0
   5   7 -12  314.66    8.19   0
  -3  -7  12  554.07   11.83   0
   3   7 -12  535.87   13.35   0
   1   7 -12  892.70   20.94   0
  -1  -7  12  936.40   17.60   0
  -1  -7 -12  588.06   11.83   0
   1   7  12  552.86   17.60   0
  -3  -7 -12  263.99    6.98   0
   3   7  12  272.79    9.41   0
  -5  -7 -12  277.64   10.62   0
   5   7  12  270.97    9.10   0
  -7  -7 -12  744.63   17.90   0
   7   7  12  719.44   16.08   0
  -9  -7 -12  170.53    6.98   0
   9   7  12  170.23    7.28   0
 -11  -7 -12   64.63    6.68   0
  11   7  12   47.03    6.37   0
 -13  -7 -12  139.88    9.10   0
  13   7  12  133.21    7.59   0
  15   7  12   84.05   11.23   0
 -18  -8  12   16.08   11.23   0
  18   8 -12   11.53   11.23   0
 -16  -8  12  155.06    8.80   0
  16   8 -12  147.47   12.74   0
 -14  -8  12   18.51    7.89   0
  14   8 -12   17.30    6.68   0
 -12  -8  12   40.96    4.85   0
  12   8 -12   29.13    6.37   0
 -10  -8  12  788.93   19.12   0
  10   8 -12  757.37   16.99   0
  -8  -8  12  372.92    8.19   0
   8   8 -12  356.54    9.71   0
  -6  -8  12  161.43   10.01   0
   6   8 -12  155.06    6.07   0
  -4  -8  12  288.26   12.44   0
   4   8 -12  277.04    7.59   0
  -2  -8  12   11.83    5.16   0
   2   8 -12   21.85    3.03   0
   0  -8 -12  921.83   17.90   0
   0   8  12  904.84   21.24   0
  -2  -8 -12  317.39    7.89   0
   2   8  12  296.46    9.71   0
  -4  -8 -12    7.89    3.34   0
   4   8  12   10.62    3.94   0
  -6  -8 -12  151.11    5.46   0
   6   8  12  145.65    6.68   0
  -8  -8 -12  150.81    7.28   0
   8   8  12  147.17    6.98   0
 -10  -8 -12   60.99    5.46   0
  10   8  12   64.33    5.46   0
 -12  -8 -12   32.16   10.92   0
  12   8  12   39.75    6.37   0
 -14  -8 -12   46.12   11.83   0
  14   8  12   43.69    6.07   0
 -17  -9  12   89.21    9.71   0
  17   9 -12   74.04   10.92   0
 -15  -9  12  116.22    9.71   0
  15   9 -12  111.36    8.19   0
 -13  -9  12   85.27    5.77   0
  13   9 -12   83.44    7.59   0
 -11  -9  12   68.88    5.16   0
  11   9 -12   84.96    6.37   0
  -9  -9  12   18.21    7.28   0
   9   9 -12   17.30    4.85   0
  -7  -9  12  282.80   11.83   0
   7   9 -12  271.27    8.50   0
  -5  -9  12   94.98    7.28   0
   5   9 -12   75.25    5.16   0
  -3  -9  12  985.56   27.61   0
   3   9 -12  950.96   20.94   0
  -1  -9  12  956.73   22.76   0
   1   9 -12  925.17   21.24   0
  -1  -9 -12  195.11    6.68   0
   1   9  12  201.48    7.59   0
   3   9  12  272.79    9.10   0
  -3  -9 -12  267.63   10.32   0
  -5  -9 -12  862.97   22.15   0
   5   9  12  813.20   20.03   0
  -7  -9 -12  240.93    9.71   0
   7   9  12  252.46    8.19   0
  -9  -9 -12   10.32    5.46   0
   9   9  12    2.12    4.25   0
 -11  -9 -12   60.99    8.80   0
  11   9  12   73.43    6.98   0
 -13  -9 -12  230.31   17.90   0
  13   9  12  213.01    9.10   0
  15   9  12  210.58   11.23   0
  18  10 -12   86.18   10.01   0
  16  10 -12   64.93    8.80   0
 -14 -10  12   87.69    6.68   0
  14  10 -12   88.30    7.28   0
 -12 -10  12   -7.89    7.89   0
  12  10 -12    8.80    5.46   0
 -10 -10  12   29.74    7.89   0
  10  10 -12   23.67    5.46   0
  -8 -10  12 1943.20   50.37   0
   8  10 -12 1955.03   36.11   0
  -6 -10  12  294.94   13.05   0
   6  10 -12  296.15    8.50   0
  -4 -10  12  343.79   13.05   0
   4  10 -12  348.95    9.71   0
  -2 -10  12  147.77    8.50   0
   2  10 -12  126.53    4.55   0
   0 -10 -12  362.91   13.65   0
   0  10  12  335.30   10.62   0
  -2 -10 -12  107.11    7.89   0
   2  10  12   93.76    4.25   0
  -4 -10 -12   80.71    3.94   0
   4  10  12   85.27    5.77   0
  -6 -10 -12   45.21    4.25   0
   6  10  12   51.89    5.16   0
  -8 -10 -12   21.24    4.55   0
   8  10  12   40.96    5.46   0
 -10 -10 -12   23.97    3.94   0
  10  10  12   25.19    5.46   0
 -12 -10 -12  167.80   13.96   0
  12  10  12  148.38    8.50   0
  14  10  12   16.39    7.28   0
  17  11 -12  125.62   10.92   0
  15  11 -12   22.15   10.01   0
 -13 -11  12   46.12   10.32   0
  13  11 -12   52.49    7.59   0
 -11 -11  12  107.42   10.32   0
  11  11 -12   90.12    7.28   0
  -9 -11  12  240.62   14.26   0
   9  11 -12  204.82    7.89   0
  -7 -11  12  587.15   20.03   0
   7  11 -12  575.01   13.65   0
  -5 -11  12  669.07   20.63   0
   5  11 -12  615.97   14.26   0
  -3 -11  12   60.38    7.89   0
   3  11 -12   66.15    5.16   0
  -1 -11  12  493.69   16.69   0
   1  11 -12  486.41   11.53   0
  -1 -11 -12   13.65    9.41   0
   1  11  12   22.45    3.94   0
  -3 -11 -12   63.72    7.28   0
   3  11  12   61.29    4.25   0
  -5 -11 -12  385.97   10.62   0
   5  11  12  375.35   10.62   0
  -7 -11 -12   33.98    4.55   0
   7  11  12   33.68    4.85   0
  -9 -11 -12   47.64    5.77   0
   9  11  12   51.28    5.46   0
 -11 -11 -12   54.31   10.01   0
  11  11  12   58.56    6.37   0
  13  11  12  318.00   11.83   0
  16  12 -12   25.49    8.19   0
  14  12 -12   84.35    8.50   0
 -12 -12  12  165.37   15.48   0
  12  12 -12  189.95    9.10   0
 -10 -12  12  203.00   12.44   0
  10  12 -12  216.96   10.62   0
  -8 -12  12   31.25    8.80   0
   8  12 -12   40.66    5.77   0
  -6 -12  12  277.34   12.74   0
   6  12 -12  280.98    8.50   0
  -4 -12  12  587.15   19.42   0
   4  12 -12  558.62   12.74   0
  -2 -12  12   19.42    6.68   0
   2  12 -12   21.24    3.94   0
   0 -12 -12   71.00   10.92   0
   0  12  12   63.42    6.37   0
  -2 -12 -12   15.17   12.44   0
   2  12  12    4.25    2.73   0
  -4 -12 -12   52.19    3.94   0
   4  12  12   59.17    3.64   0
  -6 -12 -12  112.57    5.77   0
   6  12  12   90.12    6.37   0
  -8 -12 -12   38.54    5.16   0
   8  12  12   26.10    5.16   0
 -10 -12 -12   47.64    9.10   0
  10  12  12   35.81    5.46   0
 -12 -12 -12   28.52   10.32   0
  12  12  12   15.17    6.07   0
  15  13 -12  143.22   10.62   0
  13  13 -12   68.27    9.10   0
 -11 -13  12   30.04   10.92   0
  11  13 -12   23.06    6.68   0
  -9 -13  12  236.38   13.05   0
   9  13 -12  263.38    8.80   0
  -7 -13  12  381.11   16.39   0
   7  13 -12  378.69   11.23   0
  -5 -13  12   83.14   10.01   0
   5  13 -12   78.59    5.16   0
  -3 -13  12  546.49   18.21   0
   3  13 -12  568.03   13.96   0
  -1 -13  12   -8.80    4.25   0
   1  13 -12   10.01    4.55   0
  -1 -13 -12  460.61   27.61   0
   1  13  12  443.01   13.35   0
  -3 -13 -12  767.08   24.88   0
   3  13  12  755.55   15.17   0
  -5 -13 -12  188.74    9.10   0
   5  13  12  177.81    5.46   0
  -7 -13 -12   31.86    4.55   0
   7  13  12   44.60    5.77   0
  -9 -13 -12   13.65    9.71   0
   9  13  12   32.16    5.77   0
 -11 -13 -12  217.87   16.69   0
  11  13  12  248.21   10.01   0
  14  14 -12   60.08    9.41   0
  12  14 -12   -2.73    6.98   0
 -10 -14  12  864.49   27.31   0
  10  14 -12  910.00   23.36   0
  -8 -14  12    4.85    8.19   0
   8  14 -12    9.71    4.85   0
  -6 -14  12  115.31   10.92   0
   6  14 -12  145.35    7.28   0
  -4 -14  12  298.58   14.26   0
   4  14 -12  269.45    9.71   0
  -2 -14  12   28.83    6.98   0
   2  14 -12   33.68    4.85   0
   0 -14 -12  313.75   20.63   0
   0  14  12  345.01   11.53   0
  -2 -14 -12  118.95   18.81   0
   2  14  12  128.05    7.59   0
  -4 -14 -12  140.49    9.10   0
   4  14  12  123.19    5.16   0
  -6 -14 -12  135.94   10.32   0
   6  14  12  123.50    6.68   0
  -8 -14 -12  198.75   14.87   0
   8  14  12  179.03    8.80   0
 -10 -14 -12   83.75   11.53   0
  10  14  12   74.34    7.28   0
  12  14  12    9.10    8.80   0
  13  15 -12   81.02    8.80   0
  11  15 -12  283.41   12.74   0
  -9 -15  12  481.25   19.72   0
   9  15 -12  525.85   13.65   0
  -7 -15  12   13.35   11.83   0
   7  15 -12    8.50    4.85   0
  -5 -15  12  145.65   11.23   0
   5  15 -12  181.76    8.19   0
  -3 -15  12  259.13   22.15   0
   3  15 -12  236.98    9.10   0
  -1 -15  12   61.60   15.48   0
   1  15 -12   67.36    5.77   0
  -1 -15 -12   39.14   12.14   0
   1  15  12   45.82    6.68   0
  -3 -15 -12  104.08    7.89   0
   3  15  12   91.94    4.25   0
  -5 -15 -12    0.61    6.98   0
   5  15  12   14.87    3.34   0
  -7 -15 -12   69.79   11.23   0
   7  15  12   73.73    6.98   0
  -9 -15 -12   15.78    6.68   0
   9  15  12   33.98    6.98   0
  11  15  12   87.69   12.14   0
  12  16 -12  104.99   10.32   0
  10  16 -12  222.11   12.14   0
  -8 -16  12   45.82   16.69   0
   8  16 -12   53.40    5.77   0
  -6 -16  12    7.89    7.59   0
   6  16 -12    9.10    5.77   0
  -4 -16  12   64.93   21.54   0
   4  16 -12   88.00    6.68   0
  -2 -16  12   -6.07   16.39   0
   2  16 -12   21.85    4.85   0
   0 -16 -12   63.72   14.26   0
   0  16  12   73.73    8.50   0
  -2 -16 -12   19.12   12.74   0
   2  16  12   35.50    6.98   0
  -4 -16 -12   71.00    9.71   0
   4  16  12   66.76    4.25   0
  -6 -16 -12   91.64   12.14   0
   6  16  12   81.93    4.55   0
   8  16  12   32.16    8.50   0
  11  17 -12  155.06   10.01   0
   9  17 -12   23.36    5.77   0
  -7 -17  12   76.47   15.78   0
   7  17 -12   62.51    6.07   0
   5  17 -12   89.51    5.77   0
   3  17 -12  159.30    8.50   0
  -1 -17  12  101.65   16.08   0
   1  17 -12  120.16    6.98   0
   1  17  12  146.56    9.71   0
  -3 -17 -12  475.79   27.01   0
   3  17  12  494.29   15.78   0
  -5 -17 -12    4.55    7.89   0
   5  17  12   -2.43    8.19   0
   7  17  12   29.74    9.10   0
  10  18 -12  505.22   23.67   0
   8  18 -12   49.46    7.28   0
   6  18 -12   50.98    6.98   0
   4  18 -12   99.53    8.80   0
   2  18 -12    0.61    4.55   0
   0  18  12  319.21   15.17   0
   2  18  12    4.55    5.16   0
   4  18  12   30.65    6.37   0
   6  18  12   73.73   12.14   0
   7  19 -12   82.23    9.41   0
   5  19 -12   24.58    6.68   0
   3  19 -12    1.21    6.68   0
   1  19 -12   65.85    7.89   0
   1  19  12    0.61    6.68   0
   3  19  12  268.24   11.53   0
   2  20 -12  -15.78   16.69   0
 -19  -1  13   46.73   10.32   0
  19   1 -13   57.96    9.10   0
 -17  -1  13   20.33    7.59   0
  17   1 -13   29.43    8.80   0
 -15  -1  13  182.67    8.50   0
  15   1 -13  167.19    9.41   0
 -13  -1  13  246.39   13.65   0
  13   1 -13  222.72   13.05   0
 -11  -1  13  195.11   11.23   0
  11   1 -13  177.21   11.53   0
  -9  -1  13   29.74    7.59   0
   9   1 -13   46.43    8.80   0
  -7  -1  13   97.71    7.59   0
   7   1 -13  103.77    6.98   0
  -5  -1  13   95.28    5.46   0
   5   1 -13   91.64    5.46   0
  -3  -1  13  199.96    6.07   0
   3   1 -13  203.91    5.77   0
  -1  -1  13  187.83    5.77   0
   1   1 -13  161.73    7.89   0
  -1  -1 -13  683.64   16.08   0
   1   1  13  688.80   19.42   0
  -3  -1 -13   59.17    4.85   0
   3   1  13   67.67    4.25   0
  -5  -1 -13  162.94    4.55   0
   5   1  13  163.25    6.37   0
  -7  -1 -13   19.72    1.82   0
   7   1  13    7.89    3.64   0
  -9  -1 -13   38.23    5.16   0
   9   1  13   49.16    3.64   0
 -11  -1 -13   26.10    5.16   0
  11   1  13   33.07    3.34   0
 -13  -1 -13   68.27    6.68   0
  13   1  13   81.32    7.59   0
 -15  -1 -13   26.10    9.10   0
  15   1  13   58.26   11.23   0
 -20  -2  13  111.36   12.44   0
  20   2 -13  107.11   17.60   0
  18   2 -13  115.31   11.23   0
 -18  -2  13  121.07   10.92   0
 -16  -2  13  409.33   13.35   0
  16   2 -13  379.90   13.05   0
 -14  -2  13  226.36    9.10   0
  14   2 -13  232.73   12.14   0
 -12  -2  13  293.72   15.17   0
  12   2 -13  260.04   13.05   0
 -10  -2  13   88.91    8.50   0
  10   2 -13   80.41    7.89   0
  -8  -2  13   83.14   12.44   0
   8   2 -13   82.53    6.37   0
  -6  -2  13  177.21    7.28   0
   6   2 -13  157.79   10.01   0
  -4  -2  13  617.19   12.74   0
   4   2 -13  617.49   13.35   0
  -2  -2  13  179.03    6.07   0
   2   2 -13  189.34    5.16   0
   0  -2 -13   82.53    3.94   0
   0   2  13   58.87    6.37   0
  -2  -2 -13  113.18    4.85   0
   2   2  13  104.08    6.07   0
  -4  -2 -13  883.30   20.33   0
   4   2  13  895.44   20.33   0
  -6  -2 -13  255.49    5.16   0
   6   2  13  242.14    7.28   0
  -8  -2 -13  273.70    9.10   0
   8   2  13  262.17    7.89   0
 -10  -2 -13   95.89    6.37   0
  10   2  13   94.37    4.85   0
 -12  -2 -13   65.85    6.68   0
  12   2  13   61.29    4.55   0
 -14  -2 -13   62.20   11.53   0
  14   2  13   54.92   10.32   0
  16   2  13  107.11   11.83   0
 -16  -2 -13   98.31   11.53   0
 -19  -3  13   18.51    9.41   0
  19   3 -13  -13.35   12.74   0
 -17  -3  13   16.69    7.89   0
  17   3 -13   30.65    9.10   0
 -15  -3  13   35.20    6.37   0
  15   3 -13   15.48    7.59   0
 -13  -3  13   75.25    6.37   0
  13   3 -13   76.77    7.59   0
 -11  -3  13  284.93   13.96   0
  11   3 -13  269.75   10.92   0
  -9  -3  13  135.33    8.50   0
   9   3 -13  127.14    7.59   0
  -7  -3  13  300.40   11.83   0
   7   3 -13  309.81   10.92   0
  -5  -3  13   16.69    3.94   0
   5   3 -13    5.46    7.89   0
  -3  -3  13   27.61    3.34   0
   3   3 -13   33.38    2.73   0
  -1  -3  13  247.00    6.68   0
   1   3 -13  264.90   11.53   0
  -1  -3 -13  361.09    8.50   0
   1   3  13  379.90   12.74   0
  -3  -3 -13  104.99    5.46   0
   3   3  13  129.26    6.37   0
  -5  -3 -13  171.44    4.85   0
   5   3  13  173.87    7.59   0
  -7  -3 -13  221.20    7.28   0
   7   3  13  201.78    6.98   0
  -9  -3 -13  289.48    9.10   0
   9   3  13  299.49    8.80   0
 -11  -3 -13  416.92   13.35   0
  11   3  13  412.06   11.23   0
 -13  -3 -13   90.12    7.59   0
  13   3  13   87.09    5.46   0
 -15  -3 -13    5.16    6.68   0
  15   3  13   -1.82    7.28   0
 -20  -4  13    9.41   18.81   0
 -18  -4  13   15.17    7.28   0
  18   4 -13   17.90   10.92   0
 -16  -4  13  268.24   10.62   0
  16   4 -13  274.61   12.74   0
 -14  -4  13  208.46    8.19   0
  14   4 -13  205.43   10.62   0
 -12  -4  13 1425.84   32.77   0
  12   4 -13 1399.44   31.86   0
 -10  -4  13   25.49    6.98   0
  10   4 -13   32.16    5.77   0
  -8  -4  13  351.38   12.74   0
   8   4 -13  359.57   11.53   0
  -6  -4  13   58.87    4.55   0
   6   4 -13   58.56    5.16   0
  -4  -4  13   82.53    4.25   0
   4   4 -13   84.05    4.85   0
  -2  -4  13  273.09    7.59   0
   2   4 -13  304.34   14.26   0
   0  -4 -13  495.81   10.62   0
   0   4  13  542.84   23.97   0
  -2  -4 -13 1458.91   27.61   0
   2   4  13 1438.28   40.05   0
  -4  -4 -13  487.32   14.26   0
   4   4  13  467.29   12.14   0
  -6  -4 -13   17.30    6.98   0
   6   4  13   17.30    3.94   0
  -8  -4 -13  541.93   13.65   0
   8   4  13  553.16   13.05   0
 -10  -4 -13  103.77    5.77   0
  10   4  13  114.09    5.77   0
 -12  -4 -13  150.81    7.89   0
  12   4  13  146.26    6.68   0
 -14  -4 -13   62.81    7.89   0
  14   4  13   76.77   11.23   0
 -16  -4 -13   64.93    9.41   0
  16   4  13   67.36   10.92   0
 -19  -5  13   33.38   17.60   0
  19   5 -13   39.45   10.92   0
 -17  -5  13   -1.82    5.46   0
  17   5 -13   15.48    7.59   0
 -15  -5  13   67.36    7.28   0
  15   5 -13   64.63    7.89   0
 -13  -5  13   10.32    5.16   0
  13   5 -13    0.91    5.46   0
 -11  -5  13  166.59    7.89   0
  11   5 -13  164.46   10.01   0
  -9  -5  13    9.41    4.25   0
   9   5 -13    6.98    5.16   0
  -7  -5  13  217.56   10.62   0
   7   5 -13  235.16    8.80   0
  -5  -5  13  506.13   11.83   0
   5   5 -13  491.87   12.74   0
  -3  -5  13  584.11   12.44   0
   3   5 -13  612.94   14.26   0
  -1  -5  13  105.60    4.25   0
   1   5 -13  111.36    8.80   0
  -1  -5 -13   33.98    3.03   0
   1   5  13   42.48    5.16   0
  -3  -5 -13  287.96    7.89   0
   3   5  13  270.66    8.80   0
  -5  -5 -13  557.41   25.49   0
   5   5  13  524.64   13.65   0
  -7  -5 -13   20.03    1.82   0
   7   5  13    4.55    3.64   0
  -9  -5 -13 1498.66   28.22   0
   9   5  13 1495.02   29.74   0
 -11  -5 -13  199.05    8.80   0
  11   5  13  203.60    7.59   0
 -13  -5 -13  356.54   24.58   0
  13   5  13  284.32   10.01   0
 -15  -5 -13   21.24   11.23   0
  15   5  13    2.12    8.80   0
  18   6 -13   11.83    9.71   0
 -18  -6  13   22.45   11.83   0
 -16  -6  13   32.16    6.07   0
  16   6 -13   23.67   11.23   0
 -14  -6  13   41.27    4.55   0
  14   6 -13   50.98    6.98   0
 -12  -6  13  818.36   20.33   0
  12   6 -13  848.71   21.85   0
 -10  -6  13  829.89   19.72   0
  10   6 -13  809.26   17.60   0
  -8  -6  13  388.70   11.23   0
   8   6 -13  382.33   10.92   0
  -6  -6  13  205.43    6.98   0
   6   6 -13  226.97    6.98   0
  -4  -6  13  528.58   11.83   0
   4   6 -13  520.69   13.35   0
   2   6 -13  757.37   22.76   0
  -2  -6  13  782.86   15.78   0
   0  -6 -13 4495.38   77.38   0
   0   6  13 4492.35  107.72   0
  -2  -6 -13  133.51    4.85   0
   2   6  13  140.79    6.68   0
  -4  -6 -13   95.89    6.68   0
   4   6  13   88.60    6.07   0
  -6  -6 -13   79.80    7.89   0
   6   6  13   78.89    4.55   0
  -8  -6 -13   57.96    3.64   0
   8   6  13   48.25    5.46   0
 -10  -6 -13  174.47    8.19   0
  10   6  13  179.03    7.89   0
 -12  -6 -13   84.35    7.89   0
  12   6  13   94.37    6.07   0
 -14  -6 -13  131.69   15.17   0
  14   6  13  155.97   12.44   0
 -19  -7  13  394.77   27.92   0
  19   7 -13  363.82   30.95   0
  17   7 -13  236.98   15.17   0
 -17  -7  13  251.24   22.45   0
 -15  -7  13   57.35    5.46   0
  15   7 -13   69.79    8.50   0
 -13  -7  13    9.10    4.85   0
  13   7 -13  -18.21    7.89   0
 -11  -7  13  258.83    8.80   0
  11   7 -13  265.20   10.01   0
  -9  -7  13   94.06    4.85   0
   9   7 -13   83.75    4.85   0
  -7  -7  13  248.51    6.37   0
   7   7 -13  251.85    8.19   0
  -5  -7  13   77.38    3.94   0
   5   7 -13   86.78    4.85   0
  -3  -7  13  174.47    5.16   0
   3   7 -13  166.59    5.46   0
  -1  -7  13   45.82    3.03   0
   1   7 -13   30.04    6.68   0
  -1  -7 -13   90.12    3.94   0
   1   7  13   89.51    8.80   0
  -3  -7 -13   94.67    3.94   0
   3   7  13   99.53    6.07   0
  -5  -7 -13   22.76    5.16   0
   5   7  13   26.10    5.16   0
  -7  -7 -13   37.32    2.43   0
   7   7  13   35.20    4.25   0
  -9  -7 -13   28.22    4.55   0
   9   7  13   30.04    4.55   0
 -11  -7 -13  226.06    9.71   0
  11   7  13  206.34    8.80   0
 -13  -7 -13  133.81    9.71   0
  13   7  13  136.85    8.19   0
  15   7  13   16.08    9.71   0
 -18  -8  13   59.78   17.60   0
  18   8 -13   20.63   13.96   0
  16   8 -13  210.89   14.87   0
 -14  -8  13   24.88    5.77   0
  14   8 -13   18.81    6.68   0
 -12  -8  13   10.62    4.25   0
  12   8 -13   10.92    6.37   0
 -10  -8  13  879.96   21.24   0
  10   8 -13  874.50   17.30   0
  -8  -8  13  591.39   12.14   0
   8   8 -13  580.17   13.96   0
  -6  -8  13  941.56   29.13   0
   6   8 -13  907.88   18.21   0
  -4  -8  13  468.20   15.78   0
   4   8 -13  427.24   11.83   0
  -2  -8  13 2571.00   44.91   0
   2   8 -13 2459.34   43.69   0
   0  -8 -13  115.00    4.55   0
   0   8  13  118.95    6.98   0
  -2  -8 -13   31.56    3.03   0
   2   8  13   31.56    4.55   0
  -4  -8 -13  252.15    8.50   0
   4   8  13  231.52    8.80   0
  -6  -8 -13  457.88   15.48   0
   6   8  13  456.67   11.83   0
  -8  -8 -13  165.07    7.28   0
   8   8  13  186.31    7.59   0
 -10  -8 -13   46.73    5.77   0
  10   8  13   42.48    5.77   0
 -12  -8 -13   32.77    8.80   0
  12   8  13   58.87    5.77   0
  14   8  13  168.41   11.23   0
  17   9 -13   26.70    8.80   0
  15   9 -13   41.57    8.19   0
 -13  -9  13   37.63    5.77   0
  13   9 -13   24.88    5.77   0
 -11  -9  13   11.53    3.94   0
  11   9 -13   24.88    5.77   0
  -9  -9  13  108.33    9.41   0
   9   9 -13   92.85    6.68   0
  -7  -9  13  129.57    9.10   0
   7   9 -13  129.87    6.37   0
  -5  -9  13   19.72    7.28   0
   5   9 -13   16.08    4.25   0
  -3  -9  13  391.43   14.56   0
   3   9 -13  419.35   10.01   0
  -1  -9  13  269.75   11.53   0
   1   9 -13  259.44    9.41   0
  -1  -9 -13    8.19    3.94   0
   1   9  13   10.62    3.94   0
  -3  -9 -13  397.80   11.23   0
   3   9  13  395.07   11.83   0
  -5  -9 -13   54.62    6.07   0
   5   9  13   71.00    6.68   0
  -7  -9 -13  102.26    4.55   0
   7   9  13   98.62    5.77   0
  -9  -9 -13   52.80    4.25   0
   9   9  13   65.85    5.77   0
 -11  -9 -13    9.41    7.59   0
  11   9  13    4.25    5.77   0
  13   9  13  159.30    8.50   0
  16  10 -13    5.77    7.28   0
 -14 -10  13  145.35   20.63   0
  14  10 -13  138.97   10.32   0
 -12 -10  13   60.99    4.55   0
  12  10 -13   66.45    6.37   0
 -10 -10  13   22.76    7.28   0
  10  10 -13   22.15    5.16   0
  -8 -10  13   33.07    9.41   0
   8  10 -13   33.68    5.16   0
  -6 -10  13  128.66   10.01   0
   6  10 -13  127.75    6.07   0
  -4 -10  13  207.85   10.92   0
   4  10 -13  195.11    7.89   0
  -2 -10  13  192.07   10.32   0
   2  10 -13  199.96    6.98   0
   0 -10 -13  258.83    9.10   0
   0  10  13  247.91    9.10   0
  -2 -10 -13  514.93   16.99   0
   2  10  13  507.95   13.65   0
  -4 -10 -13  135.94    9.10   0
   4  10  13  118.95    7.28   0
  -6 -10 -13   58.26    3.64   0
   6  10  13   47.03    4.85   0
  -8 -10 -13   23.06    4.25   0
   8  10  13   20.94    5.16   0
 -10 -10 -13   58.87    5.77   0
  10  10  13   45.21    6.98   0
 -12 -10 -13   48.25    9.10   0
  12  10  13   25.19    6.07   0
  14  10  13   25.19   21.85   0
  17  11 -13   65.85   14.56   0
  15  11 -13  137.46   10.01   0
 -13 -11  13   57.96   12.74   0
  13  11 -13   49.16    7.28   0
 -11 -11  13    8.80    9.41   0
  11  11 -13   10.62    5.77   0
  -9 -11  13   15.78    7.89   0
   9  11 -13    9.71    6.37   0
  -7 -11  13   45.52    8.19   0
   7  11 -13   60.38    5.16   0
  -5 -11  13   44.00    6.98   0
   5  11 -13   56.14    5.16   0
  -3 -11  13  134.42    8.19   0
   3  11 -13  131.69    5.77   0
  -1 -11  13   40.66    7.28   0
   1  11 -13   62.51    6.37   0
  -1 -11 -13   96.49   11.23   0
   1  11  13   96.80    6.07   0
  -3 -11 -13  274.61   11.83   0
   3  11  13  271.57    7.59   0
  -5 -11 -13   96.19    9.71   0
   5  11  13   63.72    5.46   0
  -7 -11 -13   44.60    4.25   0
   7  11  13   45.21    6.07   0
  -9 -11 -13  124.10    7.28   0
   9  11  13   89.51    7.28   0
 -11 -11 -13   26.70    9.10   0
  11  11  13   11.83    6.98   0
  13  11  13  141.70    9.41   0
  16  12 -13   62.81   10.62   0
  14  12 -13    2.12    9.71   0
 -12 -12  13  140.79   12.14   0
  12  12 -13  123.50    8.80   0
 -10 -12  13   67.67   11.53   0
  10  12 -13   63.11    6.98   0
  -8 -12  13  333.78   14.26   0
   8  12 -13  335.60   10.92   0
  -6 -12  13    4.85    7.59   0
   6  12 -13   14.26    4.55   0
  -4 -12  13  427.84   15.17   0
   4  12 -13  414.19   10.92   0
  -2 -12  13  148.99    9.10   0
   2  12 -13  155.66    5.77   0
   0 -12 -13  121.07    6.98   0
   0  12  13  127.14    7.28   0
  -2 -12 -13   48.85   11.23   0
   2  12  13   51.89    5.46   0
  -4 -12 -13   27.01    8.80   0
   4  12  13   34.29    4.85   0
  -6 -12 -13   47.34    3.94   0
   6  12  13   37.93    5.46   0
  -8 -12 -13    6.37    4.25   0
   8  12  13   16.39    5.46   0
 -10 -12 -13   25.49    8.19   0
  10  12  13   16.69    5.77   0
  12  12  13   89.51    8.19   0
  15  13 -13   34.89    9.41   0
  13  13 -13  106.81    9.71   0
 -11 -13  13  256.10   14.26   0
  11  13 -13  266.11   11.53   0
  -9 -13  13  722.48   25.19   0
   9  13 -13  724.60   16.69   0
  -7 -13  13  210.28   13.35   0
   7  13 -13  152.32    8.19   0
  -5 -13  13  169.01   10.32   0
   5  13 -13  178.72    7.28   0
  -3 -13  13   45.52    8.50   0
   3  13 -13   55.53    5.77   0
  -1 -13  13   55.23    8.50   0
   1  13 -13   54.01    6.98   0
  -1 -13 -13  180.24   15.17   0
   1  13  13  163.25    8.19   0
  -3 -13 -13   98.92   12.44   0
   3  13  13  107.42    4.85   0
  -5 -13 -13   48.25    5.16   0
   5  13  13   48.55    5.16   0
  -7 -13 -13   60.08    6.98   0
   7  13  13   45.82    5.77   0
  -9 -13 -13  206.94   13.65   0
   9  13  13  190.25    8.80   0
  11  13  13   47.64    7.28   0
  14  14 -13   33.98    7.89   0
  12  14 -13  268.84   13.35   0
 -10 -14  13  159.91   15.48   0
  10  14 -13  163.85    7.89   0
  -8 -14  13  141.10   11.83   0
   8  14 -13  103.77    6.68   0
  -6 -14  13    2.12    7.59   0
   6  14 -13   25.79    4.85   0
  -4 -14  13  105.90    9.10   0
   4  14 -13  112.27    6.68   0
  -2 -14  13  160.21   10.01   0
   2  14 -13  147.77    6.37   0
   0 -14 -13  198.14   20.63   0
   0  14  13  159.30    8.80   0
  -2 -14 -13   40.36   15.78   0
   2  14  13   36.72    5.46   0
  -4 -14 -13   52.80   12.44   0
   4  14  13   68.27    4.25   0
  -6 -14 -13    6.98    6.37   0
   6  14  13  -10.62    4.55   0
  -8 -14 -13   47.03    8.19   0
   8  14  13   48.25    7.28   0
  10  14  13  134.42    8.50   0
  13  15 -13  418.74   17.30   0
  11  15 -13   -0.91   10.32   0
  -9 -15  13   32.77   11.83   0
   9  15 -13   24.27    6.68   0
   7  15 -13    2.43    5.16   0
  -7 -15  13   12.14    7.89   0
  -5 -15  13  -11.83    8.50   0
   5  15 -13    5.77    4.55   0
  -3 -15  13  311.93   14.56   0
   3  15 -13  345.01   11.23   0
  -1 -15  13   10.32   16.08   0
   1  15 -13   10.92    6.37   0
  -1 -15 -13  162.94   19.42   0
   1  15  13  153.84    8.50   0
  -3 -15 -13   73.13   19.12   0
   3  15  13   95.28    6.98   0
  -5 -15 -13   10.62    5.77   0
   5  15  13   13.65    3.03   0
   7  15  13   41.87    5.77   0
   9  15  13   73.13   10.01   0
  12  16 -13   77.38   10.01   0
  10  16 -13  120.77   11.23   0
  -8 -16  13   -2.43   10.32   0
   8  16 -13   22.15    6.07   0
  -6 -16  13   68.27   15.17   0
   6  16 -13   75.25    6.37   0
  -4 -16  13  179.63   19.72   0
   4  16 -13  142.92    7.59   0
  -2 -16  13   53.40   13.65   0
   2  16 -13   57.35    5.46   0
   0 -16 -13  418.13   30.04   0
   0  16  13  442.41   14.56   0
  -2 -16 -13   96.80   20.63   0
   2  16  13  111.06    8.19   0
   4  16  13   -1.82    5.16   0
   6  16  13   10.92    8.19   0
   8  16  13   88.60    9.71   0
  11  17 -13   49.16   17.90   0
   9  17 -13  318.30   12.74   0
  -7 -17  13   53.10   17.90   0
   7  17 -13   36.41    5.46   0
   5  17 -13  237.29   10.62   0
   3  17 -13  132.60    8.50   0
   1  17 -13  289.78   10.92   0
   1  17  13  307.99   13.65   0
   3  17  13   71.31    6.98   0
   5  17  13  196.63   12.14   0
   7  17  13  290.08   18.81   0
   8  18 -13   61.90    7.28   0
   6  18 -13   -2.73    7.59   0
   4  18 -13   -3.64    8.19   0
   2  18 -13  294.94   13.65   0
   0  18  13   21.85    6.98   0
   2  18  13   93.76    7.59   0
   4  18  13   71.31   11.53   0
   5  19 -13  186.01   15.78   0
   3  19 -13   77.98    9.41   0
   1  19 -13   97.40    8.50   0
   1  19  13   75.86    7.59   0
  20   0 -14  139.28   22.45   0
  18   0 -14   81.62   10.92   0
  16   0 -14  120.16    9.41   0
  14   0 -14    6.37    7.59   0
  12   0 -14  804.41   25.49   0
  10   0 -14   71.61    8.19   0
   8   0 -14   54.01    7.89   0
   6   0 -14  440.89   12.14   0
   4   0 -14  155.97    5.46   0
   2   0 -14   46.73    3.34   0
   0   0  14  387.49   10.92   0
   2   0  14  806.83   23.06   0
   4   0  14 1141.82   21.85   0
   6   0  14  215.44    5.16   0
   8   0  14 1228.30   20.63   0
  10   0  14  219.38    8.80   0
  12   0  14   66.76    6.07   0
  14   0  14  385.36   18.21   0
 -19  -1  14   -6.98    7.28   0
  19   1 -14   -3.03   13.05   0
 -17  -1  14   16.08    9.41   0
  17   1 -14   19.12    7.59   0
 -15  -1  14  729.15   19.72   0
  15   1 -14  706.70   24.58   0
 -13  -1  14  125.93   12.14   0
  13   1 -14  122.28   10.32   0
 -11  -1  14  184.49   10.92   0
  11   1 -14  186.61   12.44   0
  -9  -1  14  174.78   10.92   0
   9   1 -14  170.23    9.71   0
  -7  -1  14  204.82    8.80   0
   7   1 -14  216.65   10.92   0
  -5  -1  14  737.65   15.78   0
   5   1 -14  690.31   14.56   0
  -3  -1  14  119.25    4.85   0
   3   1 -14  121.68    4.85   0
  -1  -1  14   46.43    3.64   0
   1   1 -14   50.67    5.77   0
  -1  -1 -14 2532.46   51.89   0
   1   1  14 2467.53   62.51   0
  -3  -1 -14 2709.06   67.67   0
   3   1  14 2696.32   69.18   0
  -5  -1 -14  507.34   10.32   0
   5   1  14  493.08   13.35   0
  -7  -1 -14  314.36    6.37   0
   7   1  14  328.92    8.50   0
  -9  -1 -14  534.96   14.87   0
   9   1  14  562.26   12.74   0
 -11  -1 -14  287.05   10.32   0
  11   1  14  294.94    8.50   0
 -13  -1 -14  203.00   11.83   0
  13   1  14  216.96   13.96   0
 -15  -1 -14   11.53    9.10   0
  15   1  14   29.43    8.50   0
 -18  -2  14   17.90    8.50   0
  18   2 -14   33.07    8.80   0
 -16  -2  14   91.94    7.89   0
  16   2 -14   77.68    9.10   0
 -14  -2  14    3.64    5.16   0
  14   2 -14   31.25    9.41   0
 -12  -2  14   -0.91    7.28   0
  12   2 -14  -14.56    6.68   0
 -10  -2  14   85.87    7.59   0
  10   2 -14   69.18    7.59   0
  -8  -2  14    6.37    5.77   0
   8   2 -14   -2.73    5.16   0
  -6  -2  14   29.74    3.94   0
   6   2 -14   34.29    6.68   0
  -4  -2  14   88.30    4.85   0
   4   2 -14   74.34    4.55   0
  -2  -2  14   57.05    3.94   0
   2   2 -14   64.93    5.77   0
   0  -2 -14  173.26    5.46   0
   0   2  14  184.18    7.89   0
  -2  -2 -14   20.63    4.25   0
   2   2  14   29.43    8.50   0
  -4  -2 -14   21.54    3.94   0
   4   2  14   28.22    4.55   0
  -6  -2 -14  176.60    4.85   0
   6   2  14  159.61    6.07   0
  -8  -2 -14  193.29    7.59   0
   8   2  14  214.22    6.68   0
 -10  -2 -14  212.71    8.50   0
  10   2  14  231.22    7.59   0
 -12  -2 -14    2.73    5.16   0
  12   2  14    6.07    3.64   0
 -14  -2 -14    6.37    7.89   0
  14   2  14    0.91    7.89   0
 -19  -3  14  136.55   10.92   0
  19   3 -14  140.19   19.72   0
 -17  -3  14   66.45   11.23   0
  17   3 -14   44.30    8.80   0
 -15  -3  14   18.81    6.68   0
  15   3 -14   10.32    9.41   0
 -13  -3  14   31.56    6.37   0
  13   3 -14   41.87    9.10   0
 -11  -3  14  165.98   11.53   0
  11   3 -14  144.74   10.62   0
  -9  -3  14   32.47    6.68   0
   9   3 -14   36.41    6.98   0
  -7  -3  14   44.91    5.46   0
   7   3 -14   47.34    6.07   0
  -5  -3  14  169.62    6.37   0
   5   3 -14  127.75    9.71   0
  -3  -3  14  792.27   16.08   0
   3   3 -14  808.65   13.96   0
  -1  -3  14 1137.58   21.54   0
   1   3 -14 1172.77   34.59   0
  -1  -3 -14  112.27    4.85   0
   1   3  14  112.88   10.32   0
  -3  -3 -14  149.59    5.46   0
   3   3  14  130.17    6.07   0
  -5  -3 -14  203.30    7.59   0
   5   3  14  219.08    7.89   0
  -7  -3 -14   12.44    6.68   0
   7   3  14   11.53    3.94   0
  -9  -3 -14  362.60   10.92   0
   9   3  14  362.60   10.01   0
 -11  -3 -14   82.53    6.37   0
  11   3  14   85.27    6.07   0
 -13  -3 -14   42.18    7.59   0
  13   3  14   44.30    7.89   0
 -15  -3 -14   13.96    8.50   0
  15   3  14    3.03    8.80   0
 -18  -4  14   32.77    9.10   0
  18   4 -14   36.41   13.35   0
  16   4 -14  264.90   22.45   0
 -16  -4  14  276.13   12.44   0
 -14  -4  14  224.54    8.80   0
  14   4 -14  224.54   11.23   0
 -12  -4  14  224.54    9.41   0
  12   4 -14  217.26    9.71   0
 -10  -4  14  617.49   20.63   0
  10   4 -14  615.37   16.39   0
  -8  -4  14  664.83   20.33   0
   8   4 -14  637.21   17.60   0
  -6  -4  14   68.88    4.55   0
   6   4 -14   51.89    7.89   0
  -4  -4  14  339.85   10.32   0
   4   4 -14  351.07    7.59   0
  -2  -4  14   42.48    3.94   0
   2   4 -14   23.67    6.68   0
   0  -4 -14  827.77   16.39   0
   0   4  14  751.30   32.16   0
  -2  -4 -14   53.71    3.64   0
   2   4  14   46.73    5.77   0
  -4  -4 -14  222.72    6.98   0
   4   4  14  224.54    8.50   0
  -6  -4 -14   27.92    5.46   0
   6   4  14   36.11    3.94   0
  -8  -4 -14  211.49    5.77   0
   8   4  14  216.35    7.28   0
 -10  -4 -14   88.00    5.77   0
  10   4  14   88.91    5.46   0
 -12  -4 -14   57.35    6.68   0
  12   4  14   42.78    4.85   0
 -14  -4 -14  106.20    9.10   0
  14   4  14  124.41   13.35   0
 -19  -5  14  188.43   18.21   0
  19   5 -14  224.85   26.40   0
 -17  -5  14    4.25    9.10   0
  17   5 -14   10.32    8.80   0
 -15  -5  14   48.25    6.07   0
  15   5 -14   63.11    9.41   0
 -13  -5  14   15.48    3.64   0
  13   5 -14   19.72    6.37   0
 -11  -5  14   20.03    4.55   0
  11   5 -14   30.65    6.98   0
  -9  -5  14   17.60    6.37   0
   9   5 -14   23.06    5.46   0
  -7  -5  14  359.27   10.32   0
   7   5 -14  354.41   10.01   0
  -5  -5  14  512.50   11.83   0
   5   5 -14  489.44   13.05   0
  -3  -5  14  412.67   10.32   0
   3   5 -14  397.20   15.48   0
  -1  -5  14  246.39    6.98   0
   1   5 -14  233.64   12.44   0
  -1  -5 -14  274.61    7.28   0
   1   5  14  279.77   11.83   0
  -3  -5 -14  151.11    5.46   0
   3   5  14  153.84    7.28   0
  -5  -5 -14   92.24    8.19   0
   5   5  14  101.35    6.07   0
  -7  -5 -14   35.50    6.98   0
   7   5  14   49.76    5.46   0
  -9  -5 -14   88.00    3.94   0
   9   5  14   81.93    6.07   0
 -11  -5 -14   16.08    3.64   0
  11   5  14   15.48    4.55   0
 -13  -5 -14  108.93   10.01   0
  13   5  14  125.93   10.62   0
 -15  -5 -14  485.19   29.74   0
  15   5  14  541.63   23.97   0
 -18  -6  14  181.76   19.12   0
  18   6 -14  165.98   15.17   0
 -16  -6  14   49.16    6.98   0
  16   6 -14   43.69   10.32   0
 -14  -6  14   35.81    5.77   0
  14   6 -14   27.92    6.98   0
 -12  -6  14  390.82   12.14   0
  12   6 -14  383.54   13.35   0
 -10  -6  14   99.22    6.07   0
  10   6 -14   75.86    6.68   0
  -8  -6  14   63.11    3.94   0
   8   6 -14   75.56    5.46   0
  -6  -6  14  145.35    6.37   0
   6   6 -14  138.06    5.46   0
  -4  -6  14  153.84    5.77   0
   4   6 -14  162.94    5.77   0
  -2  -6  14  227.58    6.68   0
   2   6 -14  245.18   11.23   0
   0  -6 -14  425.72   10.32   0
   0   6  14  409.94   20.63   0
  -2  -6 -14  106.20    4.25   0
   2   6  14  116.22    8.19   0
  -4  -6 -14  177.81    8.80   0
   4   6  14  206.34    8.50   0
  -6  -6 -14  125.02   10.92   0
   6   6  14  125.62    5.77   0
  -8  -6 -14  117.43    9.71   0
   8   6  14  121.98    6.68   0
 -10  -6 -14   72.52    4.25   0
  10   6  14   73.13    5.16   0
 -12  -6 -14  165.07    7.89   0
  12   6  14  145.35    7.28   0
 -14  -6 -14    4.55    6.98   0
  14   6  14    9.71    9.71   0
  17   7 -14  233.34   16.39   0
 -17  -7  14  222.72   19.42   0
 -15  -7  14  627.50   22.15   0
  15   7 -14  567.12   23.06   0
 -13  -7  14   25.19    5.77   0
  13   7 -14   16.69    6.98   0
 -11  -7  14  174.47    7.28   0
  11   7 -14  185.40   10.92   0
  -9  -7  14  272.18    7.28   0
   9   7 -14  260.95    7.89   0
  -7  -7  14   34.29    2.73   0
   7   7 -14   31.86    4.25   0
  -5  -7  14 1052.01   23.36   0
   5   7 -14 1049.28   24.27   0
  -3  -7  14  223.02    6.68   0
   3   7 -14  182.06    9.10   0
  -1  -7  14  140.79    5.16   0
   1   7 -14  130.48    9.71   0
  -1  -7 -14   26.40    3.34   0
   1   7  14   21.24    6.37   0
  -3  -7 -14  238.20    6.68   0
   3   7  14  243.35    9.10   0
  -5  -7 -14   33.98    4.85   0
   5   7  14   34.59    5.46   0
  -7  -7 -14   40.66    4.85   0
   7   7  14   45.52    4.85   0
  -9  -7 -14  148.38    5.77   0
   9   7  14  135.03    6.68   0
 -11  -7 -14   82.84    5.16   0
  11   7  14   83.44    6.68   0
 -13  -7 -14   60.99    7.28   0
  13   7  14   74.34    7.28   0
  18   8 -14  117.13   19.12   0
  16   8 -14   30.65   13.65   0
 -14  -8  14   58.87    6.37   0
  14   8 -14   38.23    9.71   0
 -12  -8  14  126.84    6.98   0
  12   8 -14  114.09    8.19   0
 -10  -8  14  125.93    4.55   0
  10   8 -14   95.58    6.07   0
  -8  -8  14  272.18    7.89   0
   8   8 -14  264.59    7.89   0
  -6  -8  14  243.96   12.14   0
   6   8 -14  234.55    7.59   0
  -4  -8  14  162.94    8.80   0
   4   8 -14  172.65    6.37   0
  -2  -8  14   18.81    2.43   0
   2   8 -14   19.72    6.68   0
   0  -8 -14  303.13    7.59   0
   0   8  14  307.08   13.05   0
  -2  -8 -14  119.55    4.85   0
   2   8  14  124.41    8.80   0
  -4  -8 -14   50.98    5.77   0
   4   8  14   55.83    5.46   0
  -6  -8 -14    1.21    4.85   0
   6   8  14   -0.61    4.85   0
  -8  -8 -14  128.66    8.19   0
   8   8  14  122.28    6.68   0
 -10  -8 -14   10.32    3.03   0
  10   8  14   13.05    5.16   0
  12   8  14   49.76    6.37   0
  14   8  14   45.21   19.12   0
  17   9 -14  811.08   27.92   0
  15   9 -14  502.18   18.81   0
 -13  -9  14  140.49    6.98   0
  13   9 -14  142.31    8.50   0
 -11  -9  14  120.46    4.25   0
  11   9 -14  110.75    7.28   0
  -9  -9  14  191.16   10.32   0
   9   9 -14  185.40    6.98   0
  -7  -9  14  140.79   10.01   0
   7   9 -14  139.88    6.07   0
  -5  -9  14  364.42   14.56   0
   5   9 -14  363.21   10.92   0
  -3  -9  14   37.63    5.46   0
   3   9 -14   40.66    3.34   0
  -1  -9  14  405.39   11.83   0
   1   9 -14  397.20   15.17   0
  -1  -9 -14   92.55    3.94   0
   1   9  14   88.30    8.80   0
  -3  -9 -14    8.80    3.94   0
   3   9  14   -0.91    7.59   0
  -5  -9 -14   -7.28    4.55   0
   5   9  14   -4.85    5.77   0
  -7  -9 -14  153.54    9.10   0
   7   9  14  144.43    6.98   0
  -9  -9 -14  236.98    8.80   0
   9   9  14  257.92    9.71   0
 -11  -9 -14   92.24    7.89   0
  11   9  14   74.95    7.59   0
  13   9  14   23.67    6.98   0
  16  10 -14   13.96    8.80   0
  14  10 -14  183.27   10.62   0
 -12 -10  14  251.85   15.48   0
  12  10 -14  253.97   10.92   0
 -10 -10  14  324.98   13.96   0
  10  10 -14  317.09    9.10   0
  -8 -10  14  142.61   10.92   0
   8  10 -14  135.03    6.68   0
  -6 -10  14  226.97   11.23   0
   6  10 -14  217.26    9.41   0
  -4 -10  14  747.36   24.58   0
   4  10 -14  703.97   15.48   0
  -2 -10  14  500.06   17.60   0
   2  10 -14  472.75   13.96   0
   0 -10 -14   39.14    4.85   0
   0  10  14   44.60    5.46   0
  -2 -10 -14  488.83   16.39   0
   2  10  14  487.01   19.12   0
  -4 -10 -14    8.19    6.68   0
   4  10  14   12.14    4.85   0
  -6 -10 -14   13.96    9.71   0
   6  10  14   18.21    4.55   0
  -8 -10 -14   41.87   10.62   0
   8  10  14   31.86    5.16   0
 -10 -10 -14   31.86    6.07   0
  10  10  14   29.74    6.37   0
  12  10  14   16.08    6.68   0
  15  11 -14  456.37   17.90   0
  13  11 -14  228.49   11.83   0
 -11 -11  14  405.09   18.21   0
  11  11 -14  451.21   13.05   0
  -9 -11  14  121.98   11.83   0
   9  11 -14  151.11    7.59   0
  -7 -11  14  181.15   11.23   0
   7  11 -14  154.75    6.98   0
  -5 -11  14 1015.90   30.95   0
   5  11 -14  973.42   23.67   0
  -3 -11  14  335.30   13.96   0
   3  11 -14  310.41    9.10   0
  -1 -11  14   54.92    5.77   0
   1  11 -14   52.19    6.98   0
  -1 -11 -14  143.52    9.10   0
   1  11  14  140.49    7.28   0
  -3 -11 -14   34.89    6.98   0
   3  11  14   39.75    4.85   0
  -5 -11 -14  228.18   14.26   0
   5  11  14  204.51    7.89   0
  -7 -11 -14   47.03    9.41   0
   7  11  14   44.30    5.16   0
  -9 -11 -14   54.01    5.16   0
   9  11  14   55.23    6.07   0
  11  11  14  311.02   11.83   0
  14  12 -14   79.20    9.10   0
  12  12 -14   95.58    9.41   0
 -10 -12  14  -11.83    6.68   0
  10  12 -14    1.21    5.46   0
  -8 -12  14  115.00    9.71   0
   8  12 -14  111.97    6.68   0
  -6 -12  14   16.99    7.59   0
   6  12 -14   13.96    4.55   0
  -4 -12  14   56.14    7.89   0
   4  12 -14   56.74    4.85   0
  -2 -12  14  233.95   11.83   0
   2  12 -14  232.13   10.32   0
   0 -12 -14   92.55    8.19   0
   0  12  14   89.82    6.68   0
  -2 -12 -14  -10.62   13.35   0
   2  12  14    3.94    9.10   0
  -4 -12 -14   79.50    7.28   0
   4  12  14   82.53    7.28   0
  -6 -12 -14  111.06    9.10   0
   6  12  14   91.94    6.07   0
  -8 -12 -14  141.70    8.50   0
   8  12  14  133.21    7.89   0
  10  12  14   87.09    7.28   0
  15  13 -14  134.12   16.39   0
  13  13 -14  312.84   14.87   0
 -11 -13  14  271.57   22.76   0
  11  13 -14  270.97   12.44   0
  -9 -13  14   39.75    9.10   0
   9  13 -14   44.30    7.28   0
  -7 -13  14   79.80    8.19   0
   7  13 -14   82.23    5.77   0
  -5 -13  14   22.76    8.50   0
   5  13 -14   24.27    6.07   0
  -3 -13  14   34.59    6.98   0
   3  13 -14   40.96    5.16   0
  -1 -13  14  385.06   15.48   0
   1  13 -14  370.19   11.53   0
  -1 -13 -14   36.41   11.53   0
   1  13  14   35.20    6.07   0
  -3 -13 -14  105.29   16.99   0
   3  13  14   89.21    6.07   0
  -5 -13 -14   61.60    8.80   0
   5  13  14   45.82    5.77   0
  -7 -13 -14   46.43    4.55   0
   7  13  14   33.98    5.46   0
   9  13  14   64.93    6.37   0
  14  14 -14  348.65   26.70   0
  12  14 -14   53.40    9.10   0
 -10 -14  14  351.07   25.19   0
  10  14 -14  304.34   11.83   0
  -8 -14  14    3.64    9.41   0
   8  14 -14    3.03    6.07   0
  -6 -14  14   99.22   11.53   0
   6  14 -14  126.84    7.28   0
  -4 -14  14   37.63    9.71   0
   4  14 -14   29.43    5.46   0
  -2 -14  14   49.76    8.80   0
   2  14 -14   22.15    4.25   0
   0 -14 -14   76.16   17.90   0
   0  14  14   73.13    7.89   0
  -2 -14 -14   24.58   12.74   0
   2  14  14    6.37    5.16   0
  -4 -14 -14   26.10   16.39   0
   4  14  14   15.78    4.55   0
   6  14  14   28.22    5.77   0
   8  14  14    4.55    6.07   0
  11  15 -14    5.77    7.59   0
  -9 -15  14  349.25   25.19   0
   9  15 -14  315.88   12.14   0
  -7 -15  14   69.49   16.08   0
   7  15 -14   77.98    6.98   0
  -5 -15  14    4.85   10.32   0
   5  15 -14    0.30    5.46   0
  -3 -15  14  102.56   10.62   0
   3  15 -14  113.18    6.37   0
  -1 -15  14   20.63   12.44   0
   1  15 -14   37.63    6.07   0
  -1 -15 -14   63.11   18.81   0
   1  15  14   80.71    7.89   0
  -3 -15 -14   33.98   13.05   0
   3  15  14   19.12    5.46   0
  -5 -15 -14   24.58   13.05   0
   5  15  14   32.47    7.89   0
   7  15  14   57.65    8.50   0
  10  16 -14   46.43    8.19   0
  -8 -16  14   37.63   16.39   0
   8  16 -14   46.12    7.89   0
  -6 -16  14   42.18   11.23   0
   6  16 -14   32.16    6.07   0
   4  16 -14  115.00    7.59   0
  -2 -16  14  363.51   27.61   0
   2  16 -14  398.11   16.39   0
   0 -16 -14   50.67   15.78   0
   0  16  14   68.27    9.10   0
   2  16  14    3.94    6.37   0
   4  16  14   64.02    9.10   0
   6  16  14   84.05    9.10   0
   9  17 -14  170.83   10.62   0
  -7 -17  14   14.87   11.83   0
   7  17 -14    3.34    8.19   0
   5  17 -14   32.77   10.32   0
   3  17 -14   17.30    7.28   0
   1  17 -14   49.76    6.98   0
   1  17  14   12.44    6.07   0
   3  17  14  256.10   14.87   0
   5  17  14  440.59   18.51   0
   6  18 -14   72.22    9.71   0
   4  18 -14    6.07    8.50   0
   2  18 -14   84.66   10.01   0
   0  18  14   19.12    7.59   0
   2  18  14   22.15    9.71   0
 -19  -1  15  172.05   19.12   0
  19   1 -15  120.16   21.85   0
 -17  -1  15   10.62   10.62   0
  17   1 -15    5.77    7.59   0
 -15  -1  15  554.98   17.60   0
  15   1 -15  545.88   20.94   0
 -13  -1  15  339.54   16.08   0
  13   1 -15  334.38   16.69   0
 -11  -1  15  533.44   19.72   0
  11   1 -15  506.74   18.51   0
  -9  -1  15   26.10    6.37   0
   9   1 -15   18.21    5.46   0
  -7  -1  15   58.87    5.77   0
   7   1 -15   59.47    6.07   0
  -5  -1  15   43.39    4.55   0
   5   1 -15   37.93    4.25   0
  -3  -1  15  190.25    7.59   0
   3   1 -15  187.83    6.07   0
  -1  -1  15  108.63    4.55   0
   1   1 -15  104.68    6.98   0
  -1  -1 -15  657.24   15.78   0
   1   1  15  656.63   16.39   0
  -3  -1 -15  113.18    6.98   0
   3   1  15  113.79    6.68   0
  -5  -1 -15  591.70   14.87   0
   5   1  15  639.34   13.65   0
  -7  -1 -15  457.88    8.80   0
   7   1  15  467.29    9.41   0
  -9  -1 -15  102.86    6.07   0
   9   1  15  101.65    3.94   0
 -11  -1 -15   16.39    5.77   0
  11   1  15    5.46    5.77   0
 -13  -1 -15   94.67    9.10   0
  13   1  15   91.94    9.10   0
 -18  -2  15   28.83    9.10   0
  18   2 -15   42.48   10.62   0
 -16  -2  15   37.63   10.62   0
  16   2 -15   35.50   13.35   0
 -14  -2  15   10.92    6.98   0
  14   2 -15    8.19    7.89   0
 -12  -2  15  102.56   10.01   0
  12   2 -15  111.66   10.62   0
 -10  -2  15   92.85    7.89   0
  10   2 -15   75.56   10.62   0
  -8  -2  15   12.44    5.77   0
   8   2 -15   10.01    9.10   0
  -6  -2  15   12.14    3.94   0
   6   2 -15   18.81    4.25   0
  -4  -2  15  180.54    6.37   0
   4   2 -15  182.06    5.77   0
  -2  -2  15   43.69    3.94   0
   2   2 -15   35.81    5.77   0
   0   2  15 1468.32   32.77   0
   0  -2 -15 1464.38   27.61   0
  -2  -2 -15  454.24   12.74   0
   2   2  15  381.11   20.94   0
  -4  -2 -15  599.28   18.81   0
   4   2  15  659.06   16.39   0
  -6  -2 -15  414.49    9.10   0
   6   2  15  390.52   10.32   0
  -8  -2 -15   46.73    3.94   0
   8   2  15   41.57    3.94   0
 -10  -2 -15   74.04    5.77   0
  10   2  15   74.64    4.85   0
 -12  -2 -15   80.11    7.28   0
  12   2  15   95.28    8.50   0
 -14  -2 -15   54.01    8.19   0
  14   2  15   41.57    9.10   0
 -19  -3  15   52.80   14.56   0
 -17  -3  15   19.12    7.59   0
  17   3 -15   13.05    9.71   0
 -15  -3  15  165.07    8.19   0
  15   3 -15  179.63   16.39   0
 -13  -3  15  139.88    9.10   0
  13   3 -15  131.08   10.62   0
 -11  -3  15   43.69    8.80   0
  11   3 -15   42.18    8.19   0
  -9  -3  15    2.43    6.07   0
   9   3 -15    4.25    5.46   0
  -7  -3  15  195.11    6.98   0
   7   3 -15  203.91   10.32   0
  -5  -3  15   97.10    5.46   0
   5   3 -15   98.01    4.85   0
  -3  -3  15  810.17   16.99   0
   3   3 -15  819.27   24.58   0
  -1  -3  15  306.77    8.50   0
   1   3 -15  321.34   10.92   0
  -1  -3 -15  155.66    5.16   0
   1   3  15  163.85   15.48   0
  -3  -3 -15  171.44    6.68   0
   3   3  15  184.49    9.10   0
  -5  -3 -15  482.46   15.17   0
   5   3  15  476.70   13.05   0
  -7  -3 -15  706.70   23.36   0
   7   3  15  708.22   16.08   0
  -9  -3 -15   53.71    4.25   0
   9   3  15   49.16    4.55   0
 -11  -3 -15   40.96    6.07   0
  11   3  15   41.57    4.55   0
 -13  -3 -15    4.55    7.89   0
  13   3  15    3.94    7.89   0
 -18  -4  15   60.08   19.72   0
  18   4 -15   24.88   19.12   0
 -16  -4  15   46.73    9.41   0
  16   4 -15   20.63   12.74   0
 -14  -4  15   91.33    8.50   0
  14   4 -15  101.95   11.53   0
 -12  -4  15  328.32   11.23   0
  12   4 -15  372.31   17.60   0
 -10  -4  15   16.69    7.28   0
  10   4 -15   25.19    7.59   0
  -8  -4  15   82.84    7.59   0
   8   4 -15   73.73    8.50   0
  -6  -4  15  458.19   11.23   0
   6   4 -15  447.87   16.69   0
  -4  -4  15  993.44   23.36   0
   4   4 -15 1004.07   16.99   0
  -2  -4  15 1118.46   22.45   0
   2   4 -15 1084.17   31.25   0
   0  -4 -15  674.54   13.96   0
   0   4  15  639.34   20.33   0
  -2  -4 -15  200.27    6.68   0
   2   4  15  195.72    8.80   0
  -4  -4 -15  132.60    5.16   0
   4   4  15  134.72    6.68   0
  -6  -4 -15  258.22   14.56   0
   6   4  15  257.01    8.50   0
  -8  -4 -15  576.83   20.03   0
   8   4  15  613.54   15.17   0
 -10  -4 -15   56.14    3.64   0
  10   4  15   48.85    4.85   0
 -12  -4 -15  140.49    8.80   0
  12   4  15  148.68    9.41   0
 -14  -4 -15    9.41   10.92   0
  14   4  15   11.83   10.92   0
 -17  -5  15   66.76   14.56   0
  17   5 -15   67.06   19.12   0
 -15  -5  15  183.88    9.10   0
  15   5 -15  184.79   12.44   0
 -13  -5  15  158.09    8.50   0
  13   5 -15  125.62   10.01   0
 -11  -5  15  652.99   22.76   0
  11   5 -15  660.88   18.21   0
  -9  -5  15  365.03   13.96   0
   9   5 -15  373.53   13.35   0
  -7  -5  15   10.92    4.55   0
   7   5 -15   10.62    6.37   0
  -5  -5  15  635.09   13.65   0
   5   5 -15  632.66   14.26   0
  -3  -5  15  195.41    6.37   0
   3   5 -15  167.80   14.56   0
  -1  -5  15   10.62    3.34   0
   1   5 -15   14.56    7.89   0
  -1  -5 -15  449.69   10.62   0
   1   5  15  485.19   25.79   0
  -3  -5 -15   84.05    4.25   0
   3   5  15   82.84    6.98   0
  -5  -5 -15  314.36   12.74   0
   5   5  15  347.43   11.53   0
  -7  -5 -15   81.02    8.80   0
   7   5  15   76.16    5.16   0
  -9  -5 -15  567.12   20.63   0
   9   5  15  585.93   14.26   0
 -11  -5 -15  242.14    8.80   0
  11   5  15  241.23    9.10   0
 -13  -5 -15   12.44    5.46   0
  13   5  15   33.38   11.53   0
 -18  -6  15  223.63   24.27   0
  18   6 -15  260.04   16.69   0
  16   6 -15   92.24   14.26   0
 -14  -6  15   52.19    6.37   0
  14   6 -15   40.36   10.01   0
 -12  -6  15  142.92    7.59   0
  12   6 -15  135.64    8.80   0
 -10  -6  15  112.88    6.07   0
  10   6 -15  114.39    7.59   0
  -8  -6  15    8.80    3.94   0
   8   6 -15    4.55    4.25   0
  -6  -6  15   55.83    4.25   0
   6   6 -15   60.38    4.85   0
  -4  -6  15  189.65    6.68   0
   4   6 -15  208.16    5.16   0
  -2  -6  15 2053.65   37.63   0
   2   6 -15 1939.25   50.67   0
   0  -6 -15   65.54    3.94   0
   0   6  15   40.66   10.32   0
  -2  -6 -15   40.05    3.64   0
   2   6  15   53.10    7.59   0
  -4  -6 -15  218.17    9.41   0
   4   6  15  221.81    8.50   0
  -6  -6 -15   43.69    6.98   0
   6   6  15   35.81    4.55   0
  -8  -6 -15  554.07   24.27   0
   8   6  15  626.29   14.87   0
 -10  -6 -15  136.55    5.77   0
  10   6  15  141.40    6.68   0
 -12  -6 -15   91.03    6.98   0
  12   6  15   93.46    9.41   0
  17   7 -15  146.86   13.96   0
 -15  -7  15  169.92   23.67   0
  15   7 -15  124.10   13.05   0
 -13  -7  15  255.19    9.71   0
  13   7 -15  252.46   11.83   0
 -11  -7  15  126.53    6.68   0
  11   7 -15  133.21    9.41   0
  -9  -7  15    1.52    2.73   0
   9   7 -15    8.50    4.55   0
  -7  -7  15  397.20    9.10   0
   7   7 -15  378.99   10.01   0
  -5  -7  15  147.47    5.77   0
   5   7 -15  148.68    6.37   0
  -3  -7  15   81.93    4.25   0
   3   7 -15   68.88    8.80   0
  -1  -7  15  791.96   16.08   0
   1   7 -15  771.63   26.70   0
  -1  -7 -15  358.36    8.50   0
   1   7  15  334.69   13.35   0
  -3  -7 -15   91.64    3.94   0
   3   7  15   79.20    8.50   0
  -5  -7 -15  264.90   11.23   0
   5   7  15  241.23    9.10   0
  -7  -7 -15  250.33   11.23   0
   7   7  15  224.24    8.50   0
  -9  -7 -15   13.05    7.28   0
   9   7  15   27.61    5.46   0
 -11  -7 -15   73.13    5.46   0
  11   7  15   67.97    6.37   0
 -13  -7 -15   57.96   11.83   0
  13   7  15   32.16   12.44   0
  16   8 -15   14.26   11.53   0
 -14  -8  15   46.43   18.51   0
  14   8 -15   50.98   10.01   0
 -12  -8  15   49.76    4.55   0
  12   8 -15   45.52    6.37   0
 -10  -8  15   68.27    3.34   0
  10   8 -15   59.17    5.77   0
  -8  -8  15   48.55    2.73   0
   8   8 -15   59.47    4.85   0
  -6  -8  15  629.32   20.94   0
   6   8 -15  642.67   16.39   0
  -4  -8  15  620.22   14.26   0
   4   8 -15  606.57   13.65   0
  -2  -8  15    5.16    2.43   0
   2   8 -15    1.82   10.62   0
   0  -8 -15   66.45    3.94   0
   0   8  15   79.80    7.28   0
  -2  -8 -15  412.37    9.71   0
   2   8  15  380.20   16.08   0
  -4  -8 -15   85.57    6.07   0
   4   8  15   72.52    6.37   0
  -6  -8 -15  186.61    9.41   0
   6   8  15  176.30    7.59   0
  -8  -8 -15  109.84    8.80   0
   8   8  15  106.81    6.68   0
 -10  -8 -15  329.53   20.63   0
  10   8  15  330.44   11.53   0
 -12  -8 -15   28.22    9.41   0
  12   8  15   21.85    5.77   0
  17   9 -15   33.68   14.26   0
  15   9 -15  341.36   16.08   0
 -13  -9  15  114.70   11.83   0
  13   9 -15  124.41   10.01   0
 -11  -9  15   79.80    4.25   0
  11   9 -15   82.53    6.37   0
  -9  -9  15  175.69   10.92   0
   9   9 -15  143.83    6.37   0
  -7  -9  15   44.00    6.68   0
   7   9 -15   45.82    5.77   0
  -5  -9  15  407.51   15.17   0
   5   9 -15  402.66   10.62   0
  -3  -9  15   41.87    6.68   0
   3   9 -15   41.87    6.07   0
  -1  -9  15   51.58    5.77   0
   1   9 -15   37.93    8.19   0
  -1  -9 -15  466.99   10.62   0
   1   9  15  428.45   17.60   0
  -3  -9 -15   30.65    5.16   0
   3   9  15   32.47    6.98   0
  -5  -9 -15  319.21   13.05   0
   5   9  15  299.49   11.23   0
  -7  -9 -15   33.68    7.28   0
   7   9  15   31.86    5.46   0
  -9  -9 -15  143.52   12.14   0
   9   9  15  141.10    7.89   0
  11   9  15  106.51    8.19   0
  16  10 -15   15.48    8.50   0
  14  10 -15  254.28   13.96   0
 -12 -10  15  133.51   13.96   0
  12  10 -15  113.48    8.50   0
 -10 -10  15   67.36   10.01   0
  10  10 -15   74.64    6.07   0
  -8 -10  15  267.63   13.96   0
   8  10 -15  260.95    9.10   0
  -6 -10  15  166.28   11.23   0
   6  10 -15  150.20    7.59   0
  -4 -10  15   77.68    7.89   0
   4  10 -15   67.97    4.55   0
  -2 -10  15   28.22    6.37   0
   2  10 -15    0.30    6.07   0
   0 -10 -15    4.25    4.55   0
   0  10  15   10.92    8.50   0
  -2 -10 -15   67.36    7.59   0
   2  10  15   69.79    9.41   0
  -4 -10 -15   66.76    9.10   0
   4  10  15   71.00    6.98   0
  -6 -10 -15  103.17   11.23   0
   6  10  15   87.69    6.07   0
  -8 -10 -15   24.88   10.92   0
   8  10  15   25.19    6.07   0
  10  10  15   19.12    6.37   0
  12  10  15   46.12   10.92   0
  15  11 -15   38.84    8.19   0
  13  11 -15   60.38    9.41   0
 -11 -11  15  189.04   12.44   0
  11  11 -15  221.51   10.62   0
  -9 -11  15  185.70   12.14   0
   9  11 -15  202.09    9.41   0
  -7 -11  15  295.55   13.35   0
   7  11 -15  332.26   10.32   0
  -5 -11  15   55.23    9.10   0
   5  11 -15   56.44    5.16   0
  -3 -11  15  111.66    8.80   0
   3  11 -15   98.62    4.85   0
  -1 -11  15  392.95   14.56   0
   1  11 -15  398.71   13.05   0
  -1 -11 -15  352.59   11.83   0
   1  11  15  336.51   15.78   0
  -3 -11 -15    4.55    7.59   0
   3  11  15    1.52    7.59   0
  -5 -11 -15  182.67   13.96   0
   5  11  15  187.52    7.59   0
  -7 -11 -15   13.65    7.28   0
   7  11  15   27.61    6.07   0
   9  11  15   51.89    6.98   0
  11  11  15   29.13    8.50   0
  14  12 -15   19.12    8.50   0
  12  12 -15   45.52    8.80   0
 -10 -12  15   74.95   10.01   0
  10  12 -15   77.98    6.68   0
  -8 -12  15   21.24   11.23   0
   8  12 -15   19.12    5.16   0
  -6 -12  15   51.89   10.01   0
   6  12 -15   59.47    6.07   0
  -4 -12  15  441.50   17.30   0
   4  12 -15  454.55   11.83   0
  -2 -12  15   84.35    8.80   0
   2  12 -15   75.86    6.68   0
   0 -12 -15   19.12    6.68   0
   0  12  15   16.99    5.46   0
  -2 -12 -15  356.54   24.58   0
   2  12  15  283.41   14.56   0
  -4 -12 -15   43.69    8.50   0
   4  12  15   34.29    5.16   0
   6  12  15    6.98    4.85   0
   8  12  15    3.94    5.77   0
  10  12  15   81.62    7.59   0
  13  13 -15  302.52   14.87   0
  11  13 -15   35.20    8.80   0
  -9 -13  15  103.77   10.92   0
   9  13 -15  117.43    7.59   0
  -7 -13  15   -3.94    6.37   0
   7  13 -15    8.50    4.85   0
  -5 -13  15  359.57   15.48   0
   5  13 -15  365.94   11.23   0
  -3 -13  15  218.17   11.23   0
   3  13 -15  200.87    7.28   0
  -1 -13  15    6.37    6.98   0
   1  13 -15   27.01    7.59   0
  -1 -13 -15   71.31   16.69   0
   1  13  15   33.38    6.68   0
  -3 -13 -15   50.07   15.78   0
   3  13  15   35.50   12.14   0
   5  13  15   43.09    5.77   0
   7  13  15   55.23    7.28   0
   9  13  15    4.25    5.46   0
  12  14 -15   50.67    8.19   0
  10  14 -15   33.98    6.68   0
  -8 -14  15   98.01   12.74   0
   8  14 -15   85.57    7.89   0
  -6 -14  15  147.17   11.83   0
   6  14 -15  137.76    8.19   0
  -4 -14  15  192.98   13.05   0
   4  14 -15  208.46    8.19   0
  -2 -14  15  399.62   16.99   0
   2  14 -15  378.99   13.96   0
   0 -14 -15   23.36   11.83   0
   0  14  15   23.97    6.68   0
  -2 -14 -15   45.82   16.08   0
   2  14  15   29.74    5.46   0
  -4 -14 -15   11.53   16.69   0
   4  14  15   27.92    8.19   0
   6  14  15    5.77    6.98   0
   8  14  15   -9.10    7.89   0
  11  15 -15   19.72   10.92   0
   9  15 -15   23.67    8.50   0
  -7 -15  15  116.82   17.30   0
   7  15 -15   98.31   12.44   0
  -5 -15  15   26.70   13.65   0
   5  15 -15   23.67    7.28   0
  -3 -15  15   14.87    9.71   0
   3  15 -15   15.78    7.59   0
  -1 -15  15  115.91   20.94   0
   1  15 -15  118.95    9.10   0
  -1 -15 -15  177.81   19.42   0
   1  15  15  199.66   10.92   0
  -3 -15 -15   23.97   19.72   0
   3  15  15    3.94   11.53   0
   5  15  15   -7.28    5.77   0
   7  15  15   81.32   22.15   0
   8  16 -15  320.43   14.56   0
  -6 -16  15    1.82   10.32   0
   6  16 -15    7.89    7.28   0
  -4 -16  15  117.13   12.44   0
   4  16 -15  131.39   10.62   0
   2  16 -15  272.79   12.74   0
   0  16  15   19.12    6.98   0
   2  16  15   32.47    6.98   0
   4  16  15  151.41   11.83   0
   7  17 -15   94.98   13.65   0
   5  17 -15   -3.64    8.80   0
   3  17 -15   31.86    7.59   0
   1  17 -15   28.83    7.89   0
   1  17  15   93.76    7.59   0
   3  17  15   34.89   16.08   0
  18   0 -16   83.44   12.74   0
  16   0 -16   84.96   11.83   0
  14   0 -16   66.76    8.80   0
  12   0 -16   65.54    9.71   0
  10   0 -16  233.04   16.39   0
   8   0 -16  489.44   14.26   0
   6   0 -16  334.99    9.41   0
   4   0 -16 2290.93   40.36   0
   2   0 -16  342.58    8.80   0
   0   0  16  886.94   20.94   0
   2   0  16  215.74    8.80   0
   4   0  16   55.83    6.07   0
   6   0  16   20.63    3.03   0
   8   0  16  293.42    6.98   0
  10   0  16    4.85    4.85   0
  12   0  16  319.52   14.56   0
 -17  -1  16   36.72    9.71   0
  17   1 -16   35.81   10.01   0
 -15  -1  16  334.99   15.17   0
  15   1 -16  291.60   23.67   0
 -13  -1  16   57.96    9.71   0
  13   1 -16   57.96    9.41   0
 -11  -1  16  314.66   19.72   0
  11   1 -16  327.10   15.78   0
  -9  -1  16  111.06    8.80   0
   9   1 -16  119.55   10.92   0
  -7  -1  16   44.30    5.16   0
   7   1 -16   46.73    5.77   0
  -5  -1  16  468.20   10.92   0
   5   1 -16  443.92   10.32   0
  -3  -1  16  100.74    5.77   0
   3   1 -16  108.33    4.55   0
  -1  -1  16   30.34    3.03   0
   1   1 -16   13.35    5.46   0
  -1  -1 -16   27.31    5.16   0
   1   1  16   41.57    5.77   0
  -3  -1 -16   12.44    3.94   0
   3   1  16    6.37    6.07   0
  -5  -1 -16  233.95   10.32   0
   5   1  16  223.63    6.98   0
  -7  -1 -16  192.38    5.46   0
   7   1  16  183.88    5.16   0
  -9  -1 -16  500.36   13.96   0
   9   1  16  508.86   12.14   0
 -11  -1 -16  384.15   16.39   0
  11   1  16  404.78   15.48   0
 -13  -1 -16   17.30    6.37   0
  13   1  16   20.33    7.59   0
 -18  -2  16    2.43   11.83   0
  18   2 -16   45.82   19.42   0
 -16  -2  16   41.87    7.59   0
  16   2 -16   86.48   18.81   0
 -14  -2  16   28.22    6.07   0
  14   2 -16   28.22   10.32   0
 -12  -2  16  121.07   18.21   0
  12   2 -16  117.73   11.53   0
 -10  -2  16    5.46    6.68   0
  10   2 -16    0.91    7.28   0
  -8  -2  16  745.24   23.06   0
   8   2 -16  745.24   23.67   0
  -6  -2  16  886.64   18.21   0
   6   2 -16  887.55   18.21   0
  -4  -2  16  119.86    5.16   0
   4   2 -16  115.31    5.16   0
  -2  -2  16    2.43    3.03   0
   2   2 -16   -1.82    3.64   0
   0  -2 -16  109.84    4.55   0
   0   2  16  112.88    7.28   0
  -2  -2 -16   29.13    4.25   0
   2   2  16   23.06    6.68   0
  -4  -2 -16  156.57    7.89   0
   4   2  16  151.41    7.89   0
  -6  -2 -16   62.20    2.43   0
   6   2  16   59.78    3.94   0
  -8  -2 -16   24.27    7.28   0
   8   2  16   29.43    3.94   0
 -10  -2 -16    9.71    4.25   0
  10   2  16    8.19    5.46   0
 -12  -2 -16   57.05    6.68   0
  12   2  16   66.15    8.50   0
 -17  -3  16   12.74   12.74   0
  17   3 -16   -3.03   16.99   0
 -15  -3  16   65.85   10.01   0
  15   3 -16   69.49   18.51   0
 -13  -3  16  113.18    7.59   0
  13   3 -16  131.99   11.23   0
 -11  -3  16    3.03    6.68   0
  11   3 -16   21.85    8.50   0
  -9  -3  16   80.11    8.80   0
   9   3 -16   74.64   11.23   0
  -7  -3  16  131.69    6.37   0
   7   3 -16  147.77   10.62   0
  -5  -3  16  333.17    8.80   0
   5   3 -16  319.21    9.10   0
  -3  -3  16  212.71    6.98   0
   3   3 -16  208.46   10.92   0
  -1  -3  16  133.81    5.16   0
   1   3 -16  138.97    7.59   0
  -1  -3 -16   85.87    5.16   0
   1   3  16   95.89    9.41   0
  -3  -3 -16  325.89   10.01   0
   3   3  16  324.68   19.42   0
  -5  -3 -16   11.53    2.43   0
   5   3  16   10.62    4.55   0
  -7  -3 -16  125.62   13.35   0
   7   3  16   95.89    5.77   0
  -9  -3 -16   30.34    8.50   0
   9   3  16   39.14    4.25   0
 -11  -3 -16  406.60   16.08   0
  11   3  16  415.71   16.08   0
 -13  -3 -16   94.67   16.39   0
  13   3  16   68.58    9.41   0
 -18  -4  16   10.62   12.74   0
 -16  -4  16  122.59   11.23   0
  16   4 -16  127.75   21.24   0
 -14  -4  16  263.38   11.53   0
  14   4 -16  272.48   22.45   0
 -12  -4  16  327.41   11.83   0
  12   4 -16  321.94   15.48   0
 -10  -4  16  152.93   11.23   0
  10   4 -16  127.44    8.80   0
  -8  -4  16  570.46   14.56   0
   8   4 -16  568.64   20.03   0
  -6  -4  16  134.12    6.07   0
   6   4 -16  142.61    6.37   0
  -4  -4  16  456.37   10.92   0
   4   4 -16  447.87   13.65   0
  -2  -4  16  204.51    6.68   0
   2   4 -16  196.02    8.80   0
   0  -4 -16  267.02    7.89   0
   0   4  16  279.77   12.44   0
  -2  -4 -16  222.11    7.89   0
   2   4  16  216.05   18.51   0
  -4  -4 -16  155.66    6.37   0
   4   4  16  138.97    8.19   0
  -6  -4 -16   33.68    7.59   0
   6   4  16   40.36    4.25   0
  -8  -4 -16   58.56    8.80   0
   8   4  16   90.42    5.77   0
 -10  -4 -16  109.54   15.17   0
  10   4  16  112.27    6.68   0
 -12  -4 -16   86.48   16.39   0
  12   4  16  102.56   10.92   0
 -17  -5  16  166.59   19.72   0
  17   5 -16  169.62   20.33   0
 -15  -5  16   21.54   13.65   0
  15   5 -16   50.07   18.51   0
 -13  -5  16   72.82    7.28   0
  13   5 -16   67.67    9.10   0
 -11  -5  16   88.00    7.59   0
  11   5 -16   66.45   10.92   0
  -9  -5  16   73.13    6.37   0
   9   5 -16   71.31    8.50   0
  -7  -5  16   30.34    4.55   0
   7   5 -16   26.70    4.55   0
  -5  -5  16  618.70   14.26   0
   5   5 -16  633.27   11.83   0
  -3  -5  16   49.16    3.94   0
   3   5 -16   67.06    6.98   0
  -1  -5  16  107.72    4.85   0
   1   5 -16   90.42    9.71   0
  -1  -5 -16   20.94    3.03   0
   1   5  16    5.77    8.50   0
  -3  -5 -16  376.56   10.32   0
   3   5  16  364.12   13.96   0
  -5  -5 -16  200.57   10.92   0
   5   5  16  196.63    8.50   0
  -7  -5 -16  215.14   13.65   0
   7   5  16  215.44    7.59   0
  -9  -5 -16   54.92    9.41   0
   9   5  16   58.56    4.85   0
 -11  -5 -16   45.82   10.32   0
  11   5  16   48.25    7.89   0
 -13  -5 -16   34.59   10.32   0
  13   5  16   40.66   11.53   0
  16   6 -16   22.76   12.44   0
 -14  -6  16  279.16   23.36   0
  14   6 -16  315.27   16.99   0
 -12  -6  16   30.95    4.25   0
  12   6 -16   22.45    7.28   0
 -10  -6  16   27.92    3.64   0
  10   6 -16   23.97    6.98   0
  -8  -6  16  275.52    8.80   0
   8   6 -16  287.05   11.23   0
  -6  -6  16   18.51    4.25   0
   6   6 -16   31.25    4.55   0
  -4  -6  16   27.92    3.94   0
   4   6 -16   20.94   10.32   0
  -2  -6  16    8.19    3.34   0
   2   6 -16    9.41    6.98   0
   0  -6 -16  185.70    6.07   0
   0   6  16  175.99   10.92   0
  -2  -6 -16   69.18    3.94   0
   2   6  16   61.90    6.37   0
  -4  -6 -16   29.74    5.16   0
   4   6  16   28.52    5.16   0
  -6  -6 -16  143.83    8.80   0
   6   6  16  144.43    6.68   0
  -8  -6 -16   40.96    8.19   0
   8   6  16   67.06    5.77   0
 -10  -6 -16   21.24    8.19   0
  10   6  16   25.79    4.85   0
 -12  -6 -16   17.30    9.41   0
  12   6  16   17.90    8.80   0
  17   7 -16   88.00   16.69   0
  15   7 -16   50.67   12.14   0
 -13  -7  16   69.79    9.41   0
  13   7 -16   88.30   10.62   0
 -11  -7  16  139.28    5.46   0
  11   7 -16  135.94    7.89   0
  -9  -7  16  360.78    9.10   0
   9   7 -16  353.80   10.01   0
  -7  -7  16  268.54    7.28   0
   7   7 -16  266.42    9.10   0
  -5  -7  16   81.02    4.55   0
   5   7 -16   64.93    4.25   0
  -3  -7  16  265.81    7.59   0
   3   7 -16  274.91   13.96   0
  -1  -7  16  684.55   14.26   0
   1   7 -16  654.81   23.67   0
  -1  -7 -16  108.33    4.55   0
   1   7  16   98.31   12.44   0
  -3  -7 -16   37.02    3.34   0
   3   7  16   27.01    7.89   0
  -5  -7 -16   36.11    7.28   0
   5   7  16   32.16    5.77   0
  -7  -7 -16    7.28    6.07   0
   7   7  16   17.30    5.16   0
  -9  -7 -16   35.81    5.46   0
   9   7  16   44.30    5.16   0
 -11  -7 -16  203.30   18.21   0
  11   7  16  177.81   10.62   0
  16   8 -16   37.02   12.14   0
 -14  -8  16  177.81   24.58   0
  14   8 -16  162.34   11.23   0
 -12  -8  16   79.50   10.62   0
  12   8 -16   85.87    7.89   0
 -10  -8  16  173.87    5.46   0
  10   8 -16  146.56    7.28   0
  -8  -8  16  231.52    5.46   0
   8   8 -16  202.09    7.28   0
  -6  -8  16  261.56   12.14   0
   6   8 -16  278.25   10.01   0
  -4  -8  16  169.92    5.77   0
   4   8 -16  149.90   11.53   0
  -2  -8  16  422.99   10.01   0
   2   8 -16  426.33   18.21   0
   0  -8 -16  767.08   16.08   0
   0   8  16  704.27   32.47   0
  -2  -8 -16  610.81   12.74   0
   2   8  16  565.00   20.03   0
  -4  -8 -16   73.13    7.28   0
   4   8  16   73.43    6.07   0
  -6  -8 -16   -3.94    4.25   0
   6   8  16   -2.73    5.16   0
  -8  -8 -16  134.72   10.32   0
   8   8  16  123.80    6.98   0
 -10  -8 -16   21.85    8.80   0
  10   8  16   12.74    5.46   0
 -12  -8 -16   21.54    9.71   0
  12   8  16   49.46   10.62   0
  15   9 -16  120.46   11.53   0
 -13  -9  16  365.64   29.13   0
  13   9 -16  337.12   13.96   0
 -11  -9  16   26.10   10.62   0
  11   9 -16   18.21    6.07   0
  -9  -9  16   57.65    9.10   0
   9   9 -16   58.56    6.07   0
  -7  -9  16   67.97    8.19   0
   7   9 -16   57.35    6.37   0
  -5  -9  16  510.38   18.21   0
   5   9 -16  497.63   12.74   0
  -3  -9  16   -3.03    5.77   0
   3   9 -16  -10.92    6.98   0
  -1  -9  16  417.83   10.01   0
   1   9 -16  426.63   17.90   0
  -1  -9 -16   10.32    3.03   0
   1   9  16    4.55    6.68   0
  -3  -9 -16  142.61    7.28   0
   3   9  16  147.47   11.53   0
  -5  -9 -16   10.92    5.46   0
   5   9  16   15.17    6.07   0
  -7  -9 -16    5.77    5.46   0
   7   9  16   -2.12    3.94   0
  -9  -9 -16   -0.61    4.85   0
   9   9  16    1.52    6.37   0
  11   9  16  252.76   12.44   0
  14  10 -16    6.98    8.80   0
 -12 -10  16    3.64   18.81   0
  12  10 -16   35.81    8.19   0
 -10 -10  16  180.24   12.74   0
  10  10 -16  152.63    8.19   0
  -8 -10  16   64.93    8.80   0
   8  10 -16   59.17    5.77   0
  -6 -10  16   22.45    7.59   0
   6  10 -16   23.06    4.25   0
  -4 -10  16  210.89   11.23   0
   4  10 -16  191.47    9.41   0
  -2 -10  16   71.31    7.89   0
   2  10 -16   73.13    6.98   0
   0 -10 -16   67.36    6.98   0
   0  10  16   21.85   15.78   0
  -2 -10 -16  255.19   11.83   0
   2  10  16  234.25   12.44   0
  -4 -10 -16   15.78    8.19   0
   4  10  16   28.83    7.59   0
  -6 -10 -16   39.75   12.14   0
   6  10  16   42.48    5.46   0
   8  10  16    9.10    6.37   0
  10  10  16  409.64   13.96   0
  13  11 -16    1.21    8.50   0
 -11 -11  16   79.80   10.92   0
  11  11 -16   76.16    9.41   0
  -9 -11  16   24.27    9.10   0
   9  11 -16   14.87    5.77   0
  -7 -11  16   48.85    7.28   0
   7  11 -16   61.90    6.07   0
  -5 -11  16  145.04   11.23   0
   5  11 -16  152.02    6.98   0
  -3 -11  16  150.20   10.32   0
   3  11 -16  139.58    8.80   0
  -1 -11  16  362.00   13.96   0
   1  11 -16  334.08   11.83   0
  -1 -11 -16   -3.64    2.43   0
   1  11  16   13.65    8.19   0
  -3 -11 -16   50.07   10.92   0
   3  11  16   35.50    9.10   0
  -5 -11 -16  254.28   17.90   0
   5  11  16  249.73   10.01   0
   7  11  16   40.36    6.37   0
   9  11  16   23.06    6.68   0
  12  12 -16   60.69   10.32   0
 -10 -12  16  214.53   13.65   0
  10  12 -16  232.73   10.92   0
  -8 -12  16  -13.05    9.41   0
   8  12 -16   12.44    5.46   0
  -6 -12  16    6.07    9.10   0
   6  12 -16   12.44    4.25   0
  -4 -12  16   86.48    9.71   0
   4  12 -16   76.77    7.28   0
  -2 -12  16    6.07    7.59   0
   2  12 -16   10.62    7.59   0
   0 -12 -16   89.82    8.19   0
   0  12  16   94.06   10.62   0
  -2 -12 -16   68.58    8.19   0
   2  12  16   65.85   10.01   0
  -4 -12 -16   29.74   10.62   0
   4  12  16   10.32    8.80   0
   6  12  16   17.30    5.77   0
   8  12  16  206.03   12.14   0
  11  13 -16   18.81   11.53   0
  -9 -13  16    8.19   10.01   0
   9  13 -16    9.41    7.59   0
  -7 -13  16   90.73   10.32   0
   7  13 -16  112.57   10.32   0
  -5 -13  16   23.67    9.71   0
   5  13 -16   40.96    9.41   0
  -3 -13  16    0.00    7.28   0
   3  13 -16   -4.25    6.68   0
  -1 -13  16  263.68   12.74   0
   1  13 -16  244.57   10.62   0
  -1 -13 -16   24.58   15.78   0
   1  13  16   45.52   10.62   0
  -3 -13 -16   12.14   15.78   0
   3  13  16    1.82   10.62   0
   5  13  16   60.08    7.59   0
   7  13  16  100.74    9.71   0
  10  14 -16  109.84    9.10   0
  -8 -14  16   71.31   13.35   0
   8  14 -16   70.40    8.80   0
  -6 -14  16   13.05    9.10   0
   6  14 -16   19.72    7.59   0
  -4 -14  16  142.01   11.53   0
   4  14 -16  150.81    9.71   0
  -2 -14  16   48.55    9.71   0
   2  14 -16   69.18    8.50   0
   0 -14 -16   14.26   11.83   0
   0  14  16   14.87    6.37   0
  -2 -14 -16    8.80   17.60   0
   2  14  16    0.30   10.01   0
  -4 -14 -16  -17.30   12.74   0
   4  14  16   -7.89    6.98   0
   6  14  16  243.96   13.35   0
   9  15 -16   51.28   10.92   0
  -7 -15  16   67.06   16.99   0
   7  15 -16  104.68   11.53   0
  -5 -15  16   30.34    9.41   0
   5  15 -16   57.05    8.80   0
  -3 -15  16   -7.89    8.80   0
   3  15 -16    1.21    7.59   0
  -1 -15  16  162.03   22.15   0
   1  15 -16  113.79   11.53   0
  -1 -15 -16   64.63   19.42   0
   1  15  16   52.19    8.19   0
   3  15  16  179.63   14.87   0
   5  15  16  200.57   13.65   0
  -6 -16  16    6.68   11.83   0
   6  16 -16   58.26    9.41   0
   4  16 -16    7.28   10.92   0
   2  16 -16   95.58   13.05   0
   0  16  16   72.52    8.50   0
   2  16  16   36.72   13.35   0
 -17  -1  17   74.95    9.71   0
  17   1 -17  111.06   13.65   0
 -15  -1  17   11.23    8.19   0
  15   1 -17   -7.28   12.74   0
 -13  -1  17   34.29   17.60   0
  13   1 -17   57.35   10.01   0
 -11  -1  17   10.92    8.50   0
  11   1 -17    2.43   14.56   0
  -9  -1  17  106.81    8.50   0
   9   1 -17  111.97    7.59   0
  -7  -1  17  303.43    8.80   0
   7   1 -17  286.75    9.41   0
  -5  -1  17   25.49    4.25   0
   5   1 -17    5.46    3.34   0
  -3  -1  17  291.60    8.19   0
   3   1 -17  310.41    7.89   0
  -1  -1  17  158.39    7.89   0
   1   1 -17  170.83    8.19   0
  -1  -1 -17   61.90    5.77   0
   1   1  17   74.64    6.98   0
  -3  -1 -17  243.66    9.10   0
   3   1  17  240.62   10.62   0
  -5  -1 -17   12.44    3.94   0
   5   1  17   15.78    5.46   0
  -7  -1 -17  362.30   10.32   0
   7   1  17  372.01    8.19   0
  -9  -1 -17  202.09   14.26   0
   9   1  17  196.02    8.80   0
 -11  -1 -17   63.42   13.05   0
  11   1  17   74.34    8.80   0
 -16  -2  17   57.35   10.01   0
  16   2 -17   77.38   16.39   0
 -14  -2  17  226.97   16.99   0
  14   2 -17  221.20   20.03   0
 -12  -2  17   72.82    9.41   0
  12   2 -17   97.40   11.53   0
 -10  -2  17   13.05    7.89   0
  10   2 -17   18.51   10.62   0
  -8  -2  17  407.51   10.92   0
   8   2 -17  410.55   13.35   0
  -6  -2  17  865.09   17.90   0
   6   2 -17  852.35   17.30   0
  -4  -2  17  142.31    6.07   0
   4   2 -17  133.51    4.85   0
  -2  -2  17  138.37    5.46   0
   2   2 -17  150.50    7.89   0
   0  -2 -17   13.65    4.85   0
   0   2  17   11.83    5.16   0
  -2  -2 -17   84.35    5.77   0
   2   2  17   65.24    5.77   0
  -4  -2 -17  331.65   10.62   0
   4   2  17  310.11   13.05   0
  -6  -2 -17  250.33    6.37   0
   6   2  17  253.67    6.68   0
  -8  -2 -17  260.95   13.96   0
   8   2  17  299.19    8.80   0
 -10  -2 -17   65.85   11.23   0
  10   2  17   64.33    6.68   0
 -12  -2 -17  163.55   16.39   0
  12   2  17  170.23   10.92   0
 -17  -3  17   76.16   20.03   0
  17   3 -17   64.63   14.87   0
 -15  -3  17   27.31    6.68   0
  15   3 -17   41.87   14.87   0
 -13  -3  17  102.86    8.50   0
  13   3 -17   97.10   15.17   0
 -11  -3  17   25.49    9.41   0
  11   3 -17   12.74    8.50   0
  -9  -3  17   85.87    7.28   0
   9   3 -17   74.04   10.01   0
  -7  -3  17  157.18    6.37   0
   7   3 -17  152.02    6.07   0
  -5  -3  17  525.25   12.44   0
   5   3 -17  515.54   11.83   0
  -3  -3  17  142.31    5.77   0
   3   3 -17  155.06    8.19   0
  -1  -3  17   10.92    3.34   0
   1   3 -17   11.83    6.68   0
  -1  -3 -17    6.68    4.85   0
   1   3  17   23.06    5.16   0
  -3  -3 -17   43.69    4.25   0
   3   3  17   45.82    6.07   0
  -5  -3 -17  376.26    8.80   0
   5   3  17  362.00   13.05   0
  -7  -3 -17   25.49   11.23   0
   7   3  17   30.95    4.25   0
  -9  -3 -17  229.70   17.60   0
   9   3  17  243.05   10.92   0
 -11  -3 -17  199.05   19.42   0
  11   3  17  190.56   11.53   0
 -16  -4  17   87.69   22.15   0
  16   4 -17   51.89   14.56   0
 -14  -4  17  109.54   10.01   0
  14   4 -17   88.00   14.87   0
 -12  -4  17  109.24    8.19   0
  12   4 -17  140.79   12.44   0
 -10  -4  17    4.85    6.98   0
  10   4 -17   13.65    7.28   0
  -8  -4  17   94.37    6.68   0
   8   4 -17   95.28   11.83   0
  -6  -4  17   44.00    4.85   0
   6   4 -17   42.48    3.03   0
  -4  -4  17   23.36    4.25   0
   4   4 -17   19.12    6.37   0
  -2  -4  17   81.02    4.25   0
   2   4 -17   68.27    7.28   0
   0  -4 -17   40.36    3.34   0
   0   4  17   47.94    6.68   0
  -2  -4 -17    5.77    3.94   0
   2   4  17    2.12    9.10   0
  -4  -4 -17  134.72    5.77   0
   4   4  17  120.46    8.50   0
  -6  -4 -17  309.50   13.05   0
   6   4  17  277.95    8.80   0
  -8  -4 -17  118.04   14.26   0
   8   4  17  114.70    5.77   0
 -10  -4 -17  101.04   15.78   0
  10   4  17  113.79    8.50   0
 -12  -4 -17   50.67   15.17   0
  12   4  17   46.73    8.19   0
 -15  -5  17  360.78   28.22   0
  15   5 -17  350.77   27.01   0
 -13  -5  17    3.64    8.80   0
  13   5 -17    7.89   16.08   0
 -11  -5  17   63.11    5.77   0
  11   5 -17   67.06    9.41   0
  -9  -5  17  104.68    6.98   0
   9   5 -17  118.04   11.53   0
  -7  -5  17   71.61    6.37   0
   7   5 -17   71.91    6.37   0
  -5  -5  17  452.12   10.92   0
   5   5 -17  468.20   14.87   0
  -3  -5  17  324.68    9.10   0
   3   5 -17  323.46   11.53   0
  -1  -5  17    3.64    3.64   0
   1   5 -17    7.89    9.71   0
  -1  -5 -17  139.88    5.77   0
   1   5  17  144.74   10.92   0
  -3  -5 -17   79.20    4.85   0
   3   5  17   91.64    7.28   0
  -5  -5 -17   17.30    6.37   0
   5   5  17    8.50    6.37   0
  -7  -5 -17  317.09   11.83   0
   7   5  17  306.17    9.71   0
  -9  -5 -17   74.34   10.32   0
   9   5  17   84.96    6.37   0
 -11  -5 -17   34.29    9.71   0
  11   5  17   57.96    7.59   0
  16   6 -17   55.23   16.08   0
 -14  -6  17  -22.76   16.99   0
  14   6 -17    7.89   17.90   0
 -12  -6  17   44.00    8.50   0
  12   6 -17   61.90   13.05   0
 -10  -6  17  110.45    5.46   0
  10   6 -17   86.48    8.50   0
  -8  -6  17  121.07    6.07   0
   8   6 -17  103.47    6.98   0
  -6  -6  17  388.40   11.23   0
   6   6 -17  380.51    8.80   0
  -4  -6  17   99.22    4.85   0
   4   6 -17  110.15    8.19   0
  -2  -6  17   60.08    4.55   0
   2   6 -17   73.13    9.71   0
   0  -6 -17  171.14    6.07   0
   0   6  17  144.43   11.53   0
  -2  -6 -17  110.75    5.77   0
   2   6  17  114.70   13.96   0
  -4  -6 -17   84.96    6.68   0
   4   6  17   83.14    7.59   0
  -6  -6 -17  253.67   11.83   0
   6   6  17  255.49    9.10   0
  -8  -6 -17   40.66    7.89   0
   8   6  17   25.79    5.77   0
 -10  -6 -17    4.55    8.50   0
  10   6  17    7.59    7.28   0
  15   7 -17  168.10   23.06   0
 -13  -7  17   20.94   17.30   0
  13   7 -17   53.40   14.56   0
 -11  -7  17   81.93    9.41   0
  11   7 -17   88.60   10.01   0
  -9  -7  17   47.64    3.34   0
   9   7 -17   43.69    6.37   0
  -7  -7  17   13.05    3.34   0
   7   7 -17   20.63    6.07   0
  -5  -7  17   11.53    3.34   0
   5   7 -17    6.37    6.37   0
  -3  -7  17  104.99    5.16   0
   3   7 -17  105.29   10.32   0
  -1  -7  17  297.97    7.89   0
   1   7 -17  321.03   15.17   0
  -1  -7 -17  182.06    6.07   0
   1   7  17  171.14   16.08   0
  -3  -7 -17  174.17    6.68   0
   3   7  17  154.75    9.41   0
  -5  -7 -17  107.11    8.19   0
   5   7  17   83.75    6.37   0
  -7  -7 -17   -9.10    6.37   0
   7   7  17   11.53    4.55   0
  -9  -7 -17  234.86   12.44   0
   9   7  17  239.71   10.01   0
 -11  -7 -17   17.90   13.05   0
  11   7  17    6.68    8.19   0
  14   8 -17   10.32    7.28   0
 -12  -8  17   24.58   10.32   0
  12   8 -17   42.78    8.80   0
 -10  -8  17  127.75   10.62   0
  10   8 -17  129.26    7.28   0
  -8  -8  17   55.53    7.28   0
   8   8 -17   37.63    5.16   0
  -6  -8  17   42.18    8.80   0
   6   8 -17   40.96    4.25   0
  -4  -8  17    4.55    2.43   0
   4   8 -17    3.03   10.92   0
  -2  -8  17  103.17    4.25   0
   2   8 -17  104.99   11.53   0
   0  -8 -17   27.01    3.64   0
   0   8  17   12.14    9.10   0
  -2  -8 -17  263.08    7.28   0
   2   8  17  265.51   12.44   0
  -4  -8 -17   61.90    6.98   0
   4   8  17   58.56    8.50   0
  -6  -8 -17   71.61    6.98   0
   6   8  17   77.07    6.98   0
  -8  -8 -17  201.18   12.44   0
   8   8  17  206.03    9.71   0
 -10  -8 -17   82.23   13.35   0
  10   8  17   66.15    7.59   0
  15   9 -17   89.21   11.83   0
 -13  -9  17  152.32   22.15   0
  13   9 -17  107.72   10.62   0
 -11  -9  17  294.94   17.60   0
  11   9 -17  332.26   12.44   0
  -9  -9  17    3.34   10.01   0
   9   9 -17    4.25    4.55   0
  -7  -9  17   18.51    7.28   0
   7   9 -17   23.97    4.25   0
  -5  -9  17   49.76    6.68   0
   5   9 -17   45.21    8.50   0
  -3  -9  17  116.52    9.41   0
   3   9 -17  102.86   11.23   0
  -1  -9  17   24.88    3.03   0
   1   9 -17   15.78    7.89   0
  -1  -9 -17  198.14    6.37   0
   1   9  17  213.62   16.69   0
  -3  -9 -17  929.42   25.79   0
   3   9  17  889.97   29.74   0
  -5  -9 -17   31.86    5.77   0
   5   9  17   31.25    7.89   0
  -7  -9 -17  103.77    7.89   0
   7   9  17  111.36    6.98   0
  -9  -9 -17   16.39    8.19   0
   9   9  17    3.64    6.37   0
  14  10 -17   65.54   10.92   0
 -12 -10  17   42.48   21.24   0
  12  10 -17   20.63    8.80   0
 -10 -10  17  108.33   12.44   0
  10  10 -17   90.73    7.59   0
  -8 -10  17   26.10   10.32   0
   8  10 -17   51.89    6.07   0
  -6 -10  17  242.14   12.74   0
   6  10 -17  206.34   10.32   0
  -4 -10  17   14.26    6.07   0
   4  10 -17   14.26    6.37   0
  -2 -10  17  303.43   12.44   0
   2  10 -17  260.04   14.56   0
   0 -10 -17    2.43    4.85   0
   0  10  17  -19.42   10.92   0
  -2 -10 -17   36.72    7.59   0
   2  10  17   19.72    9.71   0
  -4 -10 -17   89.21   14.56   0
   4  10  17   64.93   10.62   0
  -6 -10 -17   20.94    9.41   0
   6  10  17   34.89    6.68   0
   8  10  17   13.96    6.07   0
  13  11 -17  215.44   16.99   0
 -11 -11  17  186.31   20.03   0
  11  11 -17  175.08   14.26   0
  -9 -11  17  190.86   18.81   0
   9  11 -17  204.21   11.53   0
  -7 -11  17   17.60    7.28   0
   7  11 -17    7.59    7.59   0
  -5 -11  17  243.05   13.05   0
   5  11 -17  228.79   11.23   0
  -3 -11  17   38.54    8.19   0
   3  11 -17   23.06    7.28   0
  -1 -11  17   16.99    6.68   0
   1  11 -17   28.83   10.62   0
  -1 -11 -17  317.09   14.87   0
   1  11  17  305.86   14.87   0
  -3 -11 -17  195.72   13.05   0
   3  11  17  190.86   13.35   0
   5  11  17   43.39    6.98   0
   7  11  17    1.82    5.46   0
  12  12 -17   22.15   10.01   0
  10  12 -17   -2.43    8.80   0
  -8 -12  17   16.39   11.23   0
   8  12 -17   14.26    8.19   0
  -6 -12  17   20.94   10.01   0
   6  12 -17   23.97    7.89   0
  -4 -12  17   75.56    9.71   0
   4  12 -17   77.98    7.89   0
  -2 -12  17   -2.12    6.37   0
   2  12 -17   10.32    5.77   0
   0 -12 -17   92.85   16.08   0
   0  12  17  112.57   21.85   0
  -2 -12 -17   93.76    9.71   0
   2  12  17  100.74   12.74   0
   4  12  17  420.86   20.94   0
   6  12  17   31.86    6.98   0
  11  13 -17   12.74   10.92   0
  -9 -13  17   74.95   16.99   0
   9  13 -17   57.05   18.21   0
  -7 -13  17   23.36   10.92   0
   7  13 -17    5.77   11.23   0
  -5 -13  17   69.79   10.92   0
   5  13 -17   87.39   10.62   0
  -3 -13  17  403.87   17.90   0
   3  13 -17  430.88   16.39   0
  -1 -13  17  365.64   26.70   0
   1  13 -17  335.60   16.08   0
  -1 -13 -17    9.10   16.39   0
   1  13  17    3.34    9.71   0
  -3 -13 -17   39.14   11.83   0
   3  13  17   39.45   10.62   0
   5  13  17   45.82    9.10   0
   8  14 -17   78.89   18.21   0
  -6 -14  17   90.42   16.39   0
   6  14 -17  116.52   11.53   0
  -4 -14  17   89.51   16.99   0
   4  14 -17   74.34   10.32   0
  -2 -14  17   86.48   15.17   0
   2  14 -17  104.99   11.53   0
   0 -14 -17   -0.30   17.60   0
   0  14  17   14.26   19.42   0
  -2 -14 -17  110.15   20.03   0
   2  14  17  140.19   14.56   0
   4  14  17   11.23    7.28   0
   7  15 -17   -7.89   12.14   0
   5  15 -17   80.41   10.32   0
   3  15 -17   72.22    9.10   0
   1  15 -17  231.82   13.96   0
   1  15  17  214.83   16.08   0
  16   0 -18   -4.25    9.71   0
  12   0 -18  171.14   11.23   0
  10   0 -18  373.22   16.08   0
   8   0 -18  231.82    9.10   0
   6   0 -18  182.36    6.68   0
   4   0 -18  183.58    6.37   0
   2   0 -18  149.90    8.50   0
   0   0  18   73.13    6.98   0
   2   0  18  189.34    7.59   0
   4   0  18   34.29    4.55   0
   6   0  18  500.06   17.30   0
   8   0  18  275.22   14.87   0
  10   0  18   59.17   15.17   0
 -15  -1  18  125.32   16.08   0
  15   1 -18  152.02   18.21   0
 -13  -1  18   32.77   14.87   0
 -11  -1  18   19.72   10.92   0
  11   1 -18   31.56    6.68   0
  -9  -1  18   29.13    5.77   0
   9   1 -18   33.98    6.37   0
  -7  -1  18   71.61    5.77   0
   7   1 -18   81.32    6.07   0
  -5  -1  18  234.25    7.59   0
   5   1 -18  227.27    6.98   0
  -3  -1  18   89.82    4.85   0
   3   1 -18   99.22    7.59   0
  -1  -1  18  125.93    6.98   0
   1   1 -18  132.90    8.50   0
  -1  -1 -18   84.35    6.37   0
   1   1  18   82.84    6.37   0
  -3  -1 -18  103.47    6.68   0
   3   1  18  113.48    6.98   0
  -5  -1 -18   22.76    4.25   0
   5   1  18   14.26    6.07   0
  -7  -1 -18   61.60   10.62   0
   7   1  18   43.69   13.96   0
  -9  -1 -18    6.68   13.35   0
   9   1  18   28.52    4.55   0
 -11  -1 -18   51.28   12.74   0
  11   1  18   26.70   11.83   0
  16   2 -18   -8.50   13.96   0
 -14  -2  18  200.57   12.44   0
  14   2 -18  223.63   20.94   0
 -12  -2  18  132.30   11.23   0
  12   2 -18  115.31   14.87   0
 -10  -2  18  559.23   20.94   0
  10   2 -18  493.08   19.12   0
  -8  -2  18  251.55    8.19   0
   8   2 -18  286.14    9.10   0
  -6  -2  18  211.49    7.59   0
   6   2 -18  222.11    7.59   0
  -4  -2  18   68.27    4.85   0
   4   2 -18   58.87    6.68   0
  -2  -2  18  589.27   13.35   0
   2   2 -18  601.10   16.08   0
   0  -2 -18  165.37    8.19   0
   0   2  18  165.68    8.19   0
  -2  -2 -18   51.89    5.46   0
   2   2  18   68.58    6.37   0
  -4  -2 -18  150.50    6.68   0
   4   2  18  155.97    8.80   0
  -6  -2 -18   69.49   10.01   0
   6   2  18   74.95    5.77   0
  -8  -2 -18  189.04   18.21   0
   8   2  18  170.23    8.19   0
 -10  -2 -18  169.62   15.78   0
  10   2  18  176.30   20.33   0
 -15  -3  18   37.63   19.12   0
  15   3 -18   49.76   15.17   0
 -13  -3  18   82.84    7.89   0
  13   3 -18   91.03   20.33   0
 -11  -3  18   73.73    9.71   0
  11   3 -18   79.50   15.17   0
  -9  -3  18    0.91    5.46   0
   9   3 -18   -2.12    8.50   0
  -7  -3  18  138.67    6.68   0
   7   3 -18  134.42    6.07   0
  -5  -3  18   26.70    4.55   0
   5   3 -18   11.23    6.98   0
  -3  -3  18   43.39    4.55   0
   3   3 -18   33.98    5.77   0
  -1  -3  18   70.70    4.55   0
   1   3 -18   60.99    7.28   0
  -1  -3 -18   38.54    4.25   0
   1   3  18   39.14    6.68   0
  -3  -3 -18  137.76    6.68   0
   3   3  18  137.46   10.01   0
  -5  -3 -18   63.11    7.59   0
   5   3  18   65.24    8.50   0
  -7  -3 -18  184.79   14.56   0
   7   3  18  214.22    8.19   0
  -9  -3 -18   83.44   11.83   0
   9   3  18   65.54    7.28   0
 -11  -3 -18    5.16   14.56   0
  11   3  18   27.61   12.44   0
 -14  -4  18  174.78   18.21   0
  14   4 -18  113.18   21.24   0
 -12  -4  18   61.29    6.37   0
  12   4 -18   55.53   14.56   0
 -10  -4  18  116.22    7.28   0
  10   4 -18  120.46   12.74   0
  -8  -4  18   76.16    6.68   0
   8   4 -18   83.14    6.07   0
  -6  -4  18  480.03   11.83   0
   6   4 -18  475.18   10.32   0
  -4  -4  18   56.44    4.55   0
   4   4 -18   51.28    6.37   0
  -2  -4  18    4.55    3.94   0
   2   4 -18   10.62    6.07   0
   0  -4 -18    6.07    3.34   0
   0   4  18   -1.82    4.55   0
  -2  -4 -18   37.93    4.25   0
   2   4  18   40.36    5.77   0
  -4  -4 -18   75.25    4.55   0
   4   4  18   54.31   11.83   0
  -6  -4 -18   24.88    7.89   0
   6   4  18   37.93    5.16   0
  -8  -4 -18   57.35   13.05   0
   8   4  18   30.95    6.07   0
 -10  -4 -18   16.69   10.62   0
  10   4  18    6.68    6.37   0
  15   5 -18   72.52   20.94   0
 -13  -5  18  104.68   18.21   0
  13   5 -18  118.34   16.69   0
 -11  -5  18   92.55    5.77   0
  -9  -5  18  119.25    7.28   0
   9   5 -18  125.93   12.74   0
  -7  -5  18    6.98    4.55   0
   7   5 -18    7.59    3.94   0
[truncated: 44,361 more chars]
