# Supplementary material for: Crystal structure of N-[3-(di­methyl­amino)­prop­yl]-N′,N′,N′′,N′′-tetra­methyl-N-(N,N,N′,N′-tetra­methyl­form­amid­in­ium­yl)guanidinium bis­(tetra­phenyl­borate)
Source: Acta Crystallogr E Crystallogr Commun. 2015 Dec 12;71(Pt 12):o1045–6. doi: 10.1107/S2056989015023336 (PMC4719971; doi:10.1107/S2056989015023336)
Supplement: Supplementary file 2 [file e-71-o1045-Isup2.hkl]

#
# h,k,l, Fc-squared, Fo-squared, sigma(Fo-squared), status flag
#
data_I
_shelx_title '  ITSEP10A  K-CCD MEASUREMENT (MONOKLINIC, CC)'
_shelx_refln_list_code          4
_shelx_F_calc_maximum      222.89
_exptl_crystal_F_000      2024.00
_reflns_d_resolution_high  0.7527

loop_
 _space_group_symop_operation_xyz
 'x, y, z'
 'x, -y, z+1/2'
 'x+1/2, y+1/2, z'
 'x+1/2, -y+1/2, z+1/2'

_cell_length_a    17.1964
_cell_length_b    17.6641
_cell_length_c    17.4751
_cell_angle_alpha  90.000
_cell_angle_beta   98.752
_cell_angle_gamma  90.000

_shelx_F_squared_multiplier     1.000

loop_
 _refln_index_h
 _refln_index_k
 _refln_index_l
 _refln_F_squared_calc
 _refln_F_squared_meas
 _refln_F_squared_sigma
 _refln_observed_status
   1   1 -23         30.60         49.55        59.99 o
   3   1 -23         62.55         57.37        58.66 o
   5   1 -23         63.05         89.99        65.19 o
   2   2 -23         70.92         61.28        46.93 o
   4   2 -23        622.93        553.12        76.95 o
   3   3 -23        186.44        183.87        54.76 o
   2   0 -22        927.01       1099.92        61.32 o
   4   0 -22        464.55        457.85        43.03 o
   6   0 -22        434.57        417.39        40.45 o
   8   0 -22       3076.30       2949.98       163.31 o
  10   0 -22        311.56        263.44        50.85 o
  -3   1 -22        691.25        746.18        78.29 o
  -1   1 -22       1806.27       1815.88       108.37 o
   1   1 -22       1036.90       1116.94        93.96 o
   3   1 -22        267.41        285.61        46.94 o
   5   1 -22       1247.12       1234.54        63.95 o
   7   1 -22       1390.26       1400.40        76.99 o
   9   1 -22        232.00        266.05        67.82 o
  -2   2 -22         29.54         28.71        53.46 o
   0   2 -22         30.47         16.93        35.20 o
   2   2 -22        146.74        176.04        39.11 o
   4   2 -22        134.65         82.17        32.62 o
   6   2 -22         86.58        109.55        39.11 o
   8   2 -22         80.82         33.91        60.00 o
  10   2 -22          7.07         41.73        61.28 o
  -3   3 -22         48.25        -15.64        50.84 o
  -1   3 -22         85.33        108.26        36.53 o
   1   3 -22        853.38        866.30        92.62 o
   3   3 -22        364.46        272.61        43.03 o
   5   3 -22       1037.41       1076.47        61.32 o
   7   3 -22        251.02        146.05        50.85 o
   9   3 -22        752.73        910.61        95.23 o
   2   4 -22        682.66        678.38        54.77 o
   4   4 -22         98.92        101.73        45.64 o
   6   4 -22         59.13         16.93        49.55 o
   8   4 -22        490.15        520.45        63.92 o
   1   5 -22        492.48        408.29        44.36 o
   3   5 -22        175.67        136.93        46.93 o
   5   5 -22        172.85        136.93        71.73 o
   7   5 -22        139.44        146.04        54.75 o
   2   6 -22        709.98        553.15        86.11 o
   4   6 -22        271.35        292.15        76.94 o
   6   6 -22        454.86        348.27        63.92 o
   1   7 -22       1227.36       1230.58        97.88 o
   3   7 -22         38.48        -49.55        78.26 o
   5   7 -22          3.52         -3.91        50.84 o
  -5   1 -21        567.26        451.35        69.13 o
  -3   1 -21         82.89        163.01        41.73 o
  -1   1 -21         21.12         -6.53        35.20 o
   1   1 -21        148.93        212.57        33.91 o
   3   1 -21         73.62         57.37        39.11 o
   5   1 -21        512.18        507.44        41.74 o
   7   1 -21        358.88        223.05        36.54 o
   9   1 -21        148.09        230.84        50.84 o
  11   1 -21        343.79        430.39        75.65 o
  -6   2 -21        193.60        191.69        49.56 o
  -4   2 -21        112.17        170.84        57.37 o
  -2   2 -21         76.64        109.55        40.44 o
   0   2 -21         85.85         87.37        35.20 o
   2   2 -21        609.75        645.73        43.03 o
   4   2 -21        994.28        930.35        56.12 o
   6   2 -21        634.39        600.08        49.57 o
   8   2 -21        137.06        113.46        36.53 o
  10   2 -21        319.43        280.42        56.09 o
  -5   3 -21         71.51         48.26        57.37 o
  -3   3 -21        198.85        131.73        40.44 o
  -1   3 -21        859.23        889.80        67.85 o
   1   3 -21        189.00        165.64        39.11 o
   3   3 -21        496.30        507.43        48.28 o
   5   3 -21        785.84        711.03        52.20 o
   7   3 -21         65.61        110.84        41.73 o
   9   3 -21        460.32        446.07        57.39 o
  11   3 -21        754.21        820.59        90.03 o
  -4   4 -21        187.72        142.13        37.82 o
  -2   4 -21        182.71        285.60        69.11 o
   0   4 -21        643.52        575.28        60.02 o
   2   4 -21        240.50        262.14        40.45 o
   4   4 -21        551.84        499.62        49.57 o
   6   4 -21        202.01        256.93        45.64 o
   8   4 -21        167.02        127.82        49.55 o
  10   4 -21        431.53        481.31        86.10 o
  -5   5 -21        242.01        183.87        39.11 o
  -3   5 -21        275.46        195.65        65.20 o
  -1   5 -21        127.96        121.28        44.35 o
   1   5 -21        433.21        349.56        44.36 o
   3   5 -21        384.06        444.76        52.18 o
   5   5 -21         75.68         74.35        43.02 o
   7   5 -21        959.98       1029.47        88.71 o
   9   5 -21       1103.98       1019.10        87.43 o
  11   5 -21         90.02         -5.20        54.75 o
   2   6 -21       1124.04       1143.11        67.86 o
   4   6 -21          1.41         86.08        53.46 o
   6   6 -21         50.10        160.39        57.37 o
   8   6 -21         64.58         62.57        56.08 o
  10   6 -21         72.35         73.02        58.66 o
   1   7 -21        229.44        155.20        53.47 o
   3   7 -21        455.20        457.85        61.30 o
   5   7 -21        330.03        311.71        65.21 o
   7   7 -21         96.41        233.41        79.55 o
   9   7 -21        962.77        824.60        88.71 o
   2   8 -21        968.72       1145.61       109.61 o
   4   8 -21         32.83         70.44        54.75 o
   6   8 -21        406.78        371.74        84.77 o
   8   8 -21         97.23        172.12        63.91 o
   1   9 -21        179.48        288.22        82.18 o
   3   9 -21         29.59         75.64        62.57 o
   5   9 -21        110.59        166.92        83.46 o
   7   9 -21         75.19         89.99        62.57 o
   2   0 -20        556.82        568.76        35.21 o
   4   0 -20        528.23        517.85        37.83 o
   6   0 -20       1070.02       1130.04        56.12 o
   8   0 -20       1509.87       1689.01        74.42 o
  10   0 -20        799.16        840.19        79.59 o
  -7   1 -20         86.93         83.46        58.66 o
  -5   1 -20        318.95        306.51        48.27 o
  -3   1 -20        650.52        678.38        60.02 o
  -1   1 -20         39.70         48.26        23.46 o
   1   1 -20        271.26        350.82        31.29 o
   3   1 -20        436.68        413.49        31.29 o
   5   1 -20        156.96        116.09        32.62 o
   7   1 -20         22.99         75.64        36.53 o
   9   1 -20       1014.62       1115.66        70.48 o
  -8   2 -20         70.90        138.21        43.02 o
  -6   2 -20         40.77        -33.91        56.08 o
  -4   2 -20         42.69          7.82        36.53 o
  -2   2 -20        262.57        263.44        35.20 o
   0   2 -20         35.30         18.26        19.55 o
   2   2 -20        295.03        251.71        31.29 o
   4   2 -20       1062.70       1231.83        57.41 o
   6   2 -20        335.10        361.28        40.45 o
   8   2 -20        846.56        750.19        57.40 o
  10   2 -20        972.53        994.27        92.62 o
  -7   3 -20        276.49        189.12        57.38 o
  -5   3 -20        779.03        746.23        60.02 o
  -3   3 -20        191.82        159.11        36.53 o
  -1   3 -20        189.68        241.29        27.38 o
   1   3 -20         14.03         28.71        31.29 o
   3   3 -20       1433.10       1626.33        69.17 o
   5   3 -20       2084.38       2299.51        88.78 o
   7   3 -20        258.17        239.97        36.53 o
   9   3 -20        656.39        708.35        61.31 o
  -6   4 -20        208.05        229.51        41.73 o
  -4   4 -20        405.66        530.87        45.65 o
  -2   4 -20         77.64         58.66        26.09 o
   0   4 -20         43.66         18.26        16.93 o
   2   4 -20        114.71         99.11        37.82 o
   4   4 -20        305.56        333.89        37.83 o
   6   4 -20        206.62        189.11        35.20 o
   8   4 -20        744.88        825.81        65.22 o
  10   4 -20       1022.01       1002.12        87.42 o
  -7   5 -20        111.18        138.22        50.84 o
  -5   5 -20        803.08        784.07        53.49 o
  -3   5 -20        518.08        605.24        44.36 o
  -1   5 -20       2130.78       2162.39        87.49 o
   1   5 -20        136.35        176.04        37.82 o
   3   5 -20         66.68         32.62        32.62 o
   5   5 -20        232.51        258.23        44.36 o
   7   5 -20        192.23        186.49        50.85 o
   9   5 -20        169.81        156.49        56.09 o
  -6   6 -20        447.72        380.86        56.10 o
  -4   6 -20       1657.58       1780.46        73.09 o
  -2   6 -20        689.62        695.33        45.66 o
   0   6 -20        136.51        198.22        28.71 o
   2   6 -20         52.45         35.20        36.53 o
   4   6 -20        411.17        360.01        46.94 o
   6   6 -20        120.00        165.64        45.64 o
   8   6 -20        137.65        108.26        63.91 o
  -5   7 -20        133.99        268.66        79.55 o
  -3   7 -20        790.10        845.42        92.61 o
  -1   7 -20        237.84        121.29        70.45 o
   1   7 -20        224.90        228.23        44.36 o
   3   7 -20        196.13        256.93        56.09 o
   5   7 -20        901.09        848.07        62.61 o
   7   7 -20        240.77        356.05        58.67 o
   9   7 -20       1031.15       1096.08       110.90 o
  -4   8 -20        645.20        666.62        88.69 o
  -2   8 -20        678.89        699.23        73.04 o
   0   8 -20       1439.43       1470.93       101.81 o
   2   8 -20         60.95        173.45        78.26 o
   4   8 -20        966.48        970.79        61.32 o
   6   8 -20         66.80         96.48        58.66 o
   8   8 -20         48.64         86.08        78.26 o
  -3   9 -20        123.16         36.53        52.17 o
  -1   9 -20       1081.13       1068.67       100.46 o
   1   9 -20         77.34        148.66        57.37 o
   3   9 -20        100.89         24.80        56.09 o
   5   9 -20         75.89         -7.82        80.84 o
   7   9 -20        305.52        297.35        66.54 o
   9   9 -20        523.78        600.03       101.75 o
   0  10 -20        189.76        129.11        49.56 o
   2  10 -20       1744.01       1703.53       125.32 o
   4  10 -20        262.83        109.56        86.09 o
   6  10 -20        930.70        982.48        93.95 o
   8  10 -20        590.14        691.36        88.69 o
   1  11 -20       1234.20       1466.78       131.82 o
   3  11 -20        483.08        507.42        76.95 o
   5  11 -20         19.93        -31.29        82.17 o
   7  11 -20        356.24        236.07        66.54 o
  -9   1 -19        932.35        724.15        67.85 o
  -7   1 -19        288.53        259.53        46.94 o
  -5   1 -19        183.12        225.60        45.64 o
  -3   1 -19         15.17         33.91        22.18 o
  -1   1 -19        596.38        568.79        31.30 o
   1   1 -19        511.23        598.76        37.83 o
   3   1 -19         67.37         65.20        24.80 o
   5   1 -19         79.07         92.57        15.64 o
   7   1 -19        611.53        647.04        30.01 o
   9   1 -19        344.42        323.46        28.71 o
  11   1 -19        469.79        434.35        41.74 o
  -8   2 -19        318.38        262.15        46.94 o
  -6   2 -19       1469.85       1553.23        75.71 o
  -4   2 -19        120.51         86.08        35.20 o
  -2   2 -19        260.78        273.88        27.38 o
   0   2 -19        855.37        874.19        37.84 o
   2   2 -19        324.10        307.81        30.00 o
   4   2 -19         49.50        -16.93        20.84 o
   6   2 -19       1524.76       1439.82        41.77 o
   8   2 -19        828.04        904.17        37.84 o
  10   2 -19        391.60        425.21        39.12 o
  -9   3 -19        852.10        707.12        75.67 o
  -7   3 -19       1471.49       1461.84        60.05 o
  -5   3 -19        121.63        129.11        36.53 o
  -3   3 -19       1214.03       1288.08        57.42 o
  -1   3 -19       1176.56       1162.79        44.39 o
   1   3 -19        411.28        289.56        32.63 o
   3   3 -19        292.72        318.25        32.62 o
   5   3 -19       1954.29       1880.30        61.36 o
   7   3 -19         88.87         58.66        18.27 o
   9   3 -19        206.28        213.87        24.80 o
  -8   4 -19        123.07        108.26        41.73 o
  -6   4 -19        284.23        305.17        40.45 o
  -4   4 -19        868.15        801.11        44.37 o
  -2   4 -19        178.33        147.38        20.85 o
   0   4 -19        210.74        194.32        23.47 o
   2   4 -19        410.23        371.75        32.63 o
   4   4 -19        653.37        550.53        36.54 o
   6   4 -19       1441.18       1350.93        56.14 o
   8   4 -19        833.69        777.63        36.55 o
  14   4 -19        182.54        286.93        66.53 o
  -9   5 -19        196.54        186.49        57.38 o
  -7   5 -19         88.53        202.12        37.82 o
  -5   5 -19        251.81        262.14        36.53 o
  -3   5 -19        363.40        363.91        32.63 o
  -1   5 -19        237.25        208.67        23.47 o
   1   5 -19       1476.41       1554.61        57.43 o
   3   5 -19        722.49        679.72        39.13 o
   5   5 -19       2773.75       2753.98        80.99 o
   7   5 -19        428.85        493.06        39.12 o
   9   5 -19        486.82        483.92        36.54 o
  13   5 -19       1040.56        983.84       104.37 o
  -8   6 -19        211.85        246.49        53.47 o
  -6   6 -19        438.66        460.43        44.36 o
  -4   6 -19         82.08         80.84        33.91 o
  -2   6 -19        137.74        164.31        27.38 o
   0   6 -19         94.84         95.19        16.93 o
   2   6 -19        350.53        376.93        32.63 o
   4   6 -19       1044.34       1002.18        45.67 o
   6   6 -19        676.17        601.40        40.46 o
   8   6 -19        193.45        241.29        53.47 o
  14   6 -19       1094.82       1056.92        95.25 o
  -7   7 -19        141.24        123.91        36.53 o
  -5   7 -19        235.33        305.16        37.82 o
  -3   7 -19        106.65        104.31        22.18 o
  -1   7 -19        415.30        363.92        22.18 o
   1   7 -19         38.79        114.74        66.53 o
   3   7 -19       1547.48       1515.50        74.42 o
   5   7 -19        144.92        174.75        41.73 o
   7   7 -19        301.54        373.01        46.94 o
  13   7 -19        207.42        114.76        84.76 o
  -6   8 -19        428.04        472.16        65.21 o
  -4   8 -19        131.82        131.73        30.00 o
  -2   8 -19         45.76        108.26        65.19 o
   0   8 -19        134.78         58.67        20.84 o
   2   8 -19        946.83        934.24        93.96 o
   4   8 -19       1842.52       1783.40        75.73 o
   6   8 -19        207.36        204.76        39.11 o
   8   8 -19        713.43        837.52       101.77 o
  12   8 -19         86.44         40.44        62.57 o
  -5   9 -19        128.29         83.46        62.58 o
  -3   9 -19        145.66        251.68        70.44 o
  -1   9 -19       1205.85       1275.00        66.58 o
   1   9 -19        698.64        760.56        80.87 o
   3   9 -19        108.75        193.01        60.00 o
   5   9 -19        464.37        503.51        56.10 o
   7   9 -19        566.28        502.21        88.69 o
   0  10 -19        717.90        643.15        50.86 o
   2  10 -19        877.07        807.64       103.07 o
   4  10 -19         19.50         39.11        79.55 o
   6  10 -19         12.67          6.53        54.75 o
   8  10 -19        365.21        298.70        90.01 o
  -1  11 -19        110.51        118.66        65.20 o
   1  11 -19        135.96        106.93        78.26 o
   3  11 -19         10.17         41.73        53.46 o
   5  11 -19         78.37        144.75        97.81 o
   7  11 -19        201.27        168.22        65.20 o
   9  11 -19         31.54        -33.91        33.91 o
   2  12 -19        150.21         95.20        63.91 o
   4  12 -19        376.68        491.70        96.50 o
   6  12 -19         63.70         40.44        62.57 o
   8  12 -19          8.30         20.84        52.17 o
   1  13 -19        178.40         83.47        87.38 o
   3  13 -19         14.58        -15.64        56.08 o
   5  13 -19        290.91        370.42        96.49 o
   2   0 -18        601.00        644.47        36.54 o
   4   0 -18        788.88        789.38        27.39 o
   6   0 -18        611.95        784.03        28.72 o
   8   0 -18       1061.80        996.98        39.14 o
  10   0 -18       1645.50       1605.70        69.18 o
  12   0 -18        786.15        735.85        48.29 o
  16   0 -18         57.14        -18.26        41.73 o
 -11   1 -18        174.16        220.40        54.76 o
  -9   1 -18         89.41         28.71        57.37 o
  -7   1 -18        305.08        264.78        45.65 o
  -5   1 -18         77.27         97.82        18.27 o
  -3   1 -18        495.68        444.81        28.72 o
  -1   1 -18        373.56        362.59        27.38 o
   1   1 -18        541.59        571.36        36.54 o
   3   1 -18        409.77        426.52        32.63 o
   5   1 -18        906.03        977.32        30.02 o
   7   1 -18        328.35        349.55        26.09 o
   9   1 -18        148.07        146.04        27.38 o
  11   1 -18        153.42        135.64        28.71 o
  15   1 -18        597.46        653.54        78.29 o
 -10   2 -18        856.48        729.32        67.85 o
  -8   2 -18        707.02        812.76        78.29 o
  -6   2 -18        408.55        298.71        43.03 o
  -4   2 -18        632.60        647.05        28.72 o
  -2   2 -18        271.24        223.04        23.47 o
   0   2 -18        765.67        711.06        35.22 o
   2   2 -18       2498.40       2587.89        69.23 o
   4   2 -18        289.89        253.04        28.71 o
   6   2 -18        927.71        955.14        32.64 o
   8   2 -18       1154.87       1230.67        39.14 o
  10   2 -18       2181.97       2122.13        82.29 o
  12   2 -18        523.61        495.71        63.93 o
  14   2 -18        881.34        961.57        90.04 o
  16   2 -18          5.21        -36.53        59.99 o
 -11   3 -18         94.20         22.18        62.57 o
  -9   3 -18        325.74        358.65        50.85 o
  -7   3 -18        852.35        794.57        62.61 o
  -5   3 -18        289.06        271.26        32.62 o
  -3   3 -18        561.18        592.25        28.72 o
  -1   3 -18        168.98        165.64        18.27 o
   1   3 -18        290.80        262.16        31.29 o
   3   3 -18        142.17        146.04        24.80 o
   5   3 -18         84.60         48.26        30.00 o
   7   3 -18        560.05        577.89        26.10 o
   9   3 -18         26.11         -9.11        36.53 o
  11   3 -18        232.83        341.70        65.20 o
  13   3 -18        341.45        391.28        87.39 o
  15   3 -18        170.26        213.86        65.20 o
 -10   4 -18         25.77         71.73        45.64 o
  -8   4 -18        128.91        246.48        56.09 o
  -6   4 -18        138.62        106.93        33.91 o
  -4   4 -18        305.75        323.45        19.56 o
  -2   4 -18        219.20        163.03        18.27 o
   0   4 -18          3.05         26.09        14.35 o
   2   4 -18         23.65         45.64        26.09 o
   4   4 -18        234.35        220.41        27.38 o
   6   4 -18       2120.90       2045.12        44.42 o
   8   4 -18        328.09        357.37        26.09 o
  10   4 -18        526.17        517.85        54.77 o
  12   4 -18        207.51        238.67        62.58 o
  14   4 -18        709.52        486.60        91.32 o
  -9   5 -18         59.35        116.08        53.46 o
  -7   5 -18        147.99         96.49        33.91 o
  -5   5 -18        190.30        199.56        30.00 o
  -3   5 -18        247.54        281.70        19.56 o
  -1   5 -18        251.52        258.24        24.80 o
   1   5 -18       2700.16       2748.85        79.70 o
   3   5 -18        316.13        354.75        32.62 o
   5   5 -18         32.94         -6.53        35.20 o
   7   5 -18         39.25         32.62        16.93 o
   9   5 -18        549.07        541.38        54.77 o
  13   5 -18        510.59        508.72        71.75 o
  15   5 -18        331.80        311.71        90.01 o
 -10   6 -18       1280.26       1237.16        86.14 o
  -8   6 -18        408.08        404.32        39.12 o
  -6   6 -18        183.12        239.95        32.62 o
  -4   6 -18         67.85         82.17        26.09 o
  -2   6 -18        641.45        637.93        26.10 o
   0   6 -18         68.74         96.48        15.64 o
   2   6 -18       3730.58       3373.08       115.04 o
   4   6 -18        967.47        855.99        44.38 o
   6   6 -18        757.66        678.45        43.04 o
   8   6 -18         83.59         62.57        19.55 o
  10   6 -18        761.36        738.41        44.37 o
  12   6 -18         65.94         16.93        50.84 o
  14   6 -18       1244.54       1248.90       100.47 o
  -9   7 -18        393.99        302.61        36.54 o
  -7   7 -18        783.52        704.48        52.20 o
  -5   7 -18        519.45        593.51        41.74 o
  -3   7 -18        119.00        119.99        26.09 o
  -1   7 -18        366.81        362.58        19.56 o
   1   7 -18        133.33        120.00        43.02 o
   3   7 -18        525.51        457.89        54.77 o
   5   7 -18        736.83        716.27        44.37 o
   7   7 -18       1029.76       1016.54        33.93 o
   9   7 -18        413.22        421.31        35.21 o
  11   7 -18        392.65        439.57        41.74 o
  13   7 -18        923.39       1092.05        65.23 o
  15   7 -18         11.93         70.44        62.57 o
  -8   8 -18        252.30        267.34        39.11 o
  -6   8 -18        825.79        930.24        46.95 o
  -4   8 -18        412.41        551.73        40.45 o
  -2   8 -18       2121.01       2103.68        67.91 o
   0   8 -18       1090.45       1050.47        31.31 o
   2   8 -18        307.78        263.45        46.94 o
   4   8 -18        269.33        260.86        46.94 o
   6   8 -18        620.45        527.04        39.12 o
   8   8 -18        152.42        165.64        20.84 o
  10   8 -18        216.33        179.96        40.44 o
  12   8 -18       1087.38       1059.57        65.24 o
  14   8 -18        775.04        677.08       106.97 o
  -7   9 -18         37.85         19.55        30.00 o
  -5   9 -18        133.33         69.11        22.18 o
  -3   9 -18        546.87        517.85        37.83 o
  -1   9 -18       1180.45       1144.48        41.76 o
   1   9 -18        600.32        570.07        54.77 o
   3   9 -18         15.16         37.82        33.91 o
   5   9 -18        256.98        254.32        41.74 o
   7   9 -18        231.98        186.49        41.73 o
   9   9 -18        746.65        690.16        74.38 o
  11   9 -18        634.28        729.22        67.84 o
  13   9 -18        417.41        427.83        52.18 o
  -4  10 -18        977.04        923.79        73.06 o
  -2  10 -18        444.49        307.83        35.21 o
   0  10 -18       1758.15       1818.53        80.93 o
   2  10 -18        102.90        209.94        66.53 o
   4  10 -18         26.92        207.36        59.99 o
   6  10 -18        237.47        245.21        45.65 o
   8  10 -18        280.62        250.41        70.45 o
  10  10 -18        458.71        496.97        70.46 o
  12  10 -18        239.71        264.76        54.76 o
  -3  11 -18         57.11         54.75        39.11 o
  -1  11 -18        777.92        954.98        60.02 o
   1  11 -18         71.26         61.28        58.66 o
   3  11 -18        754.87        704.48        80.87 o
   5  11 -18        201.17        191.69        39.11 o
   7  11 -18        615.20        667.91        53.48 o
   9  11 -18        821.05        837.57        93.95 o
  11  11 -18         25.74        -10.44        39.11 o
  -2  12 -18        400.19        640.44        80.86 o
   0  12 -18        973.72       1346.53       104.36 o
   2  12 -18        882.27       1043.79       113.52 o
   4  12 -18        112.60        138.22        36.53 o
   6  12 -18        458.56        473.50        53.48 o
   8  12 -18        297.71        316.91        48.27 o
  10  12 -18        286.87        299.97        83.47 o
  -1  13 -18        150.40         33.91        70.44 o
   1  13 -18         61.46        168.21        65.19 o
   3  13 -18         26.45         67.81        32.62 o
   5  13 -18       1601.29       1614.64        83.54 o
   7  13 -18         29.75         66.53        48.26 o
   9  13 -18        113.38         54.75        58.66 o
   2  14 -18        121.38        129.10        91.28 o
   4  14 -18         74.07         67.82        44.35 o
   6  14 -18        588.14        751.37        57.39 o
 -11   1 -17        257.12        272.59        56.09 o
  -9   1 -17        883.49        868.97        61.32 o
  -7   1 -17       1391.41       1558.44        44.39 o
  -5   1 -17         58.70         53.46        16.93 o
  -3   1 -17       1022.75       1047.90        39.14 o
  -1   1 -17        276.48        266.07        24.80 o
   1   1 -17        797.65        734.58        35.22 o
   3   1 -17       1231.56       1335.23        33.94 o
   5   1 -17         71.06         23.47        14.35 o
   7   1 -17       1290.83       1233.48        40.48 o
   9   1 -17        480.84        481.35        32.63 o
  11   1 -17         45.32         10.44        62.57 o
  13   1 -17        165.32        246.49        43.02 o
  15   1 -17         26.84        -31.29        54.75 o
  17   1 -17        441.91        477.40        58.68 o
 -12   2 -17        851.26        703.21        70.47 o
 -10   2 -17        228.90        283.03        48.27 o
  -8   2 -17       1226.68       1122.33        60.04 o
  -6   2 -17       1039.74       1076.55        27.39 o
  -4   2 -17       1318.59       1426.60        45.68 o
  -2   2 -17        342.02        362.58        24.80 o
   0   2 -17        103.86         58.66        20.84 o
   2   2 -17        547.26        647.04        33.92 o
   4   2 -17        610.07        574.02        20.85 o
   6   2 -17       3761.72       3673.25        74.56 o
   8   2 -17       1756.09       1766.58        57.44 o
  10   2 -17         76.29         79.55        45.64 o
  12   2 -17        334.08        418.67        49.56 o
  14   2 -17        994.71        951.21        86.13 o
  16   2 -17        258.44        332.59        70.45 o
 -11   3 -17        787.91        855.82        83.50 o
  -9   3 -17        972.54        987.74        75.68 o
  -7   3 -17        137.15        109.55        48.26 o
  -5   3 -17       1532.84       1618.70        37.86 o
  -3   3 -17        190.38        187.78        18.27 o
  -1   3 -17         67.85         28.71        20.84 o
   1   3 -17         46.31         50.84        28.71 o
   3   3 -17        642.38        666.69        35.21 o
   5   3 -17       2169.79       2219.12        50.92 o
   7   3 -17        749.74        653.66        26.10 o
   9   3 -17        361.85        318.27        43.03 o
  11   3 -17        102.69         54.75        36.53 o
  13   3 -17        406.62        417.39        65.21 o
  15   3 -17        140.48        179.95        63.91 o
  17   3 -17        352.34        277.80        63.92 o
 -12   4 -17        229.46        217.78        65.20 o
 -10   4 -17        567.82        434.37        67.84 o
  -8   4 -17        490.79        507.43        61.30 o
  -6   4 -17       1272.28       1331.22        56.13 o
  -4   4 -17        498.19        579.16        24.81 o
  -2   4 -17         28.22         24.80        16.93 o
   0   4 -17        203.36        173.47        14.36 o
   2   4 -17        330.27        293.46        31.29 o
   4   4 -17         94.84         82.17        27.38 o
   6   4 -17        176.95        182.58        13.02 o
   8   4 -17        436.13        409.59        50.85 o
  10   4 -17         51.42         58.66        31.29 o
  12   4 -17        481.04        605.23        53.48 o
  14   4 -17        435.96        378.28        63.92 o
  16   4 -17        271.50        223.03        62.58 o
 -11   5 -17        211.50        147.38        41.73 o
  -9   5 -17        334.62        319.54        44.36 o
  -7   5 -17       1242.19       1363.80        50.88 o
  -5   5 -17         40.64         74.35        27.38 o
  -3   5 -17        373.74        340.45        20.85 o
  -1   5 -17        635.54        601.41        24.81 o
   1   5 -17         74.73         33.91        41.73 o
   3   5 -17       1383.32       1391.48        49.60 o
   5   5 -17       1844.32       2014.79        63.99 o
   7   5 -17        272.79        309.09        27.38 o
   9   5 -17        420.99        507.42        49.56 o
  11   5 -17        272.66        288.24        40.45 o
  13   5 -17         33.26         33.91        69.10 o
  15   5 -17       1467.43       1508.80       116.18 o
 -10   6 -17         53.13         19.55        36.53 o
  -8   6 -17        138.13        174.75        33.91 o
  -6   6 -17       1048.19       1090.90        50.87 o
  -4   6 -17        273.68        365.18        28.71 o
  -2   6 -17        503.41        476.11        24.81 o
   0   6 -17        780.27        735.88        26.10 o
   2   6 -17        271.46        314.33        41.74 o
   4   6 -17        452.17        473.52        35.21 o
   6   6 -17       1598.90       1637.10        37.86 o
   8   6 -17        447.23        444.80        30.01 o
  10   6 -17        447.40        371.76        36.54 o
  12   6 -17        215.35        266.05        56.09 o
  14   6 -17         34.32         33.91        76.93 o
  16   6 -17        217.41        237.38        69.11 o
 -11   7 -17         23.32         76.93        56.08 o
  -9   7 -17       1063.45       1009.97        53.50 o
  -7   7 -17         23.69        -27.38        27.38 o
  -5   7 -17        384.58        460.42        35.21 o
  -3   7 -17        691.93        748.85        28.72 o
  -1   7 -17        786.85        782.83        26.10 o
   1   7 -17       1182.53       1380.78        65.25 o
   3   7 -17        443.16        452.62        44.36 o
   5   7 -17         32.68         27.38        27.38 o
   7   7 -17         48.84         88.66        26.09 o
   9   7 -17        198.42        187.78        27.38 o
  11   7 -17        338.42        380.84        43.03 o
  13   7 -17        302.15        229.53        62.58 o
  15   7 -17        590.31        722.66        99.14 o
 -10   8 -17        259.64        353.43        57.38 o
  -8   8 -17        785.31        864.99        53.49 o
  -6   8 -17        367.84        307.81        30.00 o
  -4   8 -17        263.97        266.06        30.00 o
  -2   8 -17       1075.90       1131.41        31.31 o
   0   8 -17        100.72        116.08        15.64 o
   2   8 -17        442.53        451.33        49.57 o
   4   8 -17         14.11         13.02        46.93 o
   6   8 -17        162.02        176.04        18.27 o
   8   8 -17        230.12        161.74        22.18 o
  10   8 -17        550.95        555.69        31.30 o
  12   8 -17        150.83        183.86        37.82 o
  14   8 -17         16.54         44.35        31.29 o
  -9   9 -17         50.42         70.44        35.20 o
  -7   9 -17        509.04        446.09        33.92 o
  -5   9 -17        124.74        136.93        24.80 o
  -3   9 -17       3738.15       4004.13       111.11 o
  -1   9 -17        879.73        852.01        27.39 o
   1   9 -17        106.88         67.82        33.91 o
   3   9 -17        526.56        442.20        48.28 o
   5   9 -17        209.81        194.32        36.53 o
   7   9 -17        117.13        103.02        18.27 o
   9   9 -17         34.79         18.26        19.55 o
  11   9 -17       1350.82       1429.11        53.51 o
  13   9 -17        455.97        463.05        45.65 o
  15   9 -17        457.00        383.48        50.85 o
  -6  10 -17        150.00         90.00        40.44 o
  -4  10 -17        191.18        383.42        62.58 o
  -2  10 -17         87.33        157.81        32.62 o
   0  10 -17         12.07         10.44        20.84 o
   2  10 -17       1225.00       1118.44        62.62 o
   4  10 -17         74.47         61.28        27.38 o
   6  10 -17        951.36        887.30        44.38 o
   8  10 -17        169.54        223.02        26.09 o
  10  10 -17        431.91        390.02        32.63 o
  12  10 -17         88.29         88.66        37.82 o
  14  10 -17        274.36        281.70        46.94 o
  -3  11 -17        880.51        841.57        56.11 o
  -1  11 -17       1314.25       1363.85        63.96 o
   1  11 -17         81.97        123.90        45.64 o
   3  11 -17        116.36         99.11        31.29 o
   5  11 -17        946.56        983.83        48.29 o
   7  11 -17         45.07         32.62        32.62 o
   9  11 -17        854.51        878.06        49.58 o
  11  11 -17        699.59        752.73        61.31 o
  13  11 -17        951.04        926.38        73.06 o
  -2  12 -17        467.09        403.05        41.74 o
   0  12 -17        423.19        399.13        69.12 o
   2  12 -17         39.69         44.35        24.80 o
   4  12 -17        306.05        335.18        33.91 o
   6  12 -17         81.41        103.02        33.91 o
   8  12 -17         97.00         61.29        35.20 o
  10  12 -17         16.25        -10.44        37.82 o
  12  12 -17        146.09         95.20        43.02 o
  -3  13 -17        160.64        168.22        50.84 o
  -1  13 -17          3.67         39.11        70.44 o
   1  13 -17       1375.11       1443.49        69.16 o
   3  13 -17       1847.52       1853.87        70.52 o
   5  13 -17        290.02        375.62        45.65 o
   7  13 -17         68.73         24.80        48.26 o
   9  13 -17        160.71        245.19        78.26 o
  11  13 -17         17.52         54.75        46.93 o
  -2  14 -17        542.79        473.52        86.11 o
   0  14 -17         66.52         -1.29        75.64 o
   2  14 -17        397.57        451.30        49.56 o
   4  14 -17        425.16        319.56        44.36 o
   6  14 -17        548.45        500.91        49.57 o
   8  14 -17        265.82        339.08        78.27 o
   1  15 -17        783.70        996.71        60.02 o
   3  15 -17        334.87        310.43        39.11 o
   5  15 -17        287.33        345.62        44.36 o
   7  15 -17         44.50        -33.91        52.17 o
   2   0 -16       1523.66       1474.03        37.86 o
   4   0 -16       9592.04       9920.99       174.78 o
   6   0 -16       1588.99       1441.41        40.49 o
   8   0 -16       2165.43       2106.84        61.38 o
  10   0 -16        963.97       1002.19        70.49 o
  12   0 -16        300.84        281.71        41.74 o
  14   0 -16        235.08        286.94        37.82 o
  16   0 -16        307.93        365.18        50.85 o
  18   0 -16        204.84        358.62        54.76 o
 -13   1 -16         43.05         74.35        27.38 o
 -11   1 -16       1656.25       1652.62        70.51 o
  -9   1 -16       2110.63       2153.33        60.08 o
  -7   1 -16        799.79        827.21        23.48 o
  -5   1 -16       1001.14       1006.13        44.38 o
  -3   1 -16         59.69         53.46        16.93 o
  -1   1 -16        157.30        117.38        22.18 o
   1   1 -16        140.35         57.38        23.47 o
   3   1 -16        435.57        465.71        19.56 o
   5   1 -16       1971.52       1910.73        44.42 o
   7   1 -16        245.86        200.86        24.80 o
   9   1 -16        523.05        513.96        46.95 o
  11   1 -16       1424.56       1407.14        67.88 o
  13   1 -16        280.03        249.13        40.45 o
  15   1 -16       1467.13       1254.34       101.82 o
  17   1 -16        190.94        153.91        43.02 o
 -12   2 -16        220.38        245.20        28.71 o
 -10   2 -16         19.83         41.73        18.26 o
  -8   2 -16        107.71        104.31        31.29 o
  -6   2 -16        285.36        267.36        10.44 o
  -4   2 -16        692.76        673.20        33.92 o
  -2   2 -16        143.36        125.20        18.27 o
   0   2 -16        484.64        472.21        19.56 o
   2   2 -16         30.02         -7.82        15.64 o
   4   2 -16        448.29        495.72        22.18 o
   6   2 -16       3894.42       3825.87        78.50 o
   8   2 -16       3222.87       3210.50       101.97 o
  10   2 -16         48.11          3.91        31.29 o
  12   2 -16        487.26        506.11        49.57 o
  14   2 -16        136.83        121.29        44.35 o
  16   2 -16        269.44        371.71        80.85 o
  18   2 -16         58.74        196.92        83.46 o
 -13   3 -16        266.93        406.91        70.45 o
 -11   3 -16       1783.64       1749.33        69.18 o
  -9   3 -16        136.22        130.40        36.53 o
  -7   3 -16        471.40        540.02        57.39 o
  -5   3 -16         70.22         49.55        10.44 o
  -3   3 -16       1369.34       1401.95        43.06 o
  -1   3 -16        417.98        369.14        22.18 o
   1   3 -16        542.64        597.47        32.63 o
   3   3 -16        952.58        896.53        46.96 o
   5   3 -16       1464.30       1373.37        39.15 o
   7   3 -16        591.90        635.32        45.66 o
   9   3 -16        352.54        320.85        48.27 o
  11   3 -16         70.80         93.90        36.53 o
  13   3 -16        535.92        567.43        48.28 o
  15   3 -16        405.17        298.71        79.57 o
  17   3 -16         21.76        -13.02        73.01 o
 -12   4 -16        378.29        371.73        70.45 o
 -10   4 -16        426.93        470.87        65.21 o
  -8   4 -16        304.22        251.71        37.83 o
  -6   4 -16        189.77        144.76        32.62 o
  -4   4 -16        682.21        669.28        27.39 o
  -2   4 -16        962.60        955.21        33.93 o
   0   4 -16       1107.66       1148.50        33.94 o
   2   4 -16        855.77        842.95        37.84 o
   4   4 -16       2031.88       1927.77        58.75 o
   6   4 -16        584.96        613.14        27.39 o
   8   4 -16       2339.84       2447.99        86.23 o
  10   4 -16        580.28        547.90        37.83 o
  12   4 -16       1445.56       1384.91        66.59 o
  14   4 -16       1111.11       1171.83        96.55 o
  16   4 -16        438.81        549.15        91.30 o
 -13   5 -16        122.40        148.66        44.35 o
 -11   5 -16        181.80        196.93        44.35 o
  -9   5 -16        298.71        236.06        40.45 o
  -7   5 -16        923.66        925.14        58.70 o
  -5   5 -16        839.87        862.46        46.96 o
  -3   5 -16       1603.75       1620.18        44.40 o
  -1   5 -16        110.84         90.00        13.02 o
   1   5 -16        426.11        388.70        41.74 o
   3   5 -16        227.72        288.24        30.00 o
   5   5 -16       2678.46       2727.05        50.94 o
   7   5 -16        101.50        114.75        19.55 o
   9   5 -16        280.83        306.51        36.54 o
  11   5 -16        292.21        285.62        46.94 o
  13   5 -16        312.22        290.87        39.11 o
  15   5 -16        184.81        215.20        79.56 o
  17   5 -16        642.04        729.22        87.40 o
 -12   6 -16        100.72         74.35        40.44 o
 -10   6 -16        113.81         91.28        35.20 o
  -8   6 -16        250.70        176.05        35.20 o
  -6   6 -16        649.73        618.38        37.83 o
  -4   6 -16        121.96        127.82        22.18 o
  -2   6 -16        264.47        297.36        16.94 o
   0   6 -16        793.62        798.52        26.10 o
   2   6 -16         51.17         40.44        30.00 o
   4   6 -16        151.74         90.00        44.35 o
   6   6 -16        133.96        134.31        19.56 o
   8   6 -16       1153.53       1234.62        48.30 o
  10   6 -16         79.48        103.02        30.00 o
  12   6 -16        105.73         96.48        31.29 o
  14   6 -16       1287.04       1355.99        73.07 o
  16   6 -16        130.92         97.82        53.46 o
 -11   7 -16        913.96        874.16        78.30 o
  -9   7 -16        229.37        153.91        23.47 o
  -7   7 -16         41.12         31.29        26.09 o
  -5   7 -16        168.99        155.20        31.29 o
  -3   7 -16        186.45        159.11        14.36 o
  -1   7 -16        546.65        465.73        19.56 o
   1   7 -16       2817.77       2819.95       101.94 o
   3   7 -16       1089.97       1182.38        60.04 o
   5   7 -16        309.69        279.10        18.27 o
   7   7 -16       1116.48       1145.86        39.14 o
   9   7 -16       1569.81       1522.13        43.07 o
  11   7 -16        605.14        584.44        33.92 o
  13   7 -16        274.64        379.53        45.65 o
  15   7 -16        137.39        217.77        52.18 o
  17   7 -16        277.06        378.24        71.74 o
 -12   8 -16         84.86         92.57        41.73 o
 -10   8 -16         78.17         93.90        37.82 o
  -8   8 -16        425.49        579.11        44.36 o
  -6   8 -16         11.70        -16.93        18.26 o
  -4   8 -16        343.17        314.35        31.29 o
  -2   8 -16       2732.61       2630.07        54.86 o
   0   8 -16       3374.23       3304.61        69.27 o
   2   8 -16       1849.52       1834.63        78.36 o
   4   8 -16        615.13        644.48        49.57 o
   6   8 -16       1105.33       1196.72        43.05 o
   8   8 -16       1004.77        869.09        31.31 o
  10   8 -16        631.65        630.11        31.30 o
  12   8 -16        362.24        369.11        33.91 o
  14   8 -16        640.05        697.93        48.28 o
  16   8 -16        131.92        159.10        52.18 o
  -9   9 -16         13.70         -2.62        20.84 o
  -7   9 -16         21.48         24.80        23.46 o
  -5   9 -16         84.06         46.93        23.47 o
  -3   9 -16        629.38        613.13        31.30 o
  -1   9 -16          8.47         44.35        13.02 o
   1   9 -16       1770.90       1835.75        77.02 o
   3   9 -16          8.18        -30.00        30.00 o
   5   9 -16       2093.46       2141.74        54.83 o
   7   9 -16        299.49        246.51        27.38 o
   9   9 -16        296.78        251.71        26.09 o
  11   9 -16         80.95         78.26        26.09 o
  13   9 -16       1378.04       1450.03        60.05 o
  15   9 -16        484.51        517.82        49.56 o
  -6  10 -16        196.35        170.85        52.18 o
  -4  10 -16         15.44         67.81        35.20 o
  -2  10 -16       1133.01       1097.52        50.88 o
   0  10 -16        313.45        289.54        30.00 o
   2  10 -16        305.28        314.34        30.00 o
   4  10 -16        801.19        823.30        40.46 o
   6  10 -16        112.75         99.11        18.27 o
   8  10 -16        236.64        254.32        24.80 o
  10  10 -16        774.91        656.26        35.21 o
  12  10 -16        141.13        153.91        35.20 o
  14  10 -16         22.53         30.00        37.82 o
  -5  11 -16       1099.09       1093.54        76.98 o
  -3  11 -16        132.01        215.19        46.93 o
  -1  11 -16         42.52        -10.44        10.44 o
   1  11 -16       1493.83       1437.16        50.89 o
   3  11 -16        597.19        600.08        37.83 o
   5  11 -16        669.71        653.60        30.01 o
   7  11 -16        231.61        266.05        26.09 o
   9  11 -16        102.10         63.91        24.80 o
  11  11 -16        259.68        327.35        40.45 o
  13  11 -16         60.17          5.20        36.53 o
  -4  12 -16         37.62        127.81        45.64 o
  -2  12 -16        255.40        294.77        35.20 o
   0  12 -16        388.60        386.10        35.21 o
   2  12 -16        100.61         45.64        32.62 o
   4  12 -16        414.56        330.01        31.29 o
   6  12 -16         21.59         53.46        18.26 o
   8  12 -16         40.97         53.46        23.46 o
  10  12 -16        944.90       1000.75        46.96 o
  12  12 -16        354.94        260.87        44.36 o
  -3  13 -16         45.63         52.17        67.82 o
  -1  13 -16        180.95        105.64        67.82 o
   1  13 -16       1081.68       1051.77        45.67 o
   3  13 -16         25.78        -18.26        28.71 o
   5  13 -16        165.08        176.04        40.44 o
   7  13 -16        579.71        483.94        44.37 o
   9  13 -16         63.29         40.44        32.62 o
  11  13 -16         88.93         80.84        49.55 o
  -4  14 -16          4.84        -54.75        54.75 o
  -2  14 -16         68.07         37.82        75.64 o
   0  14 -16         67.67         61.28        50.84 o
   2  14 -16        269.94        297.35        36.53 o
   4  14 -16        577.19        648.34        41.74 o
   6  14 -16         38.04         84.75        32.62 o
   8  14 -16        298.63        302.60        37.82 o
  10  14 -16        472.95        472.17        39.12 o
  -1  15 -16        216.10        277.78        83.47 o
   1  15 -16        461.87        489.15        49.56 o
   3  15 -16          3.85          5.20        32.62 o
   5  15 -16        165.91        245.19        37.82 o
   7  15 -16        423.60        449.97        49.56 o
   9  15 -16        196.42        220.40        46.93 o
   2  16 -16        346.66        410.84        56.09 o
   4  16 -16         45.12         31.29        46.93 o
   6  16 -16        202.27        250.40        40.44 o
 -13   1 -15        469.12        406.96        39.12 o
 -11   1 -15         87.02         70.44        24.80 o
  -9   1 -15        384.90        442.15        26.09 o
  -7   1 -15       1877.05       1970.44        37.87 o
  -5   1 -15       2676.44       2548.08        64.04 o
  -3   1 -15        537.33        486.60        30.01 o
  -1   1 -15       2791.36       2831.05        67.97 o
   1   1 -15        450.87        450.03        30.01 o
   3   1 -15        813.06        807.75        26.10 o
   5   1 -15        204.43        163.03        18.27 o
   7   1 -15        275.59        255.63        26.09 o
   9   1 -15        125.22         78.26        23.47 o
  11   1 -15       2094.05       2181.10        79.67 o
  13   1 -15       1430.76       1438.44        71.80 o
  15   1 -15       2286.53       2349.49        90.13 o
  17   1 -15         99.78         24.80        32.62 o
  19   1 -15        631.74        516.58        93.94 o
 -14   2 -15        266.67        232.14        35.20 o
 -12   2 -15        415.83        344.36        31.29 o
 -10   2 -15        293.76        318.25        24.80 o
  -8   2 -15        198.79        200.85        16.93 o
  -6   2 -15       1666.70       1783.49        39.16 o
  -4   2 -15       2633.23       2580.73        81.00 o
  -2   2 -15       1895.90       1955.11        54.83 o
   0   2 -15       6197.19       6325.87       119.27 o
   2   2 -15        148.19        153.91        24.80 o
   4   2 -15        756.73        782.89        24.81 o
   6   2 -15         85.51         80.84        18.27 o
   8   2 -15         72.05         43.02        39.11 o
  10   2 -15        440.39        324.82        45.65 o
  12   2 -15        441.95        480.01        45.65 o
  14   2 -15         42.21         35.20        33.91 o
  16   2 -15        170.25        152.58        57.38 o
  18   2 -15        190.34        182.58        45.64 o
 -13   3 -15          2.50         19.55        33.91 o
 -11   3 -15        155.06        176.04        26.09 o
  -9   3 -15        243.21        230.85        18.27 o
  -7   3 -15       2820.38       3043.26       100.60 o
  -5   3 -15       2029.04       2076.57        65.29 o
  -3   3 -15        781.87        737.22        28.72 o
  -1   3 -15        723.56        669.34        22.19 o
   1   3 -15       1324.71       1382.48        46.98 o
   3   3 -15       3431.52       3530.93       105.94 o
   5   3 -15        469.53        421.36        20.85 o
   7   3 -15        950.98        876.97        44.38 o
   9   3 -15         41.98         18.26        23.46 o
  11   3 -15        145.99        181.29        35.20 o
  13   3 -15        635.10        563.56        45.66 o
  15   3 -15        598.83        772.26        70.46 o
  17   3 -15        103.99         56.09        41.73 o
 -14   4 -15          1.31         40.44        46.93 o
 -12   4 -15        614.22        603.98        37.83 o
 -10   4 -15        202.18        241.29        15.64 o
  -8   4 -15       2526.49       2483.32        86.23 o
  -6   4 -15       1211.59       1110.69        62.63 o
  -4   4 -15        535.55        570.08        22.18 o
  -2   4 -15        884.90        861.26        28.73 o
   0   4 -15       2825.13       2905.54        60.13 o
   2   4 -15       4884.96       4678.07       134.84 o
   4   4 -15       4291.03       4330.23        73.27 o
   6   4 -15       1811.99       1927.52        71.83 o
   8   4 -15        271.87        316.92        36.54 o
  10   4 -15         88.97        108.26        32.62 o
  12   4 -15       1483.09       1601.68        75.72 o
  14   4 -15        471.70        438.27        49.57 o
  16   4 -15        225.48         88.67        54.76 o
  18   4 -15        227.35        106.94        82.18 o
 -13   5 -15         51.86         53.46        23.46 o
 -11   5 -15        964.54       1041.23        37.84 o
  -9   5 -15       2517.60       2441.35        88.81 o
  -7   5 -15        389.37        348.28        37.83 o
  -5   5 -15       1364.74       1352.33        54.81 o
  -3   5 -15        356.66        361.30        18.27 o
  -1   5 -15       2093.47       1935.77        45.72 o
   1   5 -15         63.42         62.57        33.91 o
   3   5 -15        853.66        721.62        62.61 o
   5   5 -15       2758.86       2724.88        61.42 o
   7   5 -15         59.83         45.64        27.38 o
   9   5 -15       1571.89       1607.14        57.44 o
  11   5 -15       2873.31       2846.01        78.42 o
  13   5 -15        732.60        540.12        43.04 o
  15   5 -15        823.06        794.55        53.49 o
  17   5 -15        283.15        288.24        82.18 o
 -12   6 -15        415.95        391.30        30.00 o
 -10   6 -15        606.81        587.05        24.81 o
  -8   6 -15       2496.41       2385.19       104.48 o
  -6   6 -15        191.34        187.78        30.00 o
  -4   6 -15       1012.59        938.29        40.47 o
  -2   6 -15        187.42        172.14        15.64 o
   0   6 -15        310.32        281.72        16.94 o
   2   6 -15       8383.55       8389.81       219.21 o
   4   6 -15        865.34        895.18        22.19 o
   6   6 -15        246.29        259.53        20.85 o
   8   6 -15         34.01         19.55        18.26 o
  10   6 -15        484.93        491.76        32.63 o
  12   6 -15        593.99        583.15        37.83 o
  14   6 -15        189.51        173.47        43.02 o
  16   6 -15        325.01        396.48        61.29 o
  18   6 -15       1098.20       1118.25        71.77 o
 -13   7 -15        224.05        249.11        50.85 o
 -11   7 -15        247.63        314.32        23.47 o
  -9   7 -15        111.77         56.09        31.29 o
  -7   7 -15        867.31       1076.43        48.29 o
  -5   7 -15       1118.74       1139.32        48.30 o
  -3   7 -15        367.14        393.93        16.94 o
  -1   7 -15       1538.84       1541.87        36.57 o
   1   7 -15       3314.03       3324.66       115.04 o
   3   7 -15        359.47        296.09        37.83 o
   5   7 -15        564.89        639.23        27.39 o
   7   7 -15       1653.10       1630.73        43.07 o
   9   7 -15         38.49         36.53        19.55 o
  11   7 -15        539.74        572.68        40.45 o
  13   7 -15       1098.23       1085.74        50.88 o
  15   7 -15        574.00        533.51        56.10 o
  17   7 -15        612.83        631.36        60.01 o
 -12   8 -15         79.59        121.28        40.44 o
 -10   8 -15       1399.81       1417.41        88.74 o
  -8   8 -15        474.58        472.18        37.83 o
  -6   8 -15        791.37        802.39        40.46 o
  -4   8 -15        371.54        367.83        26.09 o
  -2   8 -15       1808.78       1774.54        41.78 o
   0   8 -15        296.36        285.63        16.94 o
   2   8 -15          9.20          7.82        45.64 o
   4   8 -15       2647.72       2611.98        58.78 o
   6   8 -15       2672.68       2767.40        70.58 o
   8   8 -15        213.42        255.61        20.85 o
  10   8 -15        291.17        254.33        24.80 o
  12   8 -15        212.89        195.65        27.38 o
  14   8 -15        244.80        219.12        43.02 o
  16   8 -15         72.53         61.28        49.55 o
  -9   9 -15        629.13        617.02        52.19 o
  -7   9 -15        113.59        144.75        31.29 o
  -5   9 -15       1304.68       1373.04        56.13 o
  -3   9 -15        164.41        131.73        22.18 o
  -1   9 -15       1875.12       2009.65        45.70 o
   1   9 -15        250.30        163.03        35.20 o
   3   9 -15        166.26        179.96        26.09 o
   5   9 -15       1740.81       1732.65        45.70 o
   7   9 -15        272.53        196.95        24.80 o
   9   9 -15        604.37        618.37        27.39 o
  11   9 -15        309.72        354.74        27.38 o
  13   9 -15        531.23        534.83        43.03 o
  15   9 -15       1487.11       1468.34        69.17 o
  17   9 -15         93.42        144.75        61.29 o
  -8  10 -15        133.15        106.93        46.93 o
  -6  10 -15        474.75        443.51        48.28 o
  -4  10 -15        307.94        286.96        39.12 o
  -2  10 -15        297.50        289.54        32.62 o
   0  10 -15         56.37         18.26        19.55 o
   2  10 -15         61.39          1.29        26.09 o
   4  10 -15        254.59        292.15        19.56 o
   6  10 -15        722.75        645.81        32.63 o
   8  10 -15       1140.13       1122.32        39.14 o
  10  10 -15        294.67        320.83        26.09 o
  12  10 -15        470.57        487.82        36.54 o
  14  10 -15       1077.58       1093.50        60.03 o
  16  10 -15         40.87         66.53        36.53 o
  -7  11 -15         76.44         58.66        31.29 o
  -5  11 -15        868.85        785.47        60.03 o
  -3  11 -15         19.87         19.55        32.62 o
  -1  11 -15       1512.62       1516.85        50.89 o
   1  11 -15       1728.81       1715.54        56.15 o
   3  11 -15        491.53        423.96        20.85 o
   5  11 -15        316.88        242.60        22.18 o
   7  11 -15       1267.67       1429.13        44.39 o
   9  11 -15        831.62        868.96        40.46 o
  11  11 -15        928.19        952.51        45.67 o
  13  11 -15        148.24        259.50        40.44 o
  15  11 -15        226.75        166.94        35.20 o
  -4  12 -15        138.57        187.77        36.53 o
  -2  12 -15       1393.92       1533.67       105.73 o
   0  12 -15         77.08         82.17        28.71 o
   2  12 -15        331.82        326.08        28.71 o
   4  12 -15       1874.76       1955.94        50.90 o
   6  12 -15        312.82        255.62        26.09 o
   8  12 -15        100.61         82.17        22.18 o
  10  12 -15        345.56        335.19        28.71 o
  12  12 -15        200.26        195.64        37.82 o
  14  12 -15         68.46         82.17        36.53 o
  -3  13 -15        202.84        215.20        67.82 o
  -1  13 -15        166.73        306.49        71.73 o
   1  13 -15         57.18        116.08        32.62 o
   3  13 -15        960.57        863.79        31.31 o
   5  13 -15       1544.34       1574.24        48.31 o
   7  13 -15         44.14         36.53        20.84 o
   9  13 -15        571.75        504.84        32.63 o
  11  13 -15         97.77        151.28        37.82 o
  13  13 -15       1189.41       1301.01        63.95 o
  -4  14 -15        204.82         49.56        71.73 o
  -2  14 -15         56.93        196.92        69.11 o
   0  14 -15         78.58        100.39        50.84 o
   2  14 -15       1565.44       1630.37        60.05 o
   4  14 -15        846.40        896.34        35.22 o
   6  14 -15        600.71        592.25        35.21 o
   8  14 -15        384.99        367.82        33.92 o
  10  14 -15        112.05        146.04        28.71 o
  12  14 -15        215.87        217.78        35.20 o
  -3  15 -15          9.12        103.01        84.75 o
  -1  15 -15        896.33        764.57        83.50 o
   1  15 -15        562.34        511.37        39.12 o
   3  15 -15         70.06         67.82        32.62 o
   5  15 -15        112.40        101.73        31.29 o
   7  15 -15        539.45        422.63        53.48 o
   9  15 -15         77.54        101.73        36.53 o
  11  15 -15         81.75         84.75        46.93 o
   2  16 -15       1199.32       1173.18        54.79 o
   4  16 -15        596.85        564.85        45.66 o
   6  16 -15         28.18         33.91        31.29 o
   8  16 -15       1313.97       1378.14        62.62 o
   1  17 -15        145.01        123.91        33.91 o
   3  17 -15         79.42        136.92        32.62 o
   5  17 -15         99.34        -15.64        37.82 o
   7  17 -15        512.65        408.30        58.68 o
   2   0 -14        209.81        200.86        14.36 o
   4   0 -14        718.36        670.71        23.48 o
   6   0 -14       1785.50       1897.68        52.25 o
   8   0 -14        266.39        232.16        33.91 o
  10   0 -14        430.79        307.85        35.21 o
  12   0 -14       3349.96       3465.66       109.82 o
  14   0 -14         75.31         27.38        32.62 o
  16   0 -14        515.48        516.56        40.45 o
  18   0 -14        265.79        350.82        46.94 o
  20   0 -14        655.47        598.78        96.52 o
 -15   1 -14        120.54         49.55        39.11 o
 -13   1 -14        928.35        872.91        50.87 o
 -11   1 -14       1238.84       1234.63        44.39 o
  -9   1 -14       2327.08       2302.86        64.01 o
  -7   1 -14       1283.87       1352.29        27.40 o
  -5   1 -14       2152.50       2184.10        44.43 o
  -3   1 -14      11130.62      11752.81       293.57 o
  -1   1 -14      10780.62      10987.10       225.13 o
   1   1 -14        258.82        217.80        24.80 o
   3   1 -14        426.22        523.12        20.85 o
   5   1 -14       3130.58       2974.85        62.75 o
   7   1 -14        892.57        931.76        46.96 o
   9   1 -14        809.39        732.04        41.76 o
  11   1 -14        826.08        802.46        53.49 o
  13   1 -14        496.72        525.68        44.37 o
  15   1 -14       3074.69       3043.44       105.86 o
  17   1 -14        103.05         82.17        32.62 o
  19   1 -14          4.04        -13.02        56.08 o
 -14   2 -14         12.49         27.37        33.91 o
 -12   2 -14         36.13         11.73        22.18 o
 -10   2 -14        996.62        914.75        36.55 o
  -8   2 -14        884.58        831.20        32.64 o
  -6   2 -14        745.90        759.38        20.85 o
  -4   2 -14        133.13         92.58        16.93 o
  -2   2 -14        103.18         88.66        18.27 o
   0   2 -14        688.30        745.03        23.48 o
   2   2 -14        255.48        279.10        24.80 o
   4   2 -14        337.03        319.57        19.56 o
   6   2 -14        158.75        147.38        28.71 o
   8   2 -14          6.48        -11.73        22.17 o
  10   2 -14        328.17        297.38        32.63 o
  12   2 -14         31.12        -28.71        28.71 o
  14   2 -14         64.95        134.30        40.44 o
  16   2 -14        346.30        333.90        39.12 o
  18   2 -14         76.40        142.12        37.82 o
 -15   3 -14         20.50         59.99        36.53 o
 -13   3 -14        205.54        181.29        32.62 o
 -11   3 -14        385.27        354.76        27.38 o
  -9   3 -14       1630.38       1560.09        46.98 o
  -7   3 -14         47.94         53.46        28.71 o
  -5   3 -14        920.75        874.32        32.64 o
  -3   3 -14        630.99        643.20        23.48 o
  -1   3 -14        358.89        482.63        20.85 o
   1   3 -14       4862.16       5061.74       149.29 o
   3   3 -14       3601.86       3486.30        60.19 o
   5   3 -14        669.49        549.32        41.75 o
   7   3 -14        228.74        203.48        26.09 o
   9   3 -14        158.37        156.49        30.00 o
  11   3 -14        732.30        622.36        45.66 o
  13   3 -14        178.31        179.96        39.11 o
  15   3 -14         47.46         44.35        40.44 o
  17   3 -14        297.49        190.41        37.82 o
  19   3 -14        629.00        602.69        84.78 o
 -14   4 -14        442.48        456.51        39.12 o
 -12   4 -14        260.01        246.50        28.71 o
 -10   4 -14        403.63        378.28        24.80 o
  -8   4 -14        920.14        909.48        24.81 o
  -6   4 -14        176.00        120.00        23.47 o
  -4   4 -14        959.40        957.88        30.02 o
  -2   4 -14        238.80        230.86        15.65 o
   0   4 -14       3378.66       3567.78        70.64 o
   2   4 -14        167.92        101.74        28.71 o
   4   4 -14       1433.97       1510.60        32.66 o
   6   4 -14        277.05        223.05        33.91 o
   8   4 -14       2883.30       2744.85        75.81 o
  10   4 -14       2675.25       2650.04        70.58 o
  12   4 -14        964.53        934.33        41.76 o
  14   4 -14       1009.51        965.63        48.29 o
  16   4 -14       1189.41       1139.29        96.55 o
  18   4 -14        179.11        156.49        57.38 o
 -15   5 -14       2167.87       2087.80       127.97 o
 -13   5 -14        509.14        468.27        43.03 o
 -11   5 -14         49.39         69.11        15.64 o
  -9   5 -14        390.86        378.28        16.94 o
  -7   5 -14        205.79        152.58        30.00 o
  -5   5 -14        477.31        396.55        35.21 o
  -3   5 -14        629.68        649.72        23.48 o
  -1   5 -14       1158.92       1181.28        31.32 o
   1   5 -14        964.54       1004.89        53.50 o
   3   5 -14       1696.42       1709.45        66.62 o
   5   5 -14       2083.97       2107.07        56.18 o
   7   5 -14       1572.25       1525.03        43.07 o
   9   5 -14        111.93         99.11        23.47 o
  11   5 -14        111.61        131.73        30.00 o
  13   5 -14         63.03         84.75        27.38 o
  15   5 -14        187.76        271.25        40.44 o
  17   5 -14         32.59         44.35        37.82 o
  19   5 -14        692.44        966.69       113.50 o
 -14   6 -14          9.69         19.55        30.00 o
 -12   6 -14        636.26        709.67        33.92 o
 -10   6 -14        249.31        311.70        18.27 o
  -8   6 -14        479.37        504.82        41.74 o
  -6   6 -14        509.97        537.47        46.95 o
  -4   6 -14        831.42        764.63        37.84 o
  -2   6 -14        483.05        456.57        18.27 o
   0   6 -14       1873.24       1832.39        44.42 o
   2   6 -14        969.11       1054.51        48.30 o
   4   6 -14        719.22        700.65        24.81 o
   6   6 -14        657.72        593.63        23.48 o
   8   6 -14        386.80        324.81        23.47 o
  10   6 -14        362.76        326.09        28.71 o
  12   6 -14       1588.57       1650.13        57.44 o
  14   6 -14        185.12        120.00        30.00 o
  16   6 -14        215.45        187.78        44.36 o
  18   6 -14        643.79        713.57        65.22 o
 -13   7 -14        261.19        262.14        31.29 o
 -11   7 -14        408.18        356.10        22.18 o
  -9   7 -14        629.95        637.93        24.81 o
  -7   7 -14        153.69        174.75        20.84 o
  -5   7 -14        148.78        146.04        20.84 o
  -3   7 -14       1067.07       1024.51        28.73 o
  -1   7 -14        138.13        113.47        14.36 o
   1   7 -14        641.63        561.03        41.75 o
   3   7 -14        959.43        783.01        39.14 o
   5   7 -14       4306.30       4525.01       104.66 o
   7   7 -14        144.47        136.93        18.27 o
   9   7 -14       1136.44       1122.39        33.94 o
  11   7 -14        712.24        797.16        46.95 o
  13   7 -14        122.64         71.73        30.00 o
  15   7 -14       2607.27       2441.35        99.27 o
  17   7 -14        863.16       1003.31        70.47 o
 -10   8 -14         62.10         44.35        13.02 o
  -8   8 -14        601.44        553.14        35.21 o
  -6   8 -14         21.54          5.20        20.84 o
  -4   8 -14        185.27        219.11        24.80 o
  -2   8 -14        536.77        513.98        20.85 o
   0   8 -14       1388.82       1304.13        32.65 o
   2   8 -14        106.27         84.75        28.71 o
   4   8 -14        746.49        742.40        27.39 o
   6   8 -14       1063.52       1008.81        32.64 o
   8   8 -14       1083.48       1138.00        33.93 o
  10   8 -14        514.59        410.90        26.10 o
  12   8 -14        494.37        490.47        35.21 o
  14   8 -14        255.76        164.32        41.74 o
  16   8 -14        102.95        131.73        58.66 o
  18   8 -14        493.74        503.51        82.19 o
 -11   9 -14        392.56        396.50        33.92 o
  -9   9 -14       1048.12       1019.12        37.84 o
  -7   9 -14        606.28        660.11        39.12 o
  -5   9 -14          0.23        -19.55        19.55 o
  -3   9 -14         29.22         37.82        16.93 o
  -1   9 -14        377.64        397.84        16.94 o
   1   9 -14       1790.99       1709.34        65.28 o
   3   9 -14        160.65        174.76        14.36 o
   5   9 -14       1566.07       1562.77        46.98 o
   7   9 -14        600.75        601.40        26.10 o
   9   9 -14        821.83        797.22        30.01 o
  11   9 -14        461.89        476.10        31.30 o
  13   9 -14        655.43        611.84        36.54 o
  15   9 -14       2085.17       2160.97        80.94 o
  17   9 -14       3171.05       3492.32       120.22 o
 -10  10 -14        133.07        136.93        26.09 o
  -8  10 -14        160.41        179.95        45.64 o
  -6  10 -14        115.82         60.00        41.73 o
  -4  10 -14         70.58         35.20        28.71 o
  -2  10 -14       1963.77       2103.79        70.54 o
   0  10 -14        174.17        168.22        20.85 o
   2  10 -14       2066.04       2034.82        60.09 o
   4  10 -14       3135.12       3032.46        66.68 o
   6  10 -14        955.94        934.33        40.47 o
   8  10 -14        585.05        580.53        28.72 o
  10  10 -14       1219.57       1363.84        39.14 o
  12  10 -14       1048.06       1092.19        46.96 o
  14  10 -14        769.06        787.98        45.66 o
  16  10 -14         79.75         60.00        37.82 o
  -9  11 -14        200.92        232.14        22.18 o
  -7  11 -14        235.53        202.14        40.45 o
  -5  11 -14        877.05        981.19        61.32 o
  -3  11 -14        186.62        149.96        30.00 o
  -1  11 -14        664.64        617.07        39.13 o
   1  11 -14        247.80        224.32        30.00 o
   3  11 -14       1318.62       1335.27        39.14 o
   5  11 -14       4212.16       4196.10       102.03 o
   7  11 -14        710.06        665.37        30.01 o
   9  11 -14        662.16        649.69        32.63 o
  11  11 -14       1829.88       1941.43        56.15 o
  13  11 -14        990.26        982.55        50.87 o
  15  11 -14       1735.54       1963.33        77.01 o
  -8  12 -14        606.97        609.19        36.54 o
  -6  12 -14        429.27        477.41        39.12 o
  -4  12 -14        381.93        341.74        31.29 o
  -2  12 -14         11.08        -45.64        57.37 o
   0  12 -14        431.64        397.85        35.21 o
   2  12 -14        975.65        998.27        44.38 o
   4  12 -14        247.95        243.88        20.85 o
   6  12 -14         50.07         59.99        19.55 o
   8  12 -14        453.20        481.34        28.72 o
  10  12 -14          0.08          5.20        23.46 o
  12  12 -14        308.55        410.83        40.45 o
  14  12 -14        181.94        340.40        39.11 o
  -7  13 -14        190.37        199.55        19.56 o
  -5  13 -14        235.85        264.76        37.82 o
  -3  13 -14        360.73        452.59        73.03 o
  -1  13 -14        213.56        156.49        49.56 o
   1  13 -14       1638.21       1592.69        49.61 o
   3  13 -14        152.37        176.04        22.18 o
   5  13 -14        150.19        104.31        26.09 o
   7  13 -14        323.05        353.46        24.80 o
   9  13 -14        155.89        190.40        31.29 o
  11  13 -14       1060.33       1165.27        53.50 o
  13  13 -14       1165.58       1345.39        63.95 o
  15  13 -14        583.95        576.58        70.46 o
  -4  14 -14         56.83        112.17        70.44 o
  -2  14 -14         34.02        105.63        54.75 o
   0  14 -14        308.14        327.36        76.94 o
   2  14 -14        161.90         95.20        18.27 o
   4  14 -14        195.49        126.49        23.47 o
   6  14 -14        474.30        545.26        31.30 o
   8  14 -14         49.75         13.02        26.09 o
  10  14 -14       1298.10       1308.97        50.88 o
  12  14 -14        212.26        229.51        39.11 o
  14  14 -14       1054.93       1499.25       114.81 o
  -5  15 -14        124.45        105.64        56.09 o
  -3  15 -14         91.73        146.04        56.09 o
  -1  15 -14        338.19        271.27        80.85 o
   1  15 -14        142.47        161.73        26.09 o
   3  15 -14        497.15        486.54        27.38 o
   5  15 -14         23.84          1.29        23.46 o
   7  15 -14        325.36        335.19        30.00 o
   9  15 -14       1242.40       1358.54        52.21 o
  11  15 -14         46.13         24.80        32.62 o
   0  16 -14        307.14        217.79        67.83 o
   2  16 -14       1609.60       1712.62        70.51 o
   4  16 -14        475.98        494.36        32.63 o
   6  16 -14        145.62        138.22        26.09 o
   8  16 -14        190.67        198.22        33.91 o
  10  16 -14         95.77        199.54        35.20 o
   1  17 -14        244.51        213.87        30.00 o
   3  17 -14         50.84         74.35        31.29 o
   5  17 -14         86.69        140.83        44.35 o
   7  17 -14          1.00         14.35        35.20 o
   9  17 -14        827.20        734.50        45.66 o
   2  18 -14        346.92        363.90        43.03 o
   4  18 -14         71.61         26.09        36.53 o
   6  18 -14        312.72        310.42        41.74 o
 -15   1 -13         56.84        112.17        39.11 o
 -13   1 -13        310.78        293.45        28.71 o
 -11   1 -13        165.28        112.18        22.18 o
  -9   1 -13        172.87        164.31        22.18 o
  -7   1 -13        116.53         84.75         7.82 o
  -5   1 -13        703.74        700.65        19.57 o
  -3   1 -13        240.60        254.34        20.85 o
  -1   1 -13       2791.35       2945.70        69.29 o
   1   1 -13        758.49        695.54        33.93 o
   3   1 -13        906.53        877.06        24.82 o
   5   1 -13        391.93        393.96        23.47 o
   7   1 -13        417.36        446.12        30.01 o
   9   1 -13        208.90        199.57        37.82 o
  11   1 -13        738.97        762.01        49.58 o
  13   1 -13       1012.90        957.86        56.12 o
  15   1 -13        804.48        718.90        40.46 o
  17   1 -13        108.87        126.48        37.82 o
  19   1 -13        214.19        249.11        39.11 o
 -16   2 -13        448.36        422.60        49.56 o
 -14   2 -13        205.60        267.34        49.56 o
 -12   2 -13        281.27        283.04        28.71 o
 -10   2 -13        427.34        412.21        27.38 o
  -8   2 -13       1180.67       1177.30        39.14 o
  -6   2 -13       1133.51       1098.99        22.20 o
  -4   2 -13       3869.43       3808.90        87.67 o
  -2   2 -13        542.14        486.63        20.85 o
   0   2 -13        301.84        354.77        16.94 o
   2   2 -13        790.10        814.30        22.19 o
   4   2 -13       2662.81       2660.38        57.52 o
   6   2 -13        734.30        678.55        43.05 o
   8   2 -13        331.26        354.77        27.38 o
  10   2 -13        419.02        345.68        33.92 o
  12   2 -13       1273.82       1118.62        56.14 o
  14   2 -13        928.19       1000.82        52.21 o
  16   2 -13       1621.99       1634.41        56.14 o
  18   2 -13        506.96        495.70        48.28 o
  20   2 -13        419.67        460.42        75.65 o
 -15   3 -13         24.63         22.18        28.71 o
 -13   3 -13        423.17        387.39        32.63 o
 -11   3 -13       1659.41       1793.78        57.44 o
  -9   3 -13       1290.78       1245.23        39.14 o
  -7   3 -13        931.79        951.30        31.31 o
  -5   3 -13        767.80        737.24        20.86 o
  -3   3 -13        495.21        451.39        23.47 o
  -1   3 -13       1665.44       1554.17        36.59 o
   1   3 -13       1014.16       1139.49        49.60 o
   3   3 -13        145.10        143.47        11.73 o
   5   3 -13         63.97         23.47        33.91 o
   7   3 -13       1218.65       1332.84        46.98 o
   9   3 -13        571.92        546.64        32.63 o
  11   3 -13       1231.57       1160.38        46.97 o
  13   3 -13        340.50        330.00        32.63 o
  15   3 -13        125.94         66.53        32.62 o
  17   3 -13        113.57        131.73        39.11 o
  19   3 -13         15.41        -54.75        54.75 o
 -16   4 -13        322.12        279.09        40.45 o
 -14   4 -13        305.03        269.98        33.91 o
 -12   4 -13        604.21        648.36        33.92 o
 -10   4 -13        486.35        446.10        24.80 o
  -8   4 -13       2151.74       2332.76        58.76 o
  -6   4 -13         80.36         74.35        30.00 o
  -4   4 -13       2075.72       2097.98        61.39 o
  -2   4 -13       6159.31       6304.34       119.31 o
   0   4 -13       2252.60       2135.17        45.73 o
   2   4 -13       1218.18       1309.38        61.35 o
   4   4 -13        339.15        361.31        20.85 o
   6   4 -13        288.26        251.72        22.18 o
   8   4 -13       1575.06       1547.33        49.62 o
  10   4 -13        181.30        138.23        24.80 o
  12   4 -13       5902.76       6041.13       137.53 o
  14   4 -13       1003.59        883.46        45.67 o
  16   4 -13       1213.48       1181.09        54.79 o
  18   4 -13         57.93         76.93        46.93 o
 -15   5 -13         34.21         91.28        48.26 o
 -13   5 -13       1431.60       1533.64       105.73 o
 -11   5 -13        855.15        855.91        37.84 o
  -9   5 -13       6475.18       6471.00       121.85 o
  -7   5 -13         55.94         86.08         7.82 o
  -5   5 -13       2421.02       2400.23       109.76 o
  -3   5 -13       1123.85       1238.70        33.94 o
  -1   5 -13        131.95        146.04        13.02 o
   1   5 -13        440.13        478.76        37.83 o
   3   5 -13       2609.35       2640.37        61.43 o
   5   5 -13       2070.92       2117.71        54.85 o
   7   5 -13       1017.30       1011.48        37.85 o
   9   5 -13         56.61         30.00        22.18 o
  11   5 -13        727.55        707.16        43.04 o
  13   5 -13         66.52          3.91        23.47 o
  15   5 -13        316.17        277.80        33.91 o
  17   5 -13         23.36         66.53        32.62 o
  19   5 -13        114.72        169.55        46.93 o
 -14   6 -13        606.18        566.15        65.22 o
 -12   6 -13        423.49        362.59        33.92 o
 -10   6 -13        812.39        750.20        35.22 o
  -8   6 -13        233.60        249.12        15.65 o
  -6   6 -13        326.18        343.02        33.92 o
  -4   6 -13        354.64        412.20        28.72 o
  -2   6 -13        561.99        574.03        20.85 o
   0   6 -13      19119.15      19644.03       338.14 o
   2   6 -13       3472.85       3264.87        98.11 o
   4   6 -13       2120.53       2241.84        57.48 o
   6   6 -13        924.70        976.17        30.02 o
   8   6 -13       1643.13       1645.28        46.99 o
  10   6 -13       3629.21       3487.68        75.85 o
  12   6 -13       3652.95       3657.19        94.15 o
  14   6 -13        203.86        219.12        30.00 o
  16   6 -13        173.65        101.73        48.27 o
  18   6 -13         22.24         50.84        41.73 o
 -13   7 -13        591.31        575.26        41.74 o
 -11   7 -13        892.35        972.07        41.75 o
  -9   7 -13        141.26        121.29        19.56 o
  -7   7 -13        156.46        160.40        10.44 o
  -5   7 -13        131.85         97.82        22.18 o
  -3   7 -13        436.47        406.99        16.94 o
  -1   7 -13        438.61        387.43        16.94 o
   1   7 -13        172.83        129.11        28.71 o
   3   7 -13        760.82        716.39        23.48 o
   5   7 -13        332.19        373.04        20.85 o
   7   7 -13       1086.80       1083.29        35.23 o
   9   7 -13        419.35        360.03        20.85 o
  11   7 -13       1202.62       1140.71        43.06 o
  13   7 -13         46.74        -33.91        33.91 o
  15   7 -13        203.38        299.96        36.53 o
  17   7 -13        871.70       1018.97        65.23 o
  19   7 -13       1391.61       1564.81       133.12 o
 -12   8 -13        235.10        140.85        37.82 o
 -10   8 -13        166.66        200.84        24.80 o
  -8   8 -13        711.32        709.74        31.30 o
  -6   8 -13       2160.82       1970.93        66.63 o
  -4   8 -13       1180.08       1084.61        36.56 o
  -2   8 -13         94.18        135.64        13.02 o
   0   8 -13        470.14        494.40        19.56 o
   2   8 -13      10758.52      10664.73       189.46 o
   4   8 -13       1959.42       1839.06        50.92 o
   6   8 -13       3925.29       3914.10        78.51 o
   8   8 -13       2568.28       2498.31        60.11 o
  10   8 -13       3826.59       3768.97        74.56 o
  12   8 -13         82.00         46.93        27.38 o
  14   8 -13         95.87         80.84        28.71 o
  16   8 -13        791.07        906.75        63.94 o
  18   8 -13         76.34         88.66        60.00 o
 -11   9 -13         72.17         40.44        32.62 o
  -9   9 -13        273.73        226.95        18.27 o
  -7   9 -13        450.63        439.60        19.56 o
  -5   9 -13        298.67        234.78        26.09 o
  -3   9 -13       1682.89       1711.78        48.32 o
  -1   9 -13         65.01         35.20        16.93 o
   1   9 -13       1086.70       1115.92        40.47 o
   3   9 -13       1865.69       1804.89        43.08 o
   5   9 -13        105.41         69.11        18.27 o
   7   9 -13        540.89        558.35        27.39 o
   9   9 -13        491.71        399.17        28.72 o
  11   9 -13         55.27        106.92        24.80 o
  13   9 -13        149.28        106.93        24.80 o
  15   9 -13        151.75        178.66        35.20 o
  17   9 -13         98.11        114.75        37.82 o
 -12  10 -13        121.01        207.37        39.11 o
 -10  10 -13        250.96        253.03        24.80 o
  -8  10 -13         76.64         99.10        18.27 o
  -6  10 -13        190.38        250.40        15.64 o
  -4  10 -13        609.83        584.46        39.12 o
  -2  10 -13       2264.33       2216.76        73.14 o
   0  10 -13       1021.14       1113.21        39.14 o
   2  10 -13        829.52        859.88        30.02 o
   4  10 -13        925.16        839.09        33.93 o
   6  10 -13        518.96        549.22        26.10 o
   8  10 -13        137.92        144.75        22.18 o
  10  10 -13         84.75         95.19        22.18 o
  12  10 -13        238.57        285.61        27.38 o
  14  10 -13        553.12        597.43        44.37 o
  16  10 -13         74.96         24.80        31.29 o
 -11  11 -13         76.76        114.75        39.11 o
  -9  11 -13        416.75        533.46        31.29 o
  -7  11 -13        200.41        191.69        18.27 o
  -5  11 -13        349.38        413.48        41.74 o
  -3  11 -13       1145.06       1181.12        50.88 o
  -1  11 -13        411.09        414.79        48.28 o
   1  11 -13        231.81        268.68        27.38 o
   3  11 -13        519.46        566.16        24.81 o
   5  11 -13        189.92        241.29        22.18 o
   7  11 -13        269.38        259.53        22.18 o
   9  11 -13        105.71         41.73        27.38 o
  11  11 -13         58.68         45.64        24.80 o
  13  11 -13        203.68        211.29        31.29 o
  15  11 -13        563.68        590.94        43.03 o
  17  11 -13        279.06        283.03        62.58 o
 -10  12 -13          9.57        109.54        35.20 o
  -8  12 -13         67.91         27.38        18.26 o
  -6  12 -13        179.31        203.47        16.93 o
  -4  12 -13        131.35        116.08        37.82 o
  -2  12 -13        227.93        209.97        48.27 o
   0  12 -13        534.66        520.50        30.01 o
   2  12 -13        751.09        669.32        24.81 o
   4  12 -13       1886.11       1782.45        46.99 o
   6  12 -13         65.60         61.28        19.55 o
   8  12 -13       1343.74       1443.60        46.97 o
  10  12 -13        321.08        271.27        30.00 o
  12  12 -13        535.75        530.92        37.83 o
  14  12 -13          4.34          9.11        41.73 o
  16  12 -13        220.58        269.96        45.65 o
  -9  13 -13        682.41        889.70        58.69 o
  -7  13 -13        183.95        258.22        30.00 o
  -5  13 -13        223.31        207.38        22.18 o
  -3  13 -13        445.90        425.24        53.48 o
  -1  13 -13        711.84        774.97        65.23 o
   1  13 -13        296.31        232.15        30.00 o
   3  13 -13        194.20        238.67        24.80 o
   5  13 -13        780.92        768.47        31.30 o
   7  13 -13        682.25        654.90        35.21 o
   9  13 -13       2945.20       3120.16        71.87 o
  11  13 -13       1184.22       1144.48        49.59 o
  13  13 -13        521.77        459.16        41.74 o
  15  13 -13        115.27        149.95        40.44 o
  -8  14 -13        143.36        202.13        35.20 o
  -6  14 -13         14.69         30.00        27.38 o
  -4  14 -13        319.19        226.95        53.47 o
  -2  14 -13        163.00        173.46        67.82 o
   0  14 -13        683.19        851.90        88.70 o
   2  14 -13        673.53        635.33        27.39 o
   4  14 -13        487.63        482.64        28.72 o
   6  14 -13         88.58        110.84        20.84 o
   8  14 -13        566.50        446.12        28.72 o
  10  14 -13        701.57        704.46        33.92 o
  12  14 -13       1060.50       1156.10        57.41 o
  14  14 -13        162.03        146.04        33.91 o
  -5  15 -13         63.44         45.64        24.80 o
  -3  15 -13        370.12        314.35        82.19 o
  -1  15 -13        701.02        700.56        83.50 o
   1  15 -13         40.39         46.93        27.38 o
   3  15 -13       1402.18       1484.07        48.31 o
   5  15 -13         31.93         24.80        19.55 o
   7  15 -13         23.48         10.44        22.18 o
   9  15 -13        154.82        104.31        28.71 o
  11  15 -13         25.94         -3.91        44.35 o
  13  15 -13       1925.20       1801.62        74.43 o
  -2  16 -13        378.35        416.09        88.68 o
   0  16 -13       1785.72       1798.99       129.25 o
   2  16 -13        229.51        246.50        23.47 o
   4  16 -13        536.52        614.41        32.63 o
   6  16 -13        290.08        323.44        27.38 o
   8  16 -13         65.43         95.19        26.09 o
  10  16 -13        418.04        519.14        48.27 o
  12  16 -13        300.88        332.60        43.03 o
   1  17 -13       1167.50       1246.24        46.96 o
   3  17 -13        532.47        570.04        36.54 o
   5  17 -13       1008.84       1020.39        45.67 o
   7  17 -13        132.56        156.48        23.47 o
   9  17 -13       1230.71       1368.91        54.79 o
  11  17 -13        261.17        211.30        76.94 o
   2  18 -13       1071.46       1268.33        58.70 o
   4  18 -13         23.67        -15.64        35.20 o
   6  18 -13         14.81        -11.73        32.62 o
   8  18 -13        264.50        266.05        31.29 o
   1  19 -13        356.23        418.66        36.54 o
   3  19 -13        309.37        335.18        40.45 o
   5  19 -13        892.61        799.80        67.85 o
   2   0 -12        822.86        836.58        23.48 o
   4   0 -12        733.32        640.76        24.82 o
   6   0 -12       2185.50       2371.87        75.80 o
   8   0 -12       3172.88       3282.75        99.39 o
  10   0 -12       1737.41       1688.62        61.37 o
  12   0 -12       2764.02       2913.14        94.11 o
  14   0 -12         78.62        139.55        27.38 o
  16   0 -12       1716.02       1647.60        54.82 o
  18   0 -12        718.28        838.87        53.49 o
  20   0 -12        605.22        666.61        78.29 o
 -17   1 -12        129.08        183.86        41.73 o
 -15   1 -12        537.14        464.37        46.94 o
 -13   1 -12        220.71        243.87        32.62 o
 -11   1 -12       1744.74       1800.54        56.15 o
  -9   1 -12        260.30        259.53        23.47 o
  -7   1 -12       1894.34       1876.89        35.25 o
  -5   1 -12      13865.78      13828.13       239.00 o
  -3   1 -12       5138.92       4833.22       103.53 o
  -1   1 -12       1760.79       1828.88        48.35 o
   1   1 -12        496.84        499.71        16.94 o
   3   1 -12        268.96        277.82        15.65 o
   5   1 -12        125.33        103.02        23.47 o
   7   1 -12       1005.62       1054.67        40.48 o
   9   1 -12        139.39        103.02        36.53 o
  11   1 -12        262.04        199.57        33.91 o
  13   1 -12        297.99        345.64        39.12 o
  15   1 -12        149.75         80.84        30.00 o
  17   1 -12        735.08        677.10        39.13 o
  19   1 -12        759.02        743.65        56.11 o
  21   1 -12        136.57        181.28        84.75 o
 -16   2 -12        135.62        130.40        31.29 o
 -14   2 -12        668.27        611.84        40.46 o
 -12   2 -12        782.02        778.91        37.84 o
 -10   2 -12       1087.34       1008.80        40.47 o
  -8   2 -12       3977.14       3821.35        90.28 o
  -6   2 -12       1156.66       1177.41        23.49 o
  -4   2 -12        123.97        149.96        14.36 o
  -2   2 -12       1578.60       1597.28        52.25 o
   0   2 -12       2013.97       2139.05        44.44 o
   2   2 -12       2022.35       2090.79        45.73 o
   4   2 -12        316.53        361.32        27.38 o
   6   2 -12       2184.47       2141.84        54.87 o
   8   2 -12        124.26        172.13        26.09 o
  10   2 -12       1531.85       1577.32        62.65 o
  12   2 -12         95.54         90.00        28.71 o
  14   2 -12        436.90        558.29        46.94 o
  16   2 -12        141.14         80.84        32.62 o
  18   2 -12        646.47        740.98        53.48 o
  20   2 -12        366.32        289.54        65.21 o
 -17   3 -12         46.13          5.20        32.62 o
 -15   3 -12        154.53        213.86        45.64 o
 -13   3 -12        121.81        168.22        33.91 o
 -11   3 -12         47.44         41.73        22.18 o
  -9   3 -12       2793.96       3010.96        78.43 o
  -7   3 -12       3283.21       3149.98        74.55 o
  -5   3 -12        931.79        924.00        22.19 o
  -3   3 -12       4743.07       4749.67       127.05 o
  -1   3 -12       1730.71       1572.74        36.59 o
   1   3 -12        956.12       1020.74        49.60 o
   3   3 -12        751.28        741.23        26.11 o
   5   3 -12         68.14         88.66        20.84 o
   7   3 -12       1642.41       1589.43        41.79 o
   9   3 -12        956.16       1087.15        36.56 o
  11   3 -12        176.75        195.65        26.09 o
  13   3 -12       3780.03       3767.78        94.17 o
  15   3 -12          6.54          6.53        31.29 o
  17   3 -12        383.29        367.83        28.71 o
  19   3 -12       1526.93       1593.70       122.68 o
 -16   4 -12        503.75        524.37        65.21 o
 -14   4 -12        444.56        542.62        63.92 o
 -12   4 -12       1031.74        957.82        53.50 o
 -10   4 -12        658.62        641.88        45.66 o
  -8   4 -12        266.72        249.13        19.56 o
  -6   4 -12        136.69        172.13         9.11 o
  -4   4 -12       2747.89       2836.76        77.12 o
  -2   4 -12          6.14         10.44        10.44 o
   0   4 -12       1956.73       1912.76        40.52 o
   2   4 -12        790.34        805.21        39.14 o
   4   4 -12          6.06        -18.26        18.26 o
   6   4 -12         35.47         40.44        19.55 o
   8   4 -12        821.07        827.36        31.31 o
  10   4 -12       1275.97       1244.04        50.89 o
  12   4 -12       1877.49       1830.94        57.46 o
  14   4 -12        538.16        597.45        37.83 o
  16   4 -12         30.83         63.90        28.71 o
  18   4 -12         48.98        160.39        36.53 o
  20   4 -12        287.54        365.18        75.65 o
 -15   5 -12        228.27        268.67        63.91 o
 -13   5 -12         86.83         33.91        36.53 o
 -11   5 -12        155.87        125.20        33.91 o
  -9   5 -12        479.85        528.31        36.54 o
  -7   5 -12        796.87        762.05        22.19 o
  -5   5 -12        499.88        434.40        43.04 o
  -3   5 -12       1739.03       1868.98        40.50 o
  -1   5 -12       1515.79       1431.23        33.96 o
   1   5 -12       1592.71       1507.13        78.38 o
   3   5 -12       2279.00       2293.60        54.87 o
   5   5 -12       1891.52       1941.20        45.72 o
   7   5 -12        944.47       1021.91        35.23 o
   9   5 -12       2146.16       2017.07        49.64 o
  11   5 -12        480.81        395.26        30.01 o
  13   5 -12       1498.08       1582.22        56.15 o
  15   5 -12       1575.95       1634.42        61.35 o
  17   5 -12        738.15        731.91        39.13 o
  19   5 -12        446.15        440.87        56.10 o
 -14   6 -12        408.62        457.84        54.76 o
 -12   6 -12        869.07        816.79        50.87 o
 -10   6 -12        435.77        444.80        26.09 o
  -8   6 -12        433.79        399.15        22.18 o
  -6   6 -12        266.11        288.25        10.45 o
  -4   6 -12       1620.97       1420.77        46.99 o
  -2   6 -12       1826.84       1846.95        39.17 o
   0   6 -12        141.77        121.29        13.02 o
   2   6 -12       1209.83       1180.15        28.74 o
   4   6 -12        868.94        797.40        30.02 o
   6   6 -12       2975.71       3012.51        64.08 o
   8   6 -12       3517.55       3450.41        75.87 o
  10   6 -12       1014.24        956.63        41.76 o
  12   6 -12        604.45        631.42        37.84 o
  14   6 -12        516.86        568.76        41.74 o
  16   6 -12        197.18        177.38        35.20 o
  18   6 -12         90.06         78.26        54.75 o
 -13   7 -12        644.72        601.38        39.12 o
 -11   7 -12        227.38        277.79        28.71 o
  -9   7 -12        811.51        733.28        30.01 o
  -7   7 -12       3192.67       3208.03        77.12 o
  -5   7 -12       1291.70       1194.43        45.69 o
  -3   7 -12       1052.71       1135.53        30.02 o
  -1   7 -12       2464.56       2532.78        50.95 o
   1   7 -12       3867.42       3849.96        90.31 o
   3   7 -12       2375.12       2307.89        57.50 o
   5   7 -12       1473.35       1354.02        35.24 o
   7   7 -12         54.58         57.37        16.93 o
   9   7 -12         80.95         92.57        20.84 o
  11   7 -12        575.20        560.98        35.21 o
  13   7 -12        736.58        760.63        41.75 o
  15   7 -12        160.90         67.82        28.71 o
  17   7 -12       1045.24       1246.16        73.06 o
  19   7 -12       1089.34       1084.32        69.15 o
 -14   8 -12        177.33        198.22        50.84 o
 -12   8 -12        182.88        138.22        46.93 o
 -10   8 -12        282.78        262.15        23.47 o
  -8   8 -12        659.55        648.42        31.30 o
  -6   8 -12        688.14        649.74        23.48 o
  -4   8 -12         44.56         33.91        14.35 o
  -2   8 -12       1304.05       1365.50        33.95 o
   0   8 -12       3791.52       3974.78        77.18 o
   2   8 -12         61.22         93.90        13.02 o
   4   8 -12       1273.04       1191.90        32.65 o
   6   8 -12        669.36        666.74        26.10 o
   8   8 -12       1610.10       1534.24        41.78 o
  10   8 -12       3343.29       3263.25        73.20 o
  12   8 -12        155.19        125.20        27.38 o
  14   8 -12         81.50         74.35        28.71 o
  16   8 -12        619.12        634.00        54.77 o
  18   8 -12         23.03         49.55        48.26 o
 -13   9 -12        921.79        990.33        76.97 o
 -11   9 -12        382.81        262.17        37.83 o
  -9   9 -12         13.42         44.35        23.46 o
  -7   9 -12       1150.99       1036.28        41.76 o
  -5   9 -12       3758.38       3719.54        95.47 o
  -3   9 -12       1251.28       1151.31        44.40 o
  -1   9 -12        883.19        839.10        28.73 o
   1   9 -12       3970.76       3989.42        91.59 o
   3   9 -12       4245.26       4101.56        90.32 o
   5   9 -12        338.80        323.48        22.18 o
   7   9 -12       1225.30       1166.93        36.56 o
   9   9 -12         70.41         74.35        20.84 o
  11   9 -12        245.01        365.18        27.38 o
  13   9 -12        344.03        358.67        32.63 o
  15   9 -12        529.86        478.73        35.21 o
  17   9 -12        293.01        318.24        46.94 o
 -12  10 -12        670.89        721.42        60.02 o
 -10  10 -12        108.15        103.02        16.93 o
  -8  10 -12        140.07         91.29        19.56 o
  -6  10 -12        172.44        194.31        18.27 o
  -4  10 -12        344.94        346.94        16.94 o
  -2  10 -12        392.68        460.45        33.92 o
   0  10 -12       1542.74       1561.57        58.73 o
   2  10 -12        597.91        544.03        19.56 o
   4  10 -12       1551.14       1501.51        41.78 o
   6  10 -12       1277.50       1274.00        36.57 o
   8  10 -12       8202.55       8454.93       156.17 o
  10  10 -12        104.43        101.73        23.47 o
  12  10 -12         32.47         37.82        23.46 o
  14  10 -12        362.17        379.56        31.29 o
  16  10 -12        209.71        279.07        37.82 o
  18  10 -12        372.16        370.44        43.03 o
 -11  11 -12        367.01        233.45        43.03 o
  -9  11 -12        218.67        204.76        24.80 o
  -7  11 -12        178.06        146.05        19.56 o
  -5  11 -12       1812.23       1660.92        45.70 o
  -3  11 -12        252.26        273.89        31.29 o
  -1  11 -12        126.57         58.67        40.44 o
   1  11 -12       2073.72       2093.79        49.63 o
   3  11 -12        283.58        284.34        22.18 o
   5  11 -12       2705.85       2652.73        61.41 o
   7  11 -12       2505.67       2475.81        58.77 o
   9  11 -12        955.27        880.82        33.93 o
  11  11 -12        418.03        387.40        31.29 o
  13  11 -12        232.27        225.61        32.62 o
  15  11 -12        130.14         95.20        43.02 o
  17  11 -12        539.49        540.02        46.94 o
 -12  12 -12         44.92        122.57        44.35 o
 -10  12 -12        169.14        204.75        39.11 o
  -8  12 -12        148.64        165.64        22.18 o
  -6  12 -12        402.30        483.90        24.80 o
  -4  12 -12        229.98        224.32        16.93 o
  -2  12 -12         31.06         65.19        53.46 o
   0  12 -12        241.37        305.18        46.94 o
   2  12 -12        128.74         91.29        16.93 o
   4  12 -12       2400.75       2405.06        54.85 o
   6  12 -12       1188.48       1208.58        36.56 o
   8  12 -12        196.88        174.76        24.80 o
  10  12 -12        831.45        932.92        45.67 o
  12  12 -12        705.88        816.69        39.13 o
  14  12 -12        360.38        362.57        36.54 o
  16  12 -12         85.01        109.55        35.20 o
 -11  13 -12        972.11        936.85        71.77 o
  -9  13 -12        144.42         58.67        41.73 o
  -7  13 -12        193.03        136.93        19.56 o
  -5  13 -12        687.54        811.49        39.13 o
  -3  13 -12       3300.45       3304.34       107.18 o
  -1  13 -12       1851.51       1982.15       118.81 o
   1  13 -12         42.33         43.02        19.55 o
   3  13 -12       2448.37       2445.52        60.10 o
   5  13 -12        343.36        337.82        22.18 o
   7  13 -12       1618.95       1629.29        48.32 o
   9  13 -12       1151.08       1132.77        37.85 o
  11  13 -12        133.32         99.11        28.71 o
  13  13 -12        184.23        293.42        39.11 o
  15  13 -12        547.65        615.69        45.65 o
 -10  14 -12        339.85        359.99        49.56 o
  -8  14 -12        743.19        854.53        63.93 o
  -6  14 -12        539.62        584.41        44.37 o
  -4  14 -12        538.78        603.97        39.12 o
  -2  14 -12        664.25        511.42        80.87 o
   0  14 -12       1325.53       1349.61        88.74 o
   2  14 -12        145.04        144.75        20.84 o
   4  14 -12       1223.90       1158.96        41.76 o
   6  14 -12        663.86        624.93        31.30 o
   8  14 -12         16.04         41.73        20.84 o
  10  14 -12       3520.78       3919.84       100.62 o
  12  14 -12         26.83        -11.73        30.00 o
  14  14 -12        252.30        258.23        40.45 o
  -9  15 -12        162.12         67.82        28.71 o
  -7  15 -12        257.17        299.97        48.27 o
  -5  15 -12         64.41          2.62        30.00 o
  -3  15 -12        407.63        447.40        33.92 o
  -1  15 -12        247.60        168.23        52.18 o
   1  15 -12        295.00        289.54        24.80 o
   3  15 -12        963.98       1019.09        39.13 o
   5  15 -12        721.31        781.49        35.21 o
   7  15 -12         54.13         36.53        20.84 o
   9  15 -12       1975.11       2262.75        58.74 o
  11  15 -12       1122.71       1218.81        54.79 o
  13  15 -12        442.85        348.27        37.83 o
  -6  16 -12        332.00        393.90        52.18 o
  -4  16 -12        313.49        305.18        41.74 o
  -2  16 -12        158.45         82.18        54.76 o
   0  16 -12        293.30        273.89        61.29 o
   2  16 -12         49.86         93.90        20.84 o
   4  16 -12        362.44        378.27        28.71 o
   6  16 -12         15.38         39.11        24.80 o
   8  16 -12        220.43        229.52        24.80 o
  10  16 -12        831.57        955.01        52.20 o
  12  16 -12        493.42        451.33        44.36 o
  -5  17 -12          5.86         19.55        33.91 o
  -3  17 -12       2045.25       2047.36       116.23 o
   1  17 -12        470.08        516.54        30.01 o
   3  17 -12        725.68        684.91        36.55 o
   5  17 -12        366.09        384.76        24.80 o
   7  17 -12        189.16        268.67        26.09 o
   9  17 -12         31.34        100.39        24.80 o
  11  17 -12        797.49        666.69        43.04 o
   2  18 -12         40.23          2.62        19.55 o
   4  18 -12        364.13        427.82        37.83 o
   6  18 -12        184.59        219.11        30.00 o
   8  18 -12        182.74        212.58        31.29 o
  10  18 -12       2014.22       2173.79       101.84 o
   1  19 -12        149.07        283.01        33.91 o
   3  19 -12         42.02          5.20        28.71 o
   5  19 -12        125.57        105.64        28.71 o
   7  19 -12        303.76        353.44        40.45 o
   2  20 -12         23.27        -67.81        71.73 o
 -17   1 -11        504.14        555.66        53.48 o
 -15   1 -11         45.97         56.08        32.62 o
 -13   1 -11         16.26         -3.91        37.82 o
 -11   1 -11         78.42         84.75        23.47 o
  -9   1 -11       3086.32       2827.77        73.20 o
  -7   1 -11       1722.80       1849.31        35.25 o
  -5   1 -11        285.06        314.36        13.02 o
  -3   1 -11        347.91        323.50        18.27 o
  -1   1 -11       4991.89       4944.46       103.58 o
   1   1 -11       1748.36       1906.30        40.52 o
   3   1 -11        851.19        898.00        30.03 o
   5   1 -11       1105.46       1015.72        35.24 o
   7   1 -11       6616.19       7040.63       147.02 o
   9   1 -11        366.14        350.88        35.21 o
  11   1 -11       3640.24       3777.94       113.81 o
  13   1 -11       1502.96       1356.50        56.15 o
  15   1 -11       1296.87       1185.18        45.68 o
  17   1 -11        658.67        506.17        36.54 o
  19   1 -11        488.51        470.89        48.28 o
  21   1 -11        157.94        149.95        58.67 o
 -18   2 -11        416.62        493.04        67.83 o
 -16   2 -11         50.55         79.55        44.35 o
 -14   2 -11        517.31        538.75        45.65 o
 -12   2 -11         82.27         36.53        31.29 o
 -10   2 -11        627.03        641.89        31.30 o
  -8   2 -11       4398.46       4387.49       100.77 o
  -6   2 -11       4090.94       4078.73        66.78 o
  -4   2 -11       1267.17       1155.51        31.33 o
  -2   2 -11       2842.60       2746.70        74.57 o
   0   2 -11       1495.84       1394.99        31.34 o
   2   2 -11        573.75        589.78        19.57 o
   4   2 -11       1459.25       1562.09        53.55 o
   6   2 -11       5963.09       6050.26       128.60 o
   8   2 -11       2271.60       2341.94        53.58 o
  10   2 -11       2821.19       2766.32        69.28 o
  12   2 -11       2021.58       1909.65        57.47 o
  14   2 -11       7928.82       8012.08       169.23 o
  16   2 -11       1547.99       1569.14        48.31 o
  18   2 -11       1883.13       1904.91        66.61 o
  20   2 -11        152.65        160.40        80.84 o
 -17   3 -11        826.82        756.69        73.05 o
 -15   3 -11        324.10        556.94        79.56 o
 -13   3 -11        147.53        172.13        43.02 o
 -11   3 -11       3379.02       3465.74       107.19 o
  -9   3 -11        804.54        816.84        45.67 o
  -7   3 -11       2800.59       2793.55        70.61 o
  -5   3 -11       3492.58       3321.90        73.26 o
  -3   3 -11       1206.02       1365.65        43.07 o
  -1   3 -11       2284.18       2160.81        45.75 o
   1   3 -11       2004.16       2152.44        66.67 o
   3   3 -11        690.34        679.90        60.04 o
   5   3 -11       1732.46       1886.43        45.72 o
   7   3 -11       1526.38       1479.68        37.88 o
   9   3 -11         53.22         58.66        22.18 o
  11   3 -11       2300.14       2205.52        58.78 o
  13   3 -11       2713.79       2614.91        73.17 o
  15   3 -11       2532.05       2530.53        62.69 o
  17   3 -11        458.58        486.54        31.30 o
  19   3 -11        352.87        384.75        39.12 o
  21   3 -11        259.35        195.65        60.00 o
 -16   4 -11        800.57        838.90        90.03 o
 -14   4 -11        320.98        387.37        45.65 o
 -12   4 -11       1286.15       1179.89        54.80 o
 -10   4 -11        966.76        870.42        43.05 o
  -8   4 -11        453.62        425.27        37.83 o
  -6   4 -11        139.91        198.22        14.36 o
  -4   4 -11        535.21        529.68        18.27 o
  -2   4 -11        645.44        566.31        19.57 o
   0   4 -11       1545.99       1580.46        35.25 o
   2   4 -11        520.92        486.66        19.56 o
   4   4 -11        384.66        410.92        26.10 o
   6   4 -11        567.93        605.39        24.81 o
   8   4 -11       2112.24       2051.37        49.65 o
  10   4 -11        450.06        469.64        31.30 o
  12   4 -11        267.44        211.31        27.38 o
  14   4 -11         74.84         88.66        30.00 o
  16   4 -11       1205.04       1238.54        44.39 o
  18   4 -11        964.34        846.83        43.04 o
  20   4 -11         22.64         27.38        54.75 o
 -15   5 -11        488.86        439.60        56.10 o
 -13   5 -11        572.49        579.18        45.66 o
 -11   5 -11       1639.63       1648.95        71.81 o
  -9   5 -11        366.76        318.28        33.92 o
  -7   5 -11        876.07        960.47        32.64 o
  -5   5 -11        494.00        562.28        19.56 o
  -3   5 -11       3845.75       4064.10        77.21 o
  -1   5 -11        352.80        309.14        14.36 o
   1   5 -11        595.69        631.52        26.10 o
   3   5 -11       1193.46       1259.90        35.24 o
   5   5 -11        566.67        491.87        27.39 o
   7   5 -11       4162.83       3951.17        79.86 o
   9   5 -11       1997.51       1946.45        48.35 o
  11   5 -11       2746.47       2556.48        65.34 o
  13   5 -11       1049.69       1071.45        43.05 o
  15   5 -11       2583.13       2696.47        74.48 o
  17   5 -11        255.21        301.26        28.71 o
  19   5 -11        224.41        289.52        44.36 o
 -14   6 -11         31.25         43.02        52.17 o
 -12   6 -11         77.48         24.80        31.29 o
 -10   6 -11       1001.23        982.67        52.21 o
  -8   6 -11       1303.73       1242.72        39.15 o
  -6   6 -11       1984.32       2045.58        50.93 o
  -4   6 -11       2797.10       2967.74        86.30 o
  -2   6 -11       1525.37       1616.73        35.25 o
   0   6 -11       1237.06       1265.15        30.03 o
   2   6 -11       1536.13       1551.55        37.88 o
   4   6 -11         96.51         92.58        13.02 o
   6   6 -11       1440.29       1557.82        39.16 o
   8   6 -11        376.57        353.50        23.47 o
  10   6 -11          8.76         20.84        27.37 o
  12   6 -11        664.57        726.69        36.55 o
  14   6 -11       2094.71       2025.63        62.67 o
  16   6 -11       1486.95       1488.10        60.05 o
  18   6 -11        757.93        748.85        62.60 o
  20   6 -11        134.20         79.55        50.84 o
 -13   7 -11         47.50        179.94        83.46 o
 -11   7 -11         55.21         15.64        22.18 o
  -9   7 -11        699.30        700.60        31.30 o
  -7   7 -11        729.74        695.44        30.01 o
  -5   7 -11        673.21        604.10        20.85 o
  -3   7 -11        988.08        980.19        26.11 o
  -1   7 -11       2327.59       2487.05        49.66 o
   1   7 -11        138.75        135.65        10.44 o
   3   7 -11       3151.03       3148.33        73.24 o
   5   7 -11       5733.52       5545.78       100.93 o
   7   7 -11       1344.15       1250.75        35.24 o
   9   7 -11       2391.89       2333.68        56.20 o
  11   7 -11        299.83        221.72        30.00 o
  13   7 -11        634.72        670.59        33.92 o
  15   7 -11        391.04        363.92        31.29 o
  17   7 -11        269.72        292.15        31.29 o
  19   7 -11        686.41        628.81        58.69 o
 -16   8 -11        348.74        266.07        46.94 o
 -14   8 -11        380.29        341.73        56.10 o
 -12   8 -11        158.51        136.93        35.20 o
 -10   8 -11        505.56        529.60        37.83 o
  -8   8 -11        225.04        174.76        20.85 o
  -6   8 -11        473.19        337.87        18.27 o
  -4   8 -11       2652.31       2429.70        50.96 o
  -2   8 -11       1279.76       1506.54        36.57 o
   0   8 -11        699.79        745.06        22.19 o
   2   8 -11        647.98        660.23        20.86 o
   4   8 -11       2625.07       2469.24        54.88 o
   6   8 -11       2593.32       2640.20        57.50 o
   8   8 -11       2864.47       2752.92        60.14 o
  10   8 -11        361.58        289.56        24.80 o
  12   8 -11        723.84        690.21        39.13 o
  14   8 -11       1093.98       1002.26        50.88 o
  16   8 -11        715.95        769.74        44.37 o
  18   8 -11         30.23         14.35        54.75 o
 -15   9 -11        692.33        532.25        71.76 o
 -13   9 -11        297.06        345.62        54.76 o
 -11   9 -11         17.53         37.82        30.00 o
  -9   9 -11        125.53        131.73        32.62 o
  -7   9 -11       2442.31       2384.32        70.57 o
  -5   9 -11        967.45        978.79        36.56 o
  -3   9 -11       1071.55        990.66        28.73 o
  -1   9 -11       1857.02       1862.57        48.34 o
   1   9 -11       1356.00       1335.60        33.95 o
   3   9 -11        196.52        213.88        18.27 o
   5   9 -11       9728.75       9733.22       168.34 o
   7   9 -11       1268.95       1266.23        36.57 o
   9   9 -11        127.53         73.02        18.27 o
  11   9 -11        557.40        575.29        28.72 o
  13   9 -11        591.66        540.08        32.63 o
  15   9 -11        574.51        520.49        32.63 o
  17   9 -11         86.61        146.04        50.84 o
  19   9 -11         14.65        -40.44        40.44 o
 -14  10 -11         86.94        149.95        53.46 o
 -12  10 -11        319.19        246.51        48.27 o
 -10  10 -11        168.45        149.96        36.53 o
  -8  10 -11       1057.81       1104.06        44.38 o
  -6  10 -11        871.64        696.79        31.31 o
  -4  10 -11         75.66         23.47        14.35 o
  -2  10 -11       1350.69       1150.15        46.98 o
   0  10 -11        190.75         90.00        22.18 o
   2  10 -11       5148.63       5370.22       102.17 o
   4  10 -11       1280.37       1240.14        35.23 o
   6  10 -11       4473.52       4529.97        86.40 o
   8  10 -11        383.96        343.04        20.85 o
  10  10 -11        685.83        673.20        36.55 o
  12  10 -11        523.17        519.20        30.01 o
  14  10 -11        136.62         95.20        27.38 o
  16  10 -11        215.79        234.76        44.36 o
  18  10 -11        186.83        139.55        39.11 o
 -13  11 -11          3.40          7.82        52.17 o
 -11  11 -11         59.90         73.02        24.80 o
  -9  11 -11        343.30        343.02        28.71 o
  -7  11 -11         88.73         57.37        18.27 o
  -5  11 -11       2413.36       2228.76        58.77 o
  -3  11 -11        628.72        491.83        22.19 o
  -1  11 -11       2360.49       2468.04       122.80 o
   1  11 -11       1524.45       1581.15        40.49 o
   3  11 -11       4927.52       4930.90        96.87 o
   5  11 -11        115.04         52.18        19.56 o
   7  11 -11       1448.68       1464.74        40.49 o
   9  11 -11       1199.21       1322.15        43.06 o
  11  11 -11         51.37         32.62        22.18 o
  13  11 -11        103.06        144.75        30.00 o
  15  11 -11        249.45        359.97        32.62 o
  17  11 -11        242.23        332.59        46.94 o
 -12  12 -11        534.57        596.13        63.92 o
 -10  12 -11        385.55        346.94        31.29 o
  -8  12 -11        584.79        593.55        32.63 o
  -6  12 -11         58.61         65.20        16.93 o
  -4  12 -11        448.13        404.36        19.56 o
  -2  12 -11        230.80        202.15        22.18 o
   0  12 -11        491.81        590.96        67.84 o
   2  12 -11        875.79        844.27        30.02 o
   4  12 -11        354.88        337.83        19.56 o
   6  12 -11        364.10        362.59        23.47 o
   8  12 -11       1376.83       1334.06        37.86 o
  10  12 -11        543.70        478.75        33.92 o
  12  12 -11        686.89        755.38        35.21 o
  14  12 -11        107.48        125.19        28.71 o
  16  12 -11        531.42        658.72        52.19 o
 -11  13 -11        158.74        170.84        46.93 o
  -9  13 -11        656.36        801.01        61.31 o
  -7  13 -11        488.11        524.38        30.01 o
  -5  13 -11       1252.87       1267.30        52.22 o
  -3  13 -11        525.67        515.29        31.30 o
  -1  13 -11        668.01        671.90        63.94 o
   1  13 -11       1391.50       1460.72        37.86 o
   3  13 -11       3020.81       2957.78        66.68 o
   5  13 -11       5677.86       5488.49       108.72 o
   7  13 -11       3503.74       3639.70        77.12 o
   9  13 -11         46.90         31.29        20.84 o
  11  13 -11        504.32        525.67        35.21 o
  13  13 -11        232.09        176.05        27.38 o
  15  13 -11        209.50        297.34        36.53 o
  17  13 -11        335.26        357.36        56.09 o
 -10  14 -11        501.58        483.92        58.68 o
  -8  14 -11        833.56        807.64        62.61 o
  -6  14 -11       1849.05       1941.52        95.31 o
  -4  14 -11        838.77        760.67        40.46 o
  -2  14 -11        603.21        650.96        39.12 o
   0  14 -11        681.74        771.05        80.88 o
   2  14 -11          6.88         36.53        16.93 o
   4  14 -11       1787.29       1709.19        45.70 o
   6  14 -11       1516.91       1524.73        43.06 o
   8  14 -11        630.51        687.51        32.63 o
  10  14 -11        352.54        423.92        33.91 o
  12  14 -11         10.13         -3.91        36.53 o
  14  14 -11        127.20        209.95        40.44 o
  16  14 -11        123.34        194.30        44.35 o
  -9  15 -11        120.34        126.48        44.35 o
  -7  15 -11        361.34        397.82        45.65 o
  -5  15 -11        837.46        825.88        45.66 o
  -3  15 -11       1384.97       1370.53        58.72 o
  -1  15 -11       1031.91       1051.80        92.63 o
   1  15 -11        639.64        613.14        27.39 o
   3  15 -11        937.74        979.96        37.84 o
   5  15 -11        183.07        200.85        23.47 o
   7  15 -11         20.45          9.11        27.38 o
   9  15 -11       1065.84       1119.64        41.76 o
  11  15 -11        826.05        880.68        52.20 o
  13  15 -11         71.91        146.03        40.44 o
  15  15 -11        675.74        800.98        67.84 o
  -8  16 -11         81.34        121.28        45.64 o
  -6  16 -11        153.92        199.55        43.02 o
  -4  16 -11       1361.78       1345.63        58.71 o
  -2  16 -11        315.16        245.22        33.91 o
   0  16 -11        850.73        630.20        86.13 o
   2  16 -11        249.72        263.44        23.47 o
   4  16 -11        659.46        615.76        28.72 o
   6  16 -11        468.78        439.60        27.38 o
   8  16 -11        703.11        755.37        35.21 o
  10  16 -11       1223.56       1276.31        58.71 o
  12  16 -11        219.25        207.38        35.20 o
  14  16 -11        301.75        404.29        57.38 o
  -7  17 -11        859.62        875.43        71.76 o
  -3  17 -11        247.94        268.68        40.45 o
  -1  17 -11         87.49        241.27        76.93 o
   1  17 -11         67.61         78.26        22.18 o
   3  17 -11         34.89         27.38        24.80 o
   5  17 -11         12.06          6.53        22.18 o
   7  17 -11       2127.57       2384.37        70.53 o
   9  17 -11        224.38        215.20        36.53 o
  11  17 -11        232.16        352.14        44.36 o
  -6  18 -11        356.32        388.66        56.09 o
  -4  18 -11        156.88        213.86        48.27 o
  -2  18 -11        211.86        206.05        48.27 o
   2  18 -11        102.63         73.02        22.18 o
   4  18 -11        629.02        740.97        37.83 o
   6  18 -11        105.41         57.37        26.09 o
   8  18 -11         34.99         76.93        22.18 o
  10  18 -11        203.91        194.31        35.20 o
  -3  19 -11        775.19        793.22        70.47 o
   1  19 -11        388.68        344.35        30.00 o
   3  19 -11        175.30        223.02        31.29 o
   5  19 -11       1156.25       1402.79        46.96 o
   7  19 -11        324.65        343.00        31.29 o
   9  19 -11         63.01        -43.02        43.02 o
   2  20 -11        203.12        229.51        30.00 o
   4  20 -11         64.70        113.46        33.91 o
   6  20 -11         53.31        103.01        35.20 o
   2   0 -10        502.96        579.32        19.57 o
   4   0 -10      35382.03      38337.09       860.13 o
   6   0 -10       8907.80       8565.66       176.50 o
   8   0 -10       1252.46       1258.70        49.61 o
  10   0 -10       1183.67       1212.78        54.81 o
  12   0 -10       9468.20       9655.32       245.84 o
  14   0 -10        779.06        801.15        41.75 o
  16   0 -10       1889.81       1946.94        63.99 o
  18   0 -10       1136.11       1036.18        45.67 o
  20   0 -10        520.08        476.10        52.19 o
 -17   1 -10         92.84        105.64        69.11 o
 -15   1 -10        192.81        208.67        45.64 o
 -13   1 -10        798.68        816.78        48.29 o
 -11   1 -10        860.13        846.88        43.05 o
  -9   1 -10        882.94        886.08        23.48 o
  -7   1 -10       2506.77       2516.19        50.96 o
  -5   1 -10        616.12        614.59        18.28 o
  -3   1 -10         24.54         43.02         7.82 o
  -1   1 -10        267.50        255.65        13.03 o
   1   1 -10        257.62        263.48        11.74 o
   3   1 -10        551.42        627.64        23.48 o
   5   1 -10        387.36        409.65        31.30 o
   7   1 -10        168.83        199.57        19.56 o
   9   1 -10        177.88        187.79        27.38 o
  11   1 -10       2832.20       2714.08        70.62 o
  13   1 -10       2138.87       2227.28        61.39 o
  15   1 -10       1288.42       1225.67        44.39 o
  17   1 -10       1649.75       1607.09        56.15 o
  19   1 -10       2352.69       2472.25        78.38 o
  21   1 -10        256.52        238.67        75.65 o
 -18   2 -10         80.04         20.84        69.11 o
 -16   2 -10        963.10       1170.41       101.78 o
 -14   2 -10        464.81        422.62        44.36 o
 -12   2 -10        614.37        660.14        45.66 o
 -10   2 -10       1682.37       1811.14        66.62 o
  -8   2 -10       4313.66       4690.46       129.60 o
  -6   2 -10        323.07        289.57        19.56 o
  -4   2 -10       1060.21       1188.02        26.12 o
  -2   2 -10       3451.16       3794.09        82.50 o
   0   2 -10       4188.05       4410.24        81.25 o
   2   2 -10       4216.35       4523.30        93.04 o
   4   2 -10        797.22        845.81        30.02 o
   6   2 -10       1053.82       1067.93        32.66 o
   8   2 -10       1243.61       1027.55        31.33 o
  10   2 -10       1972.86       1831.64        53.56 o
  12   2 -10       6234.83       6361.02       135.02 o
  14   2 -10        996.48        987.90        33.93 o
  16   2 -10       1376.79       1374.50        46.98 o
  18   2 -10        126.18        160.39        24.80 o
  20   2 -10        174.78        138.22        52.18 o
 -17   3 -10        295.76        262.15        73.03 o
 -15   3 -10         67.85         87.37        36.53 o
 -13   3 -10        500.96        481.36        39.12 o
 -11   3 -10       1627.33       1714.34        63.98 o
  -9   3 -10         66.04         79.55        30.00 o
  -7   3 -10        370.78        366.57        27.38 o
  -5   3 -10       2015.86       2000.53        49.65 o
  -3   3 -10       1246.35       1280.98        33.95 o
  -1   3 -10       1445.66       1506.04        32.67 o
   1   3 -10       3719.81       3770.94       146.68 o
   3   3 -10        179.06        234.78        23.47 o
   5   3 -10        279.17        255.65        19.56 o
   7   3 -10        451.26        437.05        19.56 o
   9   3 -10        710.42        717.70        33.93 o
  11   3 -10        619.98        703.24        32.64 o
  13   3 -10        195.49         71.74        24.80 o
  15   3 -10       3421.09       3535.10        78.46 o
  17   3 -10        353.10        302.61        33.92 o
  19   3 -10         78.98        174.74        37.82 o
  21   3 -10       1274.79       1272.39       114.83 o
 -16   4 -10        172.05        236.04        60.00 o
 -14   4 -10         31.05         18.26        30.00 o
 -12   4 -10        196.18        207.38        41.73 o
 -10   4 -10         67.33         26.09        33.91 o
  -8   4 -10       2119.79       2009.28        67.94 o
  -6   4 -10       2491.99       2363.27        77.11 o
  -4   4 -10        804.73        827.44        23.48 o
  -2   4 -10        244.27        225.63        11.74 o
   0   4 -10       1771.74       1941.69        40.52 o
   2   4 -10       1866.93       1783.83        37.90 o
   4   4 -10       1996.23       2125.08        50.95 o
   6   4 -10        760.15        729.53        24.82 o
   8   4 -10       5339.96       5452.22        99.63 o
  10   4 -10       1747.03       1632.60        49.63 o
  12   4 -10       1068.55        951.45        36.56 o
  14   4 -10       2748.36       2699.82        70.59 o
  16   4 -10        675.20        643.17        33.92 o
  18   4 -10        104.36         37.82        26.09 o
  20   4 -10        729.97        738.38        61.31 o
 -15   5 -10        173.84        284.31        61.29 o
 -13   5 -10       1733.38       1621.57        71.81 o
 -11   5 -10        831.03        806.37        43.04 o
  -9   5 -10       1920.90       1985.23        69.21 o
  -7   5 -10       1920.23       1914.99        70.56 o
  -5   5 -10        676.04        704.60        24.81 o
  -3   5 -10        224.03        199.58        10.45 o
  -1   5 -10       1887.87       1876.41        39.19 o
   1   5 -10        124.15        173.47        18.27 o
   3   5 -10       5223.23       5234.55        98.38 o
   5   5 -10       1434.35       1496.70        44.42 o
   7   5 -10        464.94        456.60        22.19 o
   9   5 -10       1672.84       1623.42        48.34 o
  11   5 -10         27.59         23.46        23.46 o
  13   5 -10         82.80         52.17        22.18 o
  15   5 -10        182.62        143.47        30.00 o
  17   5 -10        139.74        130.40        22.18 o
  19   5 -10        866.31        892.43        60.03 o
  21   5 -10         92.47        224.30        50.84 o
 -14   6 -10         36.02        122.57        33.91 o
 -12   6 -10        206.04        243.87        39.11 o
 -10   6 -10       5182.33       5319.62       150.55 o
  -8   6 -10        536.02        574.01        27.39 o
  -6   6 -10         31.90         53.46        14.35 o
  -4   6 -10        377.44        388.72        16.94 o
  -2   6 -10       1642.74       1935.82        39.17 o
   0   6 -10       3423.18       3182.96        60.21 o
   2   6 -10        202.80        250.42        15.65 o
   4   6 -10        346.88        279.14        18.27 o
   6   6 -10       1432.81       1518.72        37.87 o
   8   6 -10       3020.62       2997.31        66.72 o
  10   6 -10       2216.59       1907.53        54.86 o
  12   6 -10       1230.02       1294.87        46.98 o
  14   6 -10        883.81        884.70        41.76 o
  16   6 -10        183.69        129.11        27.38 o
  18   6 -10         73.54        104.30        36.53 o
  20   6 -10        773.98        759.29        65.22 o
 -13   7 -10        492.67        276.55        86.11 o
 -11   7 -10       1646.89       1782.13        74.44 o
  -9   7 -10       3673.42       3595.17        88.92 o
  -7   7 -10       2125.83       2137.23        58.77 o
  -5   7 -10       2978.81       3047.95        84.98 o
  -3   7 -10         68.75         79.55         9.11 o
  -1   7 -10         11.74         -5.20         9.11 o
   1   7 -10       2204.69       2160.45        49.66 o
   3   7 -10         53.26         61.28        13.02 o
   5   7 -10        117.53        121.29        15.64 o
   7   7 -10        268.81        292.17        22.18 o
   9   7 -10       1078.01       1147.31        35.23 o
  11   7 -10       1165.55       1108.18        43.06 o
  13   7 -10         49.13         65.19        24.80 o
  15   7 -10        207.30        202.14        30.00 o
  17   7 -10        881.01        910.74        39.13 o
  19   7 -10         54.68         70.44        39.11 o
 -12   8 -10        294.63        271.27        39.11 o
 -10   8 -10        163.35        176.05        33.91 o
  -8   8 -10        341.46        343.03        20.85 o
  -6   8 -10       1509.81       1491.09        39.16 o
  -4   8 -10       1017.34       1082.03        27.40 o
  -2   8 -10       1507.56       1561.84        30.04 o
   0   8 -10         38.39         45.64        14.35 o
   2   8 -10       1674.51       1607.90        43.09 o
   4   8 -10       3350.68       3234.01        61.48 o
   6   8 -10       7630.51       7446.46       130.02 o
   8   8 -10       4249.73       4325.97        85.07 o
  10   8 -10        759.18        773.77        30.02 o
  12   8 -10       3677.01       3470.73        87.62 o
  14   8 -10        198.24        200.85        32.62 o
  16   8 -10        669.70        690.14        44.37 o
  18   8 -10        381.54        318.26        49.56 o
  20   8 -10         24.79         -7.82        44.35 o
 -15   9 -10        660.15        624.89        75.67 o
 -13   9 -10       1177.09       1259.33        62.62 o
 -11   9 -10        230.93        157.83        32.62 o
  -9   9 -10        589.73        517.90        39.12 o
  -7   9 -10        308.20        327.38        24.80 o
  -5   9 -10       1328.34       1275.48        37.86 o
  -3   9 -10         28.92         43.02        14.35 o
  -1   9 -10        751.66        728.16        28.73 o
   1   9 -10        827.35        819.57        24.82 o
   3   9 -10        973.88        901.88        27.40 o
   5   9 -10       2158.80       2208.11        49.65 o
   7   9 -10        771.86        762.07        26.10 o
   9   9 -10       1470.61       1428.33        41.78 o
  11   9 -10       1101.64       1110.65        39.14 o
  13   9 -10         35.75         33.91        23.46 o
  15   9 -10        150.53        147.37        30.00 o
  17   9 -10        245.90        232.14        35.20 o
  19   9 -10         51.26         59.99        44.35 o
 -16  10 -10        206.47        168.22        44.36 o
 -14  10 -10        293.39        279.09        61.29 o
 -12  10 -10       1358.56       1374.38        69.17 o
 -10  10 -10        357.26        307.82        33.92 o
  -8  10 -10       1432.45       1429.43        49.60 o
  -6  10 -10       2461.52       2543.93        77.08 o
  -4  10 -10       1722.83       1657.20        44.41 o
  -2  10 -10        372.33        286.99        16.94 o
   0  10 -10       1085.07       1170.83        45.68 o
   2  10 -10       7830.61       7561.65       157.58 o
   4  10 -10      17023.13      17253.47       292.55 o
   6  10 -10       1539.75       1450.69        40.49 o
   8  10 -10        761.33        721.57        28.73 o
  10  10 -10        297.96        255.63        28.71 o
  12  10 -10        631.15        485.32        30.01 o
  14  10 -10         37.80         66.53        24.80 o
  16  10 -10          2.26         10.44        33.91 o
  18  10 -10          7.60         14.35        32.62 o
 -15  11 -10        412.33        273.90        69.12 o
 -13  11 -10        162.12        221.69        58.67 o
 -11  11 -10        525.13        550.49        50.86 o
  -9  11 -10          7.90         13.02        19.55 o
  -7  11 -10        150.15        190.40        20.85 o
  -5  11 -10        139.23        130.40        15.64 o
  -3  11 -10          0.08        -14.35        14.35 o
  -1  11 -10        154.24        189.11        20.85 o
   1  11 -10        312.23        254.35        18.27 o
   3  11 -10         37.53         65.19        15.64 o
   5  11 -10       1536.25       1424.52        37.87 o
   7  11 -10       1552.68       1568.06        39.16 o
   9  11 -10         51.27         11.73        20.84 o
  11  11 -10        285.35        284.34        28.71 o
  13  11 -10        494.16        489.18        30.01 o
  15  11 -10        909.05        849.43        39.13 o
  17  11 -10         69.08         22.18        36.53 o
 -14  12 -10        488.21        349.57        63.92 o
 -12  12 -10        510.76        623.51        67.84 o
 -10  12 -10       1123.13       1237.15        44.38 o
  -8  12 -10        950.11        959.07        39.13 o
  -6  12 -10        923.44        893.85        36.55 o
  -4  12 -10        671.17        695.39        37.84 o
  -2  12 -10        156.73        104.31        23.47 o
   0  12 -10       6462.51       6503.66       234.64 o
   2  12 -10       7123.48       7260.24       132.49 o
   4  12 -10         69.44         60.00        18.27 o
   6  12 -10         32.98         10.44        22.18 o
   8  12 -10       1863.41       1894.80        48.33 o
  10  12 -10        927.74        899.08        40.47 o
  12  12 -10         19.75         20.84        27.38 o
  14  12 -10         79.53         20.84        27.38 o
  16  12 -10         78.20         52.17        33.91 o
  18  12 -10         44.36         53.46        41.73 o
 -13  13 -10        245.85        172.14        62.58 o
 -11  13 -10        335.02        283.05        54.76 o
  -9  13 -10        315.65        375.63        22.18 o
  -7  13 -10       1245.85       1202.03        73.08 o
  -5  13 -10        851.28        899.04        45.67 o
  -3  13 -10        172.18        114.76        26.09 o
  -1  13 -10        576.73        549.25        35.21 o
   1  13 -10        323.02        253.06        20.85 o
   3  13 -10         27.60         18.26        16.93 o
   5  13 -10        301.82        247.81        20.85 o
   7  13 -10        581.54        538.79        26.10 o
   9  13 -10          8.55         -5.20        18.26 o
  11  13 -10        173.71        177.38        28.71 o
  13  13 -10        124.59         78.26        28.71 o
  15  13 -10        525.67        587.01        49.57 o
  17  13 -10         32.88         70.44        35.20 o
 -12  14 -10         27.02         71.73        54.75 o
 -10  14 -10        784.89        859.76        70.47 o
  -8  14 -10        231.63        118.67        43.02 o
  -6  14 -10        132.78        157.82        28.71 o
  -4  14 -10        105.32        113.46        30.00 o
  -2  14 -10        634.78        602.75        41.75 o
   0  14 -10        190.79        213.87        24.80 o
   2  14 -10         32.39        -11.73        18.26 o
   4  14 -10        183.34        211.29        20.85 o
   6  14 -10         43.44         28.71        15.64 o
   8  14 -10        380.52        356.10        24.80 o
  10  14 -10       3318.40       3556.34        92.78 o
  12  14 -10        476.29        513.92        41.74 o
  14  14 -10        253.63        198.23        35.20 o
  16  14 -10        865.00        908.06        57.40 o
 -11  15 -10        230.62        254.32        44.36 o
  -9  15 -10          5.53        -46.93        46.93 o
  -7  15 -10        413.50        337.83        48.27 o
  -5  15 -10        104.89        127.82        33.91 o
  -3  15 -10        479.18        490.46        37.83 o
  -1  15 -10       1213.68       1122.41        50.88 o
   1  15 -10        619.92        557.07        27.39 o
   3  15 -10       1978.96       1856.95        39.16 o
   5  15 -10       1319.30       1344.41        40.48 o
   7  15 -10        831.39        871.56        32.64 o
   9  15 -10       1052.35       1110.49        46.96 o
  11  15 -10       1028.93       1084.34        46.96 o
  13  15 -10         89.62         46.93        36.53 o
  15  15 -10        628.22        563.53        44.37 o
 -10  16 -10        656.33        603.99        62.60 o
  -8  16 -10       1447.90       1460.51        93.99 o
  -6  16 -10        457.30        546.54        41.74 o
  -4  16 -10        476.24        397.86        39.12 o
  -2  16 -10       1243.27       1229.45        58.71 o
   0  16 -10        624.00        634.02        39.12 o
   2  16 -10         53.75         80.84        20.84 o
   4  16 -10         56.14         62.57        19.55 o
   6  16 -10        384.89        400.41        22.18 o
   8  16 -10         59.34         58.66        22.18 o
  10  16 -10        882.14        999.43        46.96 o
  12  16 -10        570.13        434.37        46.95 o
  14  16 -10        263.09        260.85        43.02 o
  -9  17 -10        325.32        264.78        58.67 o
  -7  17 -10        439.83        479.99        60.01 o
  -5  17 -10        290.60        249.13        52.18 o
  -3  17 -10        861.90        927.66        53.49 o
  -1  17 -10         79.88         40.44        31.29 o
   1  17 -10        745.17        777.59        33.92 o
   3  17 -10         27.01         53.46        22.18 o
   5  17 -10        586.87        627.46        30.01 o
   7  17 -10        152.66        181.28        23.47 o
   9  17 -10        303.81        341.71        40.45 o
  11  17 -10        372.23        375.64        40.45 o
  13  17 -10        429.31        379.56        45.65 o
  -8  18 -10         14.03        143.45        57.37 o
  -6  18 -10       1051.41       1201.76        87.42 o
  -4  18 -10       2542.78       2694.54       144.97 o
  -2  18 -10       1227.73       1165.41        80.90 o
   0  18 -10        629.00        581.81        49.57 o
   2  18 -10        553.40        528.31        27.38 o
   4  18 -10        635.19        665.31        28.72 o
   6  18 -10        343.33        375.64        31.29 o
   8  18 -10        134.36        182.57        26.09 o
  10  18 -10        325.62        442.12        44.36 o
  12  18 -10         13.22         63.90        58.66 o
  -5  19 -10        250.74        117.38        53.47 o
  -3  19 -10         88.40         62.57        39.11 o
  -1  19 -10        696.81        692.71        61.31 o
   1  19 -10         78.70         73.02        24.80 o
   3  19 -10        732.38        769.73        37.84 o
   5  19 -10        265.37        288.24        28.71 o
   7  19 -10        608.09        699.20        36.54 o
   9  19 -10        156.75        207.37        40.44 o
  -2  20 -10        943.79        882.00        73.06 o
   2  20 -10        905.46       1046.37        44.37 o
   4  20 -10        464.77        541.33        40.45 o
   6  20 -10         74.35        133.01        30.00 o
   8  20 -10        163.42         82.18        54.75 o
  -1  21 -10        631.68        532.23        58.68 o
   1  21 -10        469.01        563.47        40.45 o
   3  21 -10        263.19        399.08        54.76 o
 -19   1  -9        105.47         39.11        50.84 o
 -17   1  -9        781.64        640.60        66.56 o
 -15   1  -9        436.80        434.35        41.74 o
 -13   1  -9       1133.09       1122.38        36.56 o
 -11   1  -9        912.06        896.52        28.73 o
  -9   1  -9        355.58        422.62        18.27 o
  -7   1  -9       1337.35       1398.48        36.58 o
  -5   1  -9       2698.39       2839.59        54.92 o
  -3   1  -9        468.94        426.64        13.03 o
  -1   1  -9       5396.35       5827.27       147.07 o
   1   1  -9       9796.75      10382.69       204.82 o
   3   1  -9        871.71        973.92        37.86 o
   5   1  -9        857.41        793.70        30.03 o
   7   1  -9       2248.93       2209.51        48.39 o
   9   1  -9        846.04        771.35        31.31 o
  11   1  -9       2290.76       2063.46        56.20 o
  13   1  -9        676.28        704.54        30.01 o
  15   1  -9       1599.19       1590.23        45.70 o
  17   1  -9        116.29         97.82        31.29 o
  19   1  -9         10.86         -9.11        24.80 o
  21   1  -9       1562.66       1548.02       117.48 o
 -18   2  -9        166.81        310.39        57.38 o
 -16   2  -9        502.09        496.99        56.10 o
 -14   2  -9       1714.26       1715.56        71.81 o
 -12   2  -9        458.93        418.72        35.21 o
 -10   2  -9        663.79        662.79        40.46 o
  -8   2  -9       4108.58       4348.85       130.90 o
  -6   2  -9        716.43        639.43        33.93 o
  -4   2  -9        131.89        140.85         7.82 o
  -2   2  -9        163.36        202.15        11.73 o
   0   2  -9        370.41        340.53        11.74 o
   2   2  -9          8.33          1.29        36.53 o
   4   2  -9       2776.54       2794.05        56.28 o
   6   2  -9        156.54         65.20        14.36 o
   8   2  -9       2127.69       2245.49        54.88 o
  10   2  -9        306.67        310.46        23.47 o
  12   2  -9       1704.26       1650.76        50.92 o
  14   2  -9       1171.18       1052.03        36.56 o
  16   2  -9        359.37        405.66        26.09 o
  18   2  -9       1111.63       1088.34        43.05 o
  20   2  -9        762.66        821.90        96.52 o
 -17   3  -9       1189.25       1263.21        90.06 o
 -15   3  -9          9.74        -10.44        49.55 o
 -13   3  -9       2315.50       2255.89        78.39 o
 -11   3  -9        904.28        853.46        50.88 o
  -9   3  -9         15.02         27.38        22.18 o
  -7   3  -9       1320.80       1333.14        52.24 o
  -5   3  -9        245.82        267.37        24.80 o
  -3   3  -9        218.53        234.79        13.02 o
  -1   3  -9        713.34        623.87        16.95 o
   1   3  -9        396.95        463.16        40.46 o
   3   3  -9       1478.44       1558.66        44.43 o
   5   3  -9       2876.12       3005.85        60.20 o
   7   3  -9       3104.64       2783.34        57.57 o
   9   3  -9         38.90         45.64        19.55 o
  11   3  -9         72.14         49.55        22.18 o
  13   3  -9         53.35         30.00        22.18 o
  15   3  -9       1240.03       1159.05        41.77 o
  17   3  -9       1241.06       1254.24        44.39 o
  19   3  -9         70.41         82.17        24.80 o
  21   3  -9        194.04        202.13        46.93 o
 -16   4  -9        227.48        174.76        62.58 o
 -14   4  -9        487.02        529.59        50.86 o
 -12   4  -9        331.42        297.37        35.21 o
 -10   4  -9       1205.37       1130.39        49.60 o
  -8   4  -9        222.69        223.04        24.80 o
  -6   4  -9        130.29        114.76        31.29 o
  -4   4  -9        277.85        267.38        14.36 o
  -2   4  -9       1107.21       1162.11        27.41 o
   0   4  -9       3849.83       3778.94        69.44 o
   2   4  -9         53.77         18.27         9.11 o
   4   4  -9        755.49        759.63        27.40 o
   6   4  -9       1299.54       1274.59        32.67 o
   8   4  -9        587.44        541.51        23.48 o
  10   4  -9        231.41        206.07        26.09 o
  12   4  -9        970.94        957.94        35.23 o
  14   4  -9        407.53        420.04        31.30 o
  16   4  -9       1210.59       1271.24        43.06 o
  18   4  -9        542.69        469.63        35.21 o
  20   4  -9        160.49        164.31        39.11 o
 -15   5  -9       1847.83       1873.58        82.27 o
 -13   5  -9        146.44        191.69        32.62 o
 -11   5  -9       2964.74       2725.23        86.28 o
  -9   5  -9        712.52        679.80        40.46 o
  -7   5  -9       1522.23       1599.72        57.45 o
  -5   5  -9       1011.44       1143.50        33.94 o
  -3   5  -9       3416.15       4068.32        73.29 o
  -1   5  -9      20503.02      22211.93       364.58 o
   1   5  -9       6115.65       6368.73       126.11 o
   3   5  -9       2222.63       2336.48        50.97 o
   5   5  -9       3351.02       3409.98        81.15 o
   7   5  -9        373.31        433.10        27.39 o
   9   5  -9       2425.89       2487.42        62.72 o
  11   5  -9       2887.46       2889.28        70.62 o
  13   5  -9       2078.62       1794.74        53.55 o
  15   5  -9        213.18        203.47        26.09 o
  17   5  -9        698.09        701.90        33.92 o
  19   5  -9        803.26        901.52        50.87 o
  21   5  -9        341.00        241.31        54.76 o
 -14   6  -9        290.32        220.42        56.09 o
 -12   6  -9         61.22         -2.62        48.26 o
 -10   6  -9       1044.20        985.34        46.97 o
  -8   6  -9       1114.66       1173.46        49.60 o
  -6   6  -9       1017.02       1005.04        32.65 o
  -4   6  -9        831.92        874.43        27.40 o
  -2   6  -9       3217.38       3529.43        58.87 o
   0   6  -9       2150.39       2355.64        45.75 o
   2   6  -9       6811.24       7112.90       126.17 o
   4   6  -9       1855.70       1829.43        39.19 o
   6   6  -9        851.31        849.69        31.31 o
   8   6  -9       3510.60       3485.94        73.27 o
  10   6  -9        145.96        120.00        26.09 o
  12   6  -9        557.61        537.52        30.01 o
  14   6  -9        334.27        313.02        31.29 o
  16   6  -9        612.88        517.90        32.63 o
  18   6  -9       1416.47       1399.19        50.89 o
  20   6  -9        504.84        614.38        53.48 o
 -13   7  -9       1087.28       1013.99        96.55 o
 -11   7  -9       3609.71       3890.12       209.22 o
  -9   7  -9         51.01         16.93        18.26 o
  -7   7  -9        562.22        579.24        26.10 o
  -5   7  -9       3621.48       3624.72        83.75 o
  -3   7  -9       5726.22       6188.64       111.49 o
  -1   7  -9       1505.50       1581.72        35.25 o
   1   7  -9        478.36        534.93        18.27 o
   3   7  -9       2741.40       2863.03        56.25 o
   5   7  -9        611.25        640.69        22.19 o
   7   7  -9       1050.99       1012.98        31.32 o
   9   7  -9        625.46        649.76        31.30 o
  11   7  -9       1080.71       1194.24        43.06 o
  13   7  -9        201.37        202.14        30.00 o
  15   7  -9        111.23        125.19        26.09 o
  17   7  -9        423.39        375.66        32.63 o
  19   7  -9         65.42         89.99        41.73 o
 -14   8  -9        361.58        361.29        67.83 o
 -12   8  -9        213.27        208.67        32.62 o
 -10   8  -9       1780.33       1674.02        66.62 o
  -8   8  -9       4645.41       4635.41       140.08 o
  -6   8  -9       3617.23       3822.72       105.98 o
  -4   8  -9        678.44        661.55        26.10 o
  -2   8  -9       1741.05       1743.93        37.88 o
   0   8  -9         89.62        101.73        14.35 o
   2   8  -9       6564.38       6532.06       119.47 o
   4   8  -9        644.42        604.15        24.81 o
   6   8  -9       3555.76       3641.70        70.68 o
   8   8  -9       1311.61       1340.84        36.57 o
  10   8  -9       4277.56       4421.09        91.61 o
  12   8  -9        420.51        440.89        33.92 o
  14   8  -9       1008.27        912.17        41.76 o
  16   8  -9        576.24        617.02        40.46 o
  18   8  -9        134.77        187.77        40.44 o
  20   8  -9        396.79        490.41        53.47 o
 -17   9  -9         49.95         66.53        46.93 o
 -15   9  -9       1185.81       1255.38        97.88 o
 -13   9  -9          7.86         37.82        37.82 o
 -11   9  -9         12.65        -32.62        32.62 o
  -9   9  -9        655.48        585.79        43.04 o
  -7   9  -9        316.84        277.82        28.71 o
  -5   9  -9       1345.73       1331.67        39.15 o
  -3   9  -9       2375.48       2385.16        58.79 o
  -1   9  -9        331.70        296.10        14.36 o
   1   9  -9       1784.14       1892.87        49.64 o
   3   9  -9       1676.13       1647.07        36.59 o
   5   9  -9        315.14        272.63        16.94 o
   7   9  -9        538.65        568.83        24.81 o
   9   9  -9        829.76        956.52        37.84 o
  11   9  -9       2690.03       2354.89        57.50 o
  13   9  -9          2.93        -20.84        20.84 o
  15   9  -9        405.64        378.28        35.21 o
  17   9  -9         46.74         52.17        32.62 o
  19   9  -9        119.42        191.68        58.66 o
 -16  10  -9          4.16          9.11        45.64 o
 -14  10  -9        589.54        598.78        58.68 o
 -12  10  -9        511.37        560.93        50.86 o
 -10  10  -9        221.19        223.03        33.91 o
  -8  10  -9       1272.64       1302.70        40.48 o
  -6  10  -9       1160.37       1147.33        40.48 o
  -4  10  -9       1035.05       1136.81        36.56 o
  -2  10  -9       1073.95        997.22        32.65 o
   0  10  -9        114.88        149.95        18.27 o
   2  10  -9         89.83         86.09        13.02 o
   4  10  -9       1566.87       1653.28        39.16 o
   6  10  -9       1929.34       1904.54        43.09 o
   8  10  -9        414.00        436.99        24.81 o
  10  10  -9       1969.17       2030.93        61.38 o
  12  10  -9          4.29        -13.02        20.84 o
  14  10  -9        237.79        267.35        31.29 o
  16  10  -9       1171.60       1263.23        49.59 o
  18  10  -9        245.32        273.88        39.11 o
 -15  11  -9         91.44        100.39        76.93 o
 -13  11  -9       1446.08       1328.75        78.33 o
 -11  11  -9        389.64        477.40        39.12 o
  -9  11  -9         82.51         96.48        16.93 o
  -7  11  -9         66.14         32.62        16.93 o
  -5  11  -9        432.50        326.12        19.56 o
  -3  11  -9        828.18        682.49        35.22 o
  -1  11  -9        246.27        234.78        24.80 o
   1  11  -9       1734.06       1660.00        39.17 o
   3  11  -9        587.77        598.87        20.85 o
   5  11  -9       1050.61       1131.62        31.31 o
   7  11  -9        336.19        328.72        20.85 o
   9  11  -9         79.44         40.44        24.80 o
  11  11  -9       1484.18       1540.43        50.90 o
  13  11  -9        362.73        396.50        28.71 o
  15  11  -9        473.97        470.89        33.92 o
  17  11  -9        267.10        253.03        41.74 o
  19  11  -9        135.53        183.86        62.58 o
 -14  12  -9        266.64        157.83        69.11 o
 -12  12  -9       1766.20       1799.00        74.43 o
 -10  12  -9        559.63        550.50        30.01 o
  -8  12  -9        596.39        583.16        24.81 o
  -6  12  -9        818.82        799.88        33.93 o
  -4  12  -9         33.19         31.29        22.18 o
  -2  12  -9        608.43        630.16        35.21 o
   0  12  -9       4549.56       4543.83       133.53 o
   2  12  -9        272.22        281.72        20.85 o
   4  12  -9       3502.85       3722.19        74.57 o
   6  12  -9         35.74          7.82        15.64 o
   8  12  -9        263.56        238.69        22.18 o
  10  12  -9         92.19        116.08        27.38 o
  12  12  -9         99.79        123.90        27.38 o
  14  12  -9        168.79        190.40        28.71 o
  16  12  -9        487.94        519.17        39.12 o
  18  12  -9         15.28        -31.29        46.93 o
 -15  13  -9       2387.40       2178.20       138.40 o
 -13  13  -9        796.73        808.89        67.85 o
 -11  13  -9       2621.20       2767.99       120.19 o
  -9  13  -9       1254.73       1303.83        44.39 o
  -7  13  -9         51.92        103.01        37.82 o
  -5  13  -9        704.65        692.78        41.75 o
  -3  13  -9        761.78        756.77        40.46 o
  -1  13  -9        963.82        965.71        45.67 o
   1  13  -9       2729.38       2842.55        64.05 o
   3  13  -9        351.71        294.80        19.56 o
   5  13  -9        212.74        160.41        18.27 o
   7  13  -9         14.62          9.11        24.80 o
   9  13  -9       1270.08       1170.79        46.97 o
  11  13  -9        655.27        746.21        39.13 o
  13  13  -9         95.22         70.44        28.71 o
  15  13  -9         93.22         23.47        30.00 o
  17  13  -9        598.22        679.63        50.86 o
 -14  14  -9         26.95        -24.80        46.93 o
 -12  14  -9         28.64        -37.82        58.66 o
 -10  14  -9        161.29        202.13        56.09 o
  -8  14  -9        332.85        350.84        52.18 o
  -6  14  -9       1992.01       1919.65        70.54 o
  -4  14  -9        451.13        499.62        37.83 o
  -2  14  -9       1180.67       1205.97        53.51 o
   0  14  -9       2594.87       2455.18        82.33 o
   2  14  -9        463.16        390.05        19.56 o
   4  14  -9       1076.11       1104.12        32.64 o
   6  14  -9        515.25        478.75        24.81 o
   8  14  -9        491.21        525.68        28.72 o
  10  14  -9       1096.67       1143.19        46.96 o
  12  14  -9        270.55        341.71        36.53 o
  14  14  -9         76.20        106.93        32.62 o
  16  14  -9        350.22        277.80        39.12 o
 -13  15  -9        425.21        513.89        75.65 o
 -11  15  -9        232.04        357.34        65.20 o
  -9  15  -9       1610.75       2003.75       109.66 o
  -7  15  -9       1987.25       1996.53       107.07 o
  -5  15  -9       1064.08       1054.45        54.79 o
  -3  15  -9         35.83         -5.20        24.80 o
  -1  15  -9       2827.42       2778.14        88.84 o
   1  15  -9        610.38        554.45        28.72 o
   3  15  -9        134.97        133.02        19.56 o
   5  15  -9         54.18         88.66        15.64 o
   7  15  -9       1425.73       1439.79        40.48 o
   9  15  -9       1252.30       1140.68        45.68 o
  11  15  -9        823.63        746.28        40.46 o
  13  15  -9        355.93        423.91        40.45 o
  15  15  -9        927.12       1024.24        58.69 o
 -12  16  -9        605.58        513.95        73.04 o
 -10  16  -9        871.24        969.39        87.42 o
  -8  16  -9        427.13        470.87        61.30 o
  -6  16  -9        551.95        499.64        44.37 o
  -4  16  -9        383.70        320.85        40.45 o
  -2  16  -9        161.37        156.49        32.62 o
   0  16  -9        521.16        429.18        39.12 o
   2  16  -9       1657.83       1651.51        40.49 o
   4  16  -9        815.56        777.65        28.72 o
   6  16  -9        969.54        993.00        36.55 o
   8  16  -9        835.78        906.81        33.93 o
  10  16  -9        477.26        491.74        36.54 o
  12  16  -9       1641.87       1766.17        71.80 o
  14  16  -9         85.27         73.02        37.82 o
 -11  17  -9        499.42        426.52        73.04 o
  -9  17  -9         69.08         41.73        59.99 o
  -7  17  -9        122.56        163.02        56.09 o
  -5  17  -9        286.78        414.74        44.36 o
  -3  17  -9         13.20         59.99        26.09 o
  -1  17  -9        610.56        579.20        43.04 o
   1  17  -9        250.23        212.59        27.38 o
   3  17  -9          6.03          1.29        18.26 o
   5  17  -9        247.75        268.68        26.09 o
   7  17  -9         27.92         40.44        22.18 o
   9  17  -9        283.06        238.68        32.62 o
  11  17  -9        679.11        705.77        46.95 o
  13  17  -9        976.11       1111.68        60.03 o
  -8  18  -9        493.01        391.32        54.77 o
  -6  18  -9        169.39        130.40        56.09 o
  -4  18  -9        262.00        279.08        44.36 o
  -2  18  -9        284.10        297.35        40.45 o
   0  18  -9          3.25         15.64        35.20 o
   2  18  -9        549.00        575.25        31.30 o
   4  18  -9        360.16        408.27        24.80 o
   6  18  -9        760.20        746.24        31.30 o
   8  18  -9        487.35        495.69        35.21 o
  10  18  -9        164.89        152.58        33.91 o
  12  18  -9        550.14        500.91        48.28 o
  -7  19  -9        151.77        136.93        62.58 o
  -5  19  -9       1288.57       1241.11        92.64 o
  -3  19  -9        281.68        309.08        58.67 o
  -1  19  -9          1.01        -50.84        50.84 o
   1  19  -9         27.21         63.90        24.80 o
   3  19  -9        758.44        853.25        36.55 o
   5  19  -9        169.43        215.20        23.47 o
   7  19  -9        664.13        666.64        36.54 o
   9  19  -9        314.91        396.47        41.74 o
  11  19  -9         47.92        101.72        45.64 o
  -6  20  -9        566.50        464.37        74.37 o
  -4  20  -9        534.00        550.47        75.66 o
  -2  20  -9        418.22        512.60        75.65 o
   0  20  -9        199.95        169.56        65.20 o
   2  20  -9        342.79        406.93        30.00 o
   4  20  -9        148.92        216.48        22.18 o
   6  20  -9        212.20        228.22        31.29 o
   8  20  -9         91.20        190.39        37.82 o
  -3  21  -9        726.39        589.65        80.87 o
  -1  21  -9        906.79       1011.14        92.62 o
   1  21  -9         13.00         -7.82        23.46 o
   3  21  -9         98.59        143.46        40.44 o
   5  21  -9        303.97        369.09        40.45 o
   2   0  -8      18081.90      19566.83       369.83 o
   4   0  -8        145.17        149.97        16.94 o
   6   0  -8       1408.75       1627.82        47.02 o
   8   0  -8      14329.19      14889.64       342.09 o
  10   0  -8        189.36        238.68        22.18 o
  12   0  -8      10039.47      10084.29       181.61 o
  14   0  -8       9619.16       9640.25       199.79 o
  16   0  -8       9875.23      10524.47       227.26 o
  18   0  -8        274.05        219.13        30.00 o
  20   0  -8       1107.64       1213.57        60.04 o
  22   0  -8        151.14        149.95        60.00 o
 -19   1  -8       1167.86       1070.06        87.43 o
 -17   1  -8       1288.66       1250.29        79.61 o
 -15   1  -8        179.56         84.76        35.20 o
 -13   1  -8       1165.63       1186.40        35.23 o
 -11   1  -8        481.84        463.11        19.56 o
  -9   1  -8        963.50        952.81        27.40 o
  -7   1  -8        253.80        232.17        13.02 o
  -5   1  -8        324.34        314.40        13.03 o
  -3   1  -8        190.88        206.07         9.11 o
  -1   1  -8       1562.63       1603.69        65.34 o
   1   1  -8        487.97        591.17        20.86 o
   3   1  -8       3154.33       3372.35        72.06 o
   5   1  -8       2000.57       1996.71        41.84 o
   7   1  -8       1790.64       1859.74        49.66 o
   9   1  -8       1534.14       1606.62        44.42 o
  11   1  -8        184.74        178.68        23.47 o
  13   1  -8       2652.56       2740.85        64.05 o
  15   1  -8       2025.41       1989.18        49.63 o
  17   1  -8        584.94        652.29        32.63 o
  19   1  -8         41.12         -3.91        35.20 o
  21   1  -8         91.86         63.91        52.17 o
 -18   2  -8         26.25        -13.02        43.02 o
 -16   2  -8        719.72        661.44        49.57 o
 -14   2  -8       1608.57       1614.97        66.60 o
 -12   2  -8        285.54        229.54        39.12 o
 -10   2  -8        664.06        688.91        40.46 o
  -8   2  -8        240.58        209.98        27.38 o
  -6   2  -8       3634.33       3562.80        98.21 o
  -4   2  -8        195.07        216.52         9.11 o
  -2   2  -8       4535.73       4814.72        86.62 o
   0   2  -8       1287.56       1533.82        32.68 o
   2   2  -8       5605.73       5660.75       199.86 o
   4   2  -8         42.94         58.66        13.02 o
   6   2  -8       4573.71       4789.12        87.89 o
   8   2  -8       3547.32       3582.42        78.58 o
  10   2  -8        729.54        679.90        30.02 o
  12   2  -8       1042.56        982.87        39.14 o
  14   2  -8        192.34        165.65        20.85 o
  16   2  -8        651.98        653.62        31.30 o
  18   2  -8        468.23        452.63        31.30 o
  20   2  -8        130.47        182.57        31.29 o
  22   2  -8         30.21        121.28        75.64 o
 -17   3  -8        143.47        255.59        73.02 o
 -15   3  -8         87.88         99.11        31.29 o
 -13   3  -8         75.61         62.57        30.00 o
 -11   3  -8       1280.29       1262.33        50.89 o
  -9   3  -8        991.73        981.51        48.31 o
  -7   3  -8        943.78        950.25        45.68 o
  -5   3  -8       1257.67       1321.61        50.91 o
  -3   3  -8       1980.64       2047.34        36.62 o
  -1   3  -8        672.99        610.86        16.95 o
   1   3  -8       3025.77       2971.77        85.12 o
   3   3  -8        111.40        136.94        19.56 o
   5   3  -8       2046.73       1999.22        40.55 o
   7   3  -8       1057.04        977.92        28.74 o
   9   3  -8        190.58        182.59        20.85 o
  11   3  -8       4766.14       4668.72       102.19 o
  13   3  -8        655.68        615.83        30.01 o
  15   3  -8        652.36        643.18        31.30 o
  17   3  -8        792.69        853.32        37.84 o
  19   3  -8        553.71        504.84        35.21 o
  21   3  -8        157.68        193.02        49.55 o
 -16   4  -8        101.57        181.28        35.20 o
 -14   4  -8        267.66        326.07        37.82 o
 -12   4  -8        367.91        361.31        36.54 o
 -10   4  -8         21.75         58.66        22.18 o
  -8   4  -8         29.12         97.81        20.84 o
  -6   4  -8         80.60         96.49        30.00 o
  -4   4  -8        816.93        941.12        27.40 o
  -2   4  -8       6741.10       7091.81       142.07 o
   0   4  -8      22036.83      23203.14       373.38 o
   2   4  -8        722.75        771.44        24.82 o
   4   4  -8       1199.30       1215.97        33.96 o
   6   4  -8        293.20        236.10        20.85 o
   8   4  -8        196.50        280.43        26.09 o
  10   4  -8        729.65        823.43        32.64 o
  12   4  -8        110.27         95.20        22.18 o
  14   4  -8       1879.20       1850.60        48.33 o
  16   4  -8       1723.42       1776.99        49.61 o
  18   4  -8       1040.39       1025.67        39.13 o
  20   4  -8       1612.51       1788.33        74.42 o
 -15   5  -8        568.02        515.30        84.78 o
 -13   5  -8        696.95        662.76        41.75 o
 -11   5  -8        437.55        404.36        37.83 o
  -9   5  -8        125.28        106.93        27.38 o
  -7   5  -8       1581.16       1541.14        57.46 o
  -5   5  -8        172.60        153.92        22.18 o
  -3   5  -8        827.32        920.23        22.20 o
  -1   5  -8        690.73        655.17        18.28 o
   1   5  -8       5598.83       5886.45       103.77 o
   3   5  -8       3429.03       3222.13        60.26 o
   5   5  -8       1709.76       1724.87        44.44 o
   7   5  -8       2396.82       2318.23        57.53 o
   9   5  -8        343.37        315.67        24.80 o
  11   5  -8        161.54        138.23        20.85 o
  13   5  -8         77.14         89.99        20.84 o
  15   5  -8        315.69        272.61        23.47 o
  17   5  -8         69.27        112.17        28.71 o
  19   5  -8        693.92        699.25        43.04 o
  21   5  -8         15.15        -16.93        44.35 o
 -14   6  -8        225.50        220.41        54.76 o
 -12   6  -8        434.06        410.89        37.83 o
 -10   6  -8       3037.56       2924.51        90.22 o
  -8   6  -8        647.63        531.05        36.55 o
  -6   6  -8       3954.41       4316.57        99.50 o
  -4   6  -8        451.05        498.37        16.94 o
  -2   6  -8      10698.18      11186.52       169.03 o
   0   6  -8       7023.37       7721.20       135.47 o
   2   6  -8      18183.12      18957.59       307.99 o
   4   6  -8        981.44        885.16        24.83 o
   6   6  -8       1344.51       1119.21        33.96 o
   8   6  -8        839.86        947.51        32.65 o
  10   6  -8       3679.58       3763.34        87.67 o
  12   6  -8        929.17        972.26        37.85 o
  14   6  -8       1885.34       1843.98        70.54 o
  16   6  -8        579.12        528.34        39.12 o
  18   6  -8        214.96        293.43        35.20 o
  20   6  -8       1000.68       1118.21        66.57 o
 -15   7  -8        349.85        266.08        66.54 o
 -13   7  -8        138.11         66.53        67.82 o
 -11   7  -8        355.98        212.61        69.12 o
  -9   7  -8       5310.60       5311.89       150.62 o
  -7   7  -8       5751.31       5747.62       124.56 o
  -5   7  -8       2198.75       2221.79        54.87 o
  -3   7  -8        152.86        166.94        11.73 o
  -1   7  -8        440.63        532.30        15.65 o
   1   7  -8        673.16        657.73        24.82 o
   3   7  -8       2573.26       2573.97        50.99 o
   5   7  -8       1328.36       1196.25        28.75 o
   7   7  -8       4911.67       5125.92        99.60 o
   9   7  -8        523.73        459.24        33.92 o
  11   7  -8       2994.32       2949.54        70.62 o
  13   7  -8        666.43        701.93        40.46 o
  15   7  -8        191.35        189.11        44.36 o
  17   7  -8         42.96         -9.11        26.09 o
  19   7  -8        105.70        221.68        49.55 o
  21   7  -8        334.16        331.27        70.45 o
 -14   8  -8       2225.37       2127.45       118.84 o
 -12   8  -8       3347.09       3662.87       158.20 o
 -10   8  -8        486.50        615.72        44.37 o
  -8   8  -8        708.33        631.51        40.46 o
  -6   8  -8        425.39        511.39        32.63 o
  -4   8  -8        759.12        755.60        26.11 o
  -2   8  -8       2309.19       2439.30        54.89 o
   0   8  -8       1797.34       1821.41        37.89 o
   2   8  -8       1237.91       1321.48        31.33 o
   4   8  -8       1920.66       1762.74        39.19 o
   6   8  -8       3595.51       3647.66        70.70 o
   8   8  -8        671.97        660.26        24.81 o
  10   8  -8        241.50        189.13        20.85 o
  12   8  -8         28.13          1.29        36.53 o
  14   8  -8        464.07        423.96        44.37 o
  16   8  -8         59.97         26.09        30.00 o
  18   8  -8        187.53        204.76        45.64 o
  20   8  -8         34.48         16.93        86.08 o
 -13   9  -8        526.62        482.65        48.28 o
 -11   9  -8       2454.80       2518.75        84.90 o
  -9   9  -8       1185.86       1142.12        49.60 o
  -7   9  -8        360.62        390.03        32.63 o
  -5   9  -8        296.62        272.62        18.27 o
  -3   9  -8       1061.79        998.62        31.32 o
  -1   9  -8       1893.36       1793.92        40.52 o
   1   9  -8       1147.18       1086.25        33.95 o
   3   9  -8        461.87        427.93        18.27 o
   5   9  -8       3779.02       3737.06        74.63 o
   7   9  -8         20.40         15.64        15.64 o
   9   9  -8       1388.44       1506.65        46.99 o
  11   9  -8       3915.63       3906.32        82.43 o
  13   9  -8        424.74        344.38        30.01 o
  15   9  -8        435.51        380.87        53.48 o
  17   9  -8        105.66         63.91        35.20 o
  19   9  -8        597.98        485.28        74.37 o
 -16  10  -8         33.50         56.08        67.82 o
 -14  10  -8        887.43        868.98        54.78 o
 -12  10  -8        261.36        266.06        40.45 o
 -10  10  -8       2693.13       2757.08        92.76 o
  -8  10  -8        262.96        140.86        35.20 o
  -6  10  -8       1279.38       1271.53        41.77 o
  -4  10  -8        821.84        781.70        27.40 o
  -2  10  -8        933.94        877.08        37.85 o
   0  10  -8       1559.63       1556.75        43.08 o
   2  10  -8       3871.07       3758.16        72.00 o
   4  10  -8       4260.51       4269.94        78.58 o
   6  10  -8        636.89        651.06        27.39 o
   8  10  -8        592.62        532.30        24.81 o
  10  10  -8        260.20        207.40        27.38 o
  12  10  -8       1567.91       1297.72        49.61 o
  14  10  -8         51.68         82.17        32.62 o
  16  10  -8        229.89        198.23        30.00 o
  18  10  -8        204.60        185.20        36.53 o
  20  10  -8        123.00        104.31        80.84 o
 -17  11  -8        344.40        129.12        61.29 o
 -15  11  -8         77.11        173.45        69.11 o
 -13  11  -8         90.22        155.19        39.11 o
 -11  11  -8        394.73        366.55        35.21 o
  -9  11  -8       1018.56       1045.31        36.56 o
  -7  11  -8       1538.43       1500.18        49.61 o
  -5  11  -8        169.52        203.47        15.64 o
  -3  11  -8       3435.85       3445.37       102.04 o
  -1  11  -8        518.05        474.88        30.01 o
   1  11  -8        139.78        165.65        19.56 o
   3  11  -8       6503.79       6356.18       106.27 o
   5  11  -8        119.20        133.02        18.27 o
   7  11  -8        950.54        874.39        28.73 o
   9  11  -8        529.81        542.70        31.30 o
  11  11  -8        175.76        152.58        24.80 o
  13  11  -8       1871.80       1821.54        62.66 o
  15  11  -8         89.37        108.26        28.71 o
  17  11  -8         14.73         49.55        46.93 o
  19  11  -8        188.29        219.11        58.67 o
 -16  12  -8        150.73        260.84        52.18 o
 -14  12  -8         77.58        -39.11        62.57 o
 -12  12  -8        496.19        439.60        43.03 o
 -10  12  -8        982.12        970.88        33.93 o
  -8  12  -8        501.90        455.27        23.47 o
  -6  12  -8       2840.73       2761.64        84.94 o
  -4  12  -8       1100.21       1049.38        48.31 o
  -2  12  -8        167.21        164.32        27.38 o
   0  12  -8       2151.52       1976.74        66.65 o
   2  12  -8       3248.69       3095.50        64.09 o
   4  12  -8        269.99        250.43        19.56 o
   6  12  -8       1068.83       1053.27        33.94 o
   8  12  -8         80.21         74.35        15.64 o
  10  12  -8        682.39        734.52        40.46 o
  12  12  -8        938.94       1050.41        53.50 o
  14  12  -8          8.50        -16.93        33.91 o
  16  12  -8        161.84        112.18        35.20 o
  18  12  -8        239.30         78.27        46.94 o
 -15  13  -8        322.98        316.91        73.03 o
 -13  13  -8        141.21         62.58        44.35 o
 -11  13  -8        214.35        226.94        45.65 o
  -9  13  -8        295.06        269.98        57.38 o
  -7  13  -8         80.72         66.53        41.73 o
  -5  13  -8        128.48         99.11        30.00 o
  -3  13  -8       1381.76       1311.99        50.90 o
  -1  13  -8        282.64        283.05        35.20 o
   1  13  -8       4233.90       4241.43        83.76 o
   3  13  -8       1338.32       1446.48        33.95 o
   5  13  -8       2608.46       2590.09        54.87 o
   7  13  -8        186.67        199.56        26.09 o
   9  13  -8        137.16         79.55        26.09 o
  11  13  -8        121.99        133.02        26.09 o
  13  13  -8        469.49        508.72        41.74 o
  15  13  -8         34.00         46.93        36.53 o
  17  13  -8        385.94        345.64        70.45 o
 -14  14  -8        135.21         60.00        52.18 o
 -12  14  -8        112.37         83.46        61.29 o
 -10  14  -8         67.09         31.29        35.20 o
  -8  14  -8         78.71         82.17        36.53 o
  -6  14  -8        571.10        490.50        40.46 o
  -4  14  -8       3825.71       3647.59       111.16 o
  -2  14  -8       1201.24       1162.97        50.89 o
   0  14  -8         26.80         31.29        22.18 o
   2  14  -8       3097.25       3102.12        64.06 o
   4  14  -8        364.24        362.60        20.85 o
   6  14  -8         79.89         56.09        20.84 o
   8  14  -8        106.04        109.55        18.27 o
  10  14  -8        388.42        365.21        28.71 o
  12  14  -8       1046.93       1016.56        44.38 o
  14  14  -8         67.38         61.28        43.02 o
  16  14  -8        116.27        164.30        50.84 o
 -13  15  -8         32.45         -6.53        66.53 o
 -11  15  -8        207.01        314.31        70.44 o
  -9  15  -8        315.43        320.83        45.65 o
  -7  15  -8        678.94        588.39        62.60 o
  -5  15  -8       1490.31       1471.20        62.64 o
  -3  15  -8        489.18        470.92        33.92 o
  -1  15  -8        165.24        179.96        31.29 o
   1  15  -8        114.22        117.37        19.56 o
   3  15  -8        280.83        246.51        18.27 o
   5  15  -8       1166.30       1170.71        35.23 o
   7  15  -8        510.34        508.75        27.39 o
   9  15  -8       1910.35       1916.85        61.36 o
  11  15  -8        463.99        523.08        39.12 o
  13  15  -8        355.86        260.87        35.20 o
  15  15  -8        179.61        251.69        53.47 o
 -12  16  -8        890.28        810.21        71.76 o
 -10  16  -8        700.79        680.98        78.29 o
  -8  16  -8        121.59         60.00        40.44 o
  -6  16  -8       1644.92       1574.40        73.10 o
  -4  16  -8        627.26        577.92        44.37 o
  -2  16  -8       1281.54       1168.15        58.72 o
   0  16  -8        518.23        494.40        43.03 o
   2  16  -8        304.20        242.60        16.94 o
   4  16  -8       1161.02       1178.50        35.23 o
   6  16  -8        740.20        821.94        32.63 o
   8  16  -8         33.28         14.35        26.09 o
  10  16  -8       1809.24       1853.94        60.07 o
  12  16  -8        730.97        807.57        46.95 o
  14  16  -8        107.10         66.53        37.82 o
 -11  17  -8         97.11        207.36        70.44 o
  -9  17  -8       1282.97       1171.92        86.15 o
  -7  17  -8        187.31        159.11        56.09 o
  -5  17  -8        211.05        146.05        31.29 o
  -3  17  -8        353.62        361.29        41.74 o
  -1  17  -8        483.51        477.44        41.74 o
   1  17  -8         23.02         -1.29        18.26 o
   3  17  -8        246.75        237.39        20.85 o
   5  17  -8        551.42        567.44        26.10 o
   7  17  -8        254.95        277.79        24.80 o
   9  17  -8        624.43        690.11        41.75 o
  11  17  -8        291.39        273.88        39.11 o
  13  17  -8        128.68        134.31        37.82 o
 -10  18  -8        943.70        653.67        83.50 o
  -8  18  -8        844.54        966.79       136.99 o
  -6  18  -8        181.06        267.33        61.29 o
  -4  18  -8         34.00         95.19        50.84 o
  -2  18  -8        161.03        156.49        45.64 o
   0  18  -8        280.22        253.04        45.65 o
   2  18  -8        282.50        266.06        22.18 o
   4  18  -8        144.81         88.67        20.84 o
   6  18  -8        827.71        853.30        35.22 o
   8  18  -8         52.77         50.84        28.71 o
  10  18  -8         36.63         53.46        27.38 o
  12  18  -8       1217.84       1110.52        57.41 o
  -9  19  -8        172.06         32.62        69.11 o
  -7  19  -8        143.72        -60.00        60.00 o
  -5  19  -8        230.46        149.96        45.65 o
  -3  19  -8        214.77        108.27        41.73 o
  -1  19  -8        410.26        390.01        52.19 o
   1  19  -8         43.76        -20.84        22.18 o
   3  19  -8        294.08        277.80        22.18 o
   5  19  -8        530.55        619.60        31.30 o
   7  19  -8        704.33        810.13        43.04 o
   9  19  -8       1249.03       1214.97        58.71 o
  11  19  -8        368.69        268.69        43.03 o
  -6  20  -8       1025.05       1033.41        97.87 o
  -4  20  -8        268.26        255.61        66.54 o
  -2  20  -8        612.00        512.67        62.60 o
   0  20  -8        168.22        181.29        48.27 o
   2  20  -8         61.40         74.35        24.80 o
   4  20  -8         72.51         69.11        20.84 o
   6  20  -8          3.62          7.82        28.71 o
   8  20  -8        363.37        427.82        41.74 o
  10  20  -8        149.73        314.30       100.40 o
  -5  21  -8       2510.93       1880.60       130.58 o
  -3  21  -8        764.98        851.89        86.12 o
  -1  21  -8        166.97        153.91        67.82 o
   1  21  -8       1805.87       2156.58        57.43 o
   3  21  -8        987.27       1043.84        61.32 o
   5  21  -8        352.68        421.28        33.91 o
   7  21  -8        724.88        814.03        46.95 o
   2  22  -8         77.60         45.64        69.11 o
 -19   1  -7        289.13        189.12        52.18 o
 -17   1  -7         92.32         65.20        33.91 o
 -15   1  -7        392.53        476.08        26.09 o
 -13   1  -7        172.66        133.02        15.64 o
 -11   1  -7        184.14        194.32        16.93 o
  -9   1  -7       1017.72        969.86        28.74 o
  -7   1  -7       2676.72       2977.06        64.10 o
  -5   1  -7        994.81       1064.16        28.74 o
  -3   1  -7       5440.78       5127.30       105.16 o
  -1   1  -7        956.33        842.45        19.58 o
   1   1  -7       2036.54       2202.44        48.43 o
   3   1  -7       5305.36       5475.55       109.22 o
   5   1  -7       9704.20       9807.11       162.74 o
   7   1  -7       2231.92       2110.89        48.40 o
   9   1  -7        676.64        647.27        28.73 o
  11   1  -7        936.14       1007.64        36.56 o
  13   1  -7       4879.72       4991.37        96.90 o
  15   1  -7        815.63        733.33        31.31 o
  17   1  -7       1658.92       1685.49        48.32 o
  19   1  -7        110.13         73.02        22.18 o
  21   1  -7        319.52        237.40        73.03 o
 -18   2  -7         77.38         84.75        45.64 o
 -16   2  -7         20.61        -31.29        32.62 o
 -14   2  -7        957.74        900.42        48.30 o
 -12   2  -7        854.99        880.84        41.76 o
 -10   2  -7        725.74        668.11        35.22 o
  -8   2  -7        865.46        901.88        39.14 o
  -6   2  -7        900.38        724.53        35.23 o
  -4   2  -7       1923.52       1774.26        34.00 o
  -2   2  -7       7989.73       8186.73       139.93 o
   0   2  -7       3624.59       3682.60        66.93 o
   2   2  -7       2821.93       2659.68        57.64 o
   4   2  -7       6060.60       5931.64       102.69 o
   6   2  -7       7691.17       8117.50       139.69 o
   8   2  -7       1038.47       1002.75        32.66 o
  10   2  -7       1283.47       1334.52        40.49 o
  12   2  -7        836.27        862.62        28.73 o
  14   2  -7        487.91        417.45        30.01 o
  16   2  -7       1953.16       1906.67        58.75 o
  18   2  -7       1316.30       1263.41        53.51 o
  20   2  -7        281.86        315.62        41.74 o
  22   2  -7        271.39        230.85        79.56 o
 -17   3  -7         20.05       -110.83       110.83 o
 -15   3  -7         36.88         -7.82        32.62 o
 -13   3  -7       1203.40        981.53        50.89 o
 -11   3  -7        264.14        230.87        27.38 o
  -9   3  -7       2977.39       3008.01        87.62 o
  -7   3  -7       1356.08       1325.58        48.33 o
  -5   3  -7       2649.65       2555.29        71.97 o
  -3   3  -7       9594.84      10581.33       183.75 o
  -1   3  -7       9395.57       9853.39       162.73 o
   1   3  -7       3239.85       3333.52        82.60 o
   3   3  -7       7278.32       7228.83       139.78 o
   5   3  -7      10075.43      10356.42       201.06 o
   7   3  -7        688.19        666.95        24.82 o
   9   3  -7       2456.46       2799.56        66.71 o
  11   3  -7        665.71        707.23        30.02 o
  13   3  -7       6055.78       6123.58       137.65 o
  15   3  -7        526.33        558.34        33.92 o
  17   3  -7        246.00        258.24        30.00 o
  19   3  -7         99.31         83.46        30.00 o
  21   3  -7       1916.65       2030.14       134.46 o
 -16   4  -7        777.02        738.44        70.47 o
 -14   4  -7         53.69         58.66        28.71 o
 -12   4  -7        846.29        840.35        49.58 o
 -10   4  -7        411.03        378.32        32.63 o
  -8   4  -7        717.26        621.14        32.64 o
  -6   4  -7        681.93        659.02        36.56 o
  -4   4  -7       2784.15       2791.53        75.91 o
  -2   4  -7       8112.21       8967.68       171.51 o
   0   4  -7       5552.96       5908.45       102.58 o
   2   4  -7        817.50        778.17        23.49 o
   4   4  -7       3924.97       3734.82        78.70 o
   6   4  -7       2519.65       2697.70        64.11 o
   8   4  -7        554.06        507.60        23.48 o
  10   4  -7        119.08        109.56        19.56 o
  12   4  -7        542.54        429.23        37.84 o
  14   4  -7        358.88        297.39        27.38 o
  16   4  -7       2205.11       2279.24        64.01 o
  18   4  -7        398.64        413.49        35.21 o
  20   4  -7        168.32         71.73        36.53 o
  22   4  -7        232.51         67.82        82.18 o
 -15   5  -7        515.14        427.88        79.57 o
 -13   5  -7       1097.71       1092.35        53.51 o
 -11   5  -7       2959.75       3119.17        95.43 o
  -9   5  -7        570.97        589.71        33.93 o
  -7   5  -7        538.87        514.05        30.01 o
  -5   5  -7        352.79        367.89        15.65 o
  -3   5  -7       4210.66       4447.50        79.98 o
  -1   5  -7      15888.25      17413.19       249.24 o
   1   5  -7       1243.57       1101.27        28.76 o
   3   5  -7       4100.02       4338.56        77.37 o
   5   5  -7        815.10        691.86        24.82 o
   7   5  -7       1910.67       1850.64        49.66 o
   9   5  -7        486.40        501.00        26.10 o
  11   5  -7       2898.54       3053.23        90.24 o
  13   5  -7        978.62        950.10        48.30 o
  15   5  -7        179.51        213.87        24.80 o
  17   5  -7        196.99        198.23        30.00 o
  19   5  -7          7.32        -19.55        26.09 o
  21   5  -7         36.96         -2.62        79.55 o
 -16   6  -7         25.95        173.45        84.75 o
 -14   6  -7        466.36        285.66        54.77 o
 -12   6  -7        609.08        534.91        80.87 o
 -10   6  -7       3861.30       3861.14       112.54 o
  -8   6  -7       1725.74       1573.95        58.76 o
  -6   6  -7       1083.43       1053.55        32.66 o
  -4   6  -7       1405.38       1511.23        35.25 o
  -2   6  -7       1090.40       1158.28        23.50 o
   0   6  -7        229.33        191.73         9.11 o
   2   6  -7       4230.40       4330.34        87.87 o
   4   6  -7       1470.75       1395.32        31.34 o
   6   6  -7       9172.20       9444.99       183.24 o
   8   6  -7       3159.47       3301.25        90.30 o
  10   6  -7       1804.07       1598.88        57.47 o
  12   6  -7        558.99        503.61        39.13 o
  14   6  -7         64.04         28.71        30.00 o
  16   6  -7        326.79        337.82        36.54 o
  18   6  -7        129.99         87.37        30.00 o
  20   6  -7        221.81        221.69        49.56 o
 -15   7  -7         42.67        -50.84        50.84 o
 -13   7  -7       1491.96       1583.53       112.29 o
 -11   7  -7         21.28        -28.71        62.57 o
  -9   7  -7       1468.14       1485.91        80.94 o
  -7   7  -7       1863.50       1777.98        60.10 o
  -5   7  -7       3067.31       3455.27        99.43 o
  -3   7  -7       5506.11       5480.57       116.82 o
  -1   7  -7        212.35        208.70        11.74 o
   1   7  -7       5868.29       5330.92        97.19 o
   3   7  -7       1165.35       1194.87        27.41 o
   5   7  -7         89.39         65.20        14.35 o
   7   7  -7        548.77        598.91        22.19 o
   9   7  -7       4761.38       4823.94       172.92 o
  11   7  -7       2887.43       2995.22        88.89 o
  13   7  -7       2340.56       2009.39        75.78 o
  15   7  -7       1093.30        985.31        48.30 o
  17   7  -7       1307.37       1251.65        53.51 o
  19   7  -7        219.25        189.11        46.93 o
  21   7  -7        280.66        247.79        91.29 o
 -14   8  -7        773.83        943.29        93.95 o
 -12   8  -7       2948.63       2936.69       139.85 o
 -10   8  -7       2341.99       2311.28        78.41 o
  -8   8  -7        812.09        754.29        39.14 o
  -6   8  -7        713.28        711.17        37.84 o
  -4   8  -7       1179.31       1245.60        32.66 o
  -2   8  -7       1593.00       1659.07        41.80 o
   0   8  -7        462.35        546.68        23.48 o
   2   8  -7        278.04        323.49        14.36 o
   4   8  -7       2249.15       1919.17        43.13 o
   6   8  -7        422.54        461.84        20.85 o
   8   8  -7       1067.13       1227.06        37.86 o
  10   8  -7       1599.35       1576.24        49.62 o
  12   8  -7       2195.38       2263.96        77.07 o
  14   8  -7       1324.94       1379.72        60.05 o
  16   8  -7        636.01        627.50        41.75 o
  18   8  -7         67.66         -6.53        32.62 o
  20   8  -7        280.35        273.88        52.18 o
 -15   9  -7        767.42        764.52       101.77 o
 -13   9  -7        251.76        266.06        36.53 o
 -11   9  -7       1318.20       1183.95        58.72 o
  -9   9  -7       2121.16       2216.83        71.85 o
  -7   9  -7        190.51        153.92        31.29 o
  -5   9  -7        417.96        370.51        18.27 o
  -3   9  -7        868.77        871.84        28.73 o
  -1   9  -7        903.46        857.59        33.94 o
   1   9  -7       3150.65       3332.90        64.13 o
   3   9  -7        517.57        489.28        18.27 o
   5   9  -7        434.46        429.21        19.56 o
   7   9  -7       2661.07       2592.60        53.60 o
   9   9  -7        153.10        149.96        27.38 o
  11   9  -7         68.47         63.91        30.00 o
  13   9  -7        247.43        212.59        30.00 o
  15   9  -7       1027.24        970.91        53.50 o
  17   9  -7         78.05         58.66        36.53 o
  19   9  -7        107.87        195.63        48.26 o
 -18  10  -7        603.21        764.41        97.85 o
 -16  10  -7        417.62        438.24        75.66 o
 -14  10  -7        293.23        297.36        49.56 o
 -12  10  -7        233.57        213.88        39.11 o
 -10  10  -7        721.07        643.22        41.75 o
  -8  10  -7        745.68        775.06        43.04 o
  -6  10  -7        362.51        373.06        20.85 o
  -4  10  -7        207.88        216.51        15.65 o
  -2  10  -7        330.57        360.03        26.09 o
   0  10  -7        128.31        117.38        23.47 o
   2  10  -7       6662.68       6461.27       116.88 o
   4  10  -7        213.44        251.71        16.94 o
   6  10  -7       2693.38       2633.09        54.89 o
   8  10  -7         54.70         52.17        19.55 o
  10  10  -7        442.07        493.10        43.03 o
  12  10  -7       1099.67       1050.60        44.39 o
  14  10  -7        562.17        533.53        39.12 o
  16  10  -7         65.91         78.26        30.00 o
  18  10  -7        535.43        480.02        43.03 o
  20  10  -7        285.19        279.08        56.09 o
 -17  11  -7         63.41         30.00        75.64 o
 -15  11  -7        381.84        375.65        58.67 o
 -13  11  -7       1836.33       1748.26        74.44 o
 -11  11  -7        993.47       1004.79        49.59 o
  -9  11  -7        436.18        423.96        23.47 o
  -7  11  -7       1562.95       1592.96        45.70 o
  -5  11  -7        561.59        502.28        30.01 o
  -3  11  -7        827.54        781.71        41.76 o
  -1  11  -7       1047.31        871.93        41.77 o
   1  11  -7         93.23         46.93        14.35 o
   3  11  -7        337.95        322.20        16.94 o
   5  11  -7        801.58        796.06        27.40 o
   7  11  -7       1209.61       1185.31        32.65 o
   9  11  -7        477.97        463.11        36.54 o
  11  11  -7        310.55        303.90        43.03 o
  13  11  -7        645.06        610.57        36.55 o
  15  11  -7        264.54        326.06        36.53 o
  17  11  -7        861.36       1030.72        62.61 o
  19  11  -7          2.38         62.57        66.52 o
 -16  12  -7        190.84        203.47        74.35 o
 -14  12  -7        394.16        433.04        60.01 o
 -12  12  -7        707.90        748.85        50.86 o
 -10  12  -7       1082.98       1050.53        35.22 o
  -8  12  -7        371.06        358.68        15.65 o
  -6  12  -7        850.71        798.60        41.76 o
  -4  12  -7       2607.48       2390.42        78.43 o
  -2  12  -7       1005.46        904.49        43.06 o
   0  12  -7       1630.07       1620.68        57.46 o
   2  12  -7        448.37        430.48        22.18 o
   4  12  -7       6201.99       5982.18       112.79 o
   6  12  -7         97.57        101.73        16.93 o
   8  12  -7        858.41        854.73        36.55 o
  10  12  -7       1605.92       1296.50        54.82 o
  12  12  -7        205.67        306.50        37.82 o
  14  12  -7        273.71        189.12        33.91 o
  16  12  -7        278.78        293.44        37.82 o
  18  12  -7        563.18        551.77        57.39 o
 -15  13  -7        332.79        429.10        76.94 o
 -13  13  -7        174.98        232.13        44.35 o
 -11  13  -7       1574.90       1847.17        78.34 o
  -9  13  -7       1219.52       1357.36        88.74 o
  -7  13  -7       1692.07       1804.50        78.36 o
  -5  13  -7        811.50        728.12        41.76 o
  -3  13  -7        729.42        664.15        46.96 o
  -1  13  -7       1113.67       1109.47        54.80 o
   1  13  -7         83.72        118.66        15.64 o
   3  13  -7         64.32         65.20        18.27 o
   5  13  -7       3511.95       3544.34        70.64 o
   7  13  -7       1141.46       1038.93        32.65 o
   9  13  -7       3543.26       3355.24        99.37 o
  11  13  -7       1409.11       1459.38        61.35 o
  13  13  -7          3.28         57.37        31.29 o
  15  13  -7        515.62        508.73        45.65 o
  17  13  -7        108.37        119.99        39.11 o
 -14  14  -7         56.07         32.62        50.84 o
 -12  14  -7        176.54        189.11        66.53 o
 -10  14  -7        416.73        436.96        52.19 o
  -8  14  -7        255.93        229.53        54.76 o
  -6  14  -7       2454.11       2461.32       100.58 o
  -4  14  -7       3003.53       2925.31        94.12 o
  -2  14  -7       1246.14       1242.67        49.60 o
   0  14  -7        424.79        384.80        37.83 o
   2  14  -7        366.83        400.43        23.47 o
   4  14  -7       4195.33       4287.86        78.52 o
   6  14  -7       3152.38       3167.48        69.28 o
   8  14  -7        720.58        661.48        31.30 o
  10  14  -7       1342.25       1223.05        58.72 o
  12  14  -7        570.61        491.78        62.60 o
  14  14  -7        147.89        182.57        37.82 o
  16  14  -7         58.31        135.63        39.11 o
 -13  15  -7       1583.52       1639.42       139.68 o
 -11  15  -7       1490.54       1576.77       113.56 o
  -9  15  -7        212.30        254.32        43.02 o
  -7  15  -7        170.67        215.20        41.73 o
  -5  15  -7        663.41        695.37        48.28 o
  -3  15  -7        814.71        848.12        48.29 o
  -1  15  -7        122.74         49.55        33.91 o
   1  15  -7        131.83         92.58        15.64 o
   3  15  -7         85.17         78.26        14.35 o
   5  15  -7       1227.48       1160.33        35.23 o
   7  15  -7        109.72        112.17        18.27 o
   9  15  -7        998.97       1023.06        45.67 o
  11  15  -7        330.73        283.05        50.85 o
  13  15  -7        185.56        268.67        52.18 o
  15  15  -7        149.43        194.31        41.73 o
  17  15  -7         43.75        178.65       104.30 o
 -12  16  -7         70.77         87.37        54.75 o
 -10  16  -7        360.15        374.35        78.27 o
  -8  16  -7        642.21        710.98        74.38 o
  -6  16  -7         64.85         86.08        33.91 o
  -4  16  -7       2332.17       2359.00        87.52 o
  -2  16  -7        411.27        455.24        43.03 o
   0  16  -7        865.06        828.57        45.67 o
   2  16  -7        109.86         92.57        15.64 o
   4  16  -7        505.19        537.47        24.81 o
   6  16  -7        340.66        326.09        22.18 o
   8  16  -7          7.73         44.35        31.29 o
  10  16  -7         19.92         46.93        24.80 o
  12  16  -7        434.06        455.23        45.65 o
  14  16  -7        106.60        108.26        56.09 o
  16  16  -7       2647.58       3027.45       193.30 o
 -11  17  -7        261.45        190.41        73.03 o
  -9  17  -7       1763.19       2057.42       120.12 o
  -7  17  -7        285.04        324.78        61.29 o
  -5  17  -7        855.41        841.59        53.49 o
  -3  17  -7        292.56        303.89        39.11 o
  -1  17  -7         75.94         13.02        39.11 o
   1  17  -7        204.33        266.05        27.38 o
   3  17  -7          1.70        -13.02        19.55 o
   5  17  -7        847.68        850.72        31.30 o
   7  17  -7         18.65         26.09        28.71 o
   9  17  -7        225.22        208.67        30.00 o
  11  17  -7        101.03        144.75        31.29 o
  13  17  -7        366.96        370.44        63.92 o
  15  17  -7       1133.19       1076.51       120.07 o
 -10  18  -7         99.78         78.26        56.09 o
  -8  18  -7       1412.93       1515.31       124.01 o
  -6  18  -7        209.06        121.29        60.00 o
  -4  18  -7        552.19        516.57        50.86 o
  -2  18  -7        329.22        309.10        48.27 o
   0  18  -7         87.25        170.83        36.53 o
   2  18  -7         31.68         27.38        14.35 o
   4  18  -7         88.06         70.44        20.84 o
   6  18  -7        223.95        130.40        20.85 o
   8  18  -7       1034.25       1120.89        46.96 o
  10  18  -7         72.70        103.01        30.00 o
  12  18  -7        271.36        423.89        43.02 o
  -9  19  -7        224.44        206.05        71.73 o
  -7  19  -7        555.69        579.15        66.55 o
  -5  19  -7        972.40        925.13        87.42 o
  -3  19  -7         75.69         14.35        56.08 o
  -1  19  -7        110.21        147.37        40.44 o
   1  19  -7        629.56        664.02        37.83 o
   3  19  -7         92.26         87.37        18.27 o
   5  19  -7          4.39        -18.26        18.26 o
   7  19  -7        729.21        850.61        48.28 o
   9  19  -7          7.00        -22.17        26.09 o
  11  19  -7       1124.92       1349.25        63.95 o
  -8  20  -7        140.89         83.46        57.38 o
  -6  20  -7        386.49        555.62        80.85 o
  -4  20  -7         56.95          6.53        45.64 o
  -2  20  -7         28.99         43.02        46.93 o
   0  20  -7        322.03        491.69        58.67 o
   2  20  -7        863.00        936.81        39.13 o
   4  20  -7         40.80         74.35        19.55 o
   6  20  -7        151.48        168.22        31.29 o
   8  20  -7        424.12        490.42        44.36 o
  10  20  -7        958.98       1236.92        66.56 o
  -5  21  -7        158.63         45.64        74.35 o
  -3  21  -7       1167.16        964.35        96.55 o
  -1  21  -7        478.86        463.06        62.59 o
   1  21  -7        109.15        177.37        24.80 o
   3  21  -7          8.61         54.75        23.46 o
   5  21  -7        231.34        238.67        30.00 o
   7  21  -7        522.01        739.61        48.28 o
  -2  22  -7         86.10        161.72        83.46 o
   0  22  -7        178.34        209.95        57.38 o
   2  22  -7         65.78         67.82        36.53 o
   4  22  -7         31.59         13.02        23.46 o
   2   0  -6       5060.57       4839.67       119.86 o
   4   0  -6       8524.20       8360.26       162.85 o
   6   0  -6       2744.15       2837.80        62.84 o
   8   0  -6      11461.92      11323.35       213.09 o
  10   0  -6       3090.71       3089.48        64.13 o
  12   0  -6       4256.74       4312.02       103.44 o
  14   0  -6       7268.71       7293.35       150.88 o
  16   0  -6        977.31        938.29        39.14 o
  18   0  -6       2383.00       2485.73        86.22 o
  20   0  -6        277.81        370.42        41.74 o
  22   0  -6        527.62        507.43        71.75 o
 -19   1  -6        124.53         79.55        48.26 o
 -17   1  -6       1449.79       1433.21        67.88 o
 -15   1  -6       5102.64       5369.46       120.44 o
 -13   1  -6         88.73         73.02        20.84 o
 -11   1  -6       2891.62       2935.36        82.39 o
  -9   1  -6       1002.23       1024.74        30.03 o
  -7   1  -6      14343.53      15386.54       289.27 o
  -5   1  -6       1540.33       1478.09        36.61 o
  -3   1  -6        471.42        289.71        35.22 o
  -1   1  -6       1245.09       1325.42        32.70 o
   1   1  -6       9615.02       8703.66       313.69 o
   3   1  -6       3141.16       3008.01        56.42 o
   5   1  -6        671.07        607.05        20.87 o
   7   1  -6       3779.08       3849.08        82.61 o
   9   1  -6        571.57        508.91        27.39 o
  11   1  -6       2844.01       2938.82        71.94 o
  13   1  -6      10937.91      11287.37       230.48 o
  15   1  -6         24.29          0.00        30.00 o
  17   1  -6        701.80        679.74        41.75 o
  19   1  -6        193.67        233.43        35.20 o
  21   1  -6        426.71        528.26        79.57 o
 -16   2  -6        695.84        716.27        49.57 o
 -14   2  -6        639.94        572.75        43.04 o
 -12   2  -6        833.96        833.84        41.76 o
 -10   2  -6       1435.91       1546.13        40.50 o
  -8   2  -6       1232.16       1308.42        36.58 o
  -6   2  -6       5592.37       5757.27       140.56 o
  -4   2  -6        104.35         56.09        15.65 o
  -2   2  -6       1320.48       1261.28        26.15 o
   0   2  -6       7496.62       7865.25       130.96 o
   2   2  -6       1473.35       1400.54        36.63 o
   4   2  -6        603.56        531.30        18.28 o
   6   2  -6        197.61        182.61        15.65 o
   8   2  -6         57.00         39.11        18.27 o
  10   2  -6       1035.32       1070.52        40.49 o
  12   2  -6        417.95        382.24        27.39 o
  14   2  -6        459.66        438.30        30.01 o
  16   2  -6        807.12        820.73        36.55 o
  18   2  -6        321.68        299.99        32.63 o
  20   2  -6        360.67        336.53        36.54 o
 -17   3  -6        172.69        135.64        54.76 o
 -15   3  -6       2268.70       2314.59        82.31 o
 -13   3  -6        315.10        309.11        35.21 o
 -11   3  -6       3508.92       3394.72       105.97 o
  -9   3  -6       1853.94       1864.37        62.69 o
  -7   3  -6        953.49       1188.00        49.61 o
  -5   3  -6        839.43        874.68        33.95 o
  -3   3  -6       2979.95       3067.09        55.01 o
  -1   3  -6      31662.86      32972.55       533.62 o
   1   3  -6      17480.31      17535.25       392.86 o
   3   3  -6      14014.25      13599.54       259.16 o
   5   3  -6        403.68        356.23        19.57 o
   7   3  -6       5343.78       5465.19       110.33 o
   9   3  -6       2693.63       2779.75        75.87 o
  11   3  -6        869.17        873.16        40.47 o
  13   3  -6       2879.03       2834.44        71.91 o
  15   3  -6       1582.31       1604.66        49.61 o
  17   3  -6        847.60        918.59        46.96 o
  19   3  -6        693.20        684.90        37.84 o
  21   3  -6         86.12        142.12        44.35 o
 -16   4  -6         22.01        -24.80        48.26 o
 -14   4  -6        754.21        709.79        41.75 o
 -12   4  -6       2332.31       2316.58        82.33 o
 -10   4  -6        877.16        845.72        46.97 o
  -8   4  -6       5117.85       5661.80       144.24 o
  -6   4  -6        284.43        294.82        22.18 o
  -4   4  -6        445.04        450.14        30.02 o
  -2   4  -6       8065.55       8428.48       126.78 o
   0   4  -6      17050.11      17875.09       299.17 o
   2   4  -6       7492.25       7479.45       130.73 o
   4   4  -6       1342.75       1246.66        35.27 o
   6   4  -6       3061.39       3368.20        73.33 o
   8   4  -6        225.23        195.67        22.18 o
  10   4  -6       1152.63       1189.41        46.99 o
  12   4  -6       2965.57       2961.81        87.61 o
  14   4  -6       2223.25       2213.12        64.02 o
  16   4  -6        513.66        444.83        32.63 o
  18   4  -6        259.39        185.21        32.62 o
  20   4  -6        756.60        781.49        52.20 o
  22   4  -6         21.12        130.39        65.19 o
 -17   5  -6        613.59        750.08        76.96 o
 -15   5  -6        636.49        739.72        73.05 o
 -13   5  -6        334.80        254.35        69.12 o
 -11   5  -6       3830.85       3768.20       113.84 o
  -9   5  -6       1266.83       1177.69        45.70 o
  -7   5  -6        443.80        538.82        28.72 o
  -5   5  -6       2803.54       2805.67        78.53 o
  -3   5  -6       9873.37      11048.26       183.80 o
  -1   5  -6       4342.07       4560.44        70.91 o
   1   5  -6        231.48        232.19        13.03 o
   3   5  -6       1458.89       1368.36        30.06 o
   5   5  -6        232.01        208.71        19.56 o
   7   5  -6        278.39        208.71        37.83 o
   9   5  -6        251.10        262.17        27.38 o
  11   5  -6       1942.58       1855.20        64.02 o
  13   5  -6       1585.39       1679.27        63.99 o
  15   5  -6        489.11        467.01        28.72 o
  17   5  -6        966.22        940.85        43.05 o
  19   5  -6         61.99         67.82        30.00 o
  21   5  -6        381.61        473.48        45.65 o
 -16   6  -6        606.42        593.55        86.11 o
 -14   6  -6        299.44        393.91        74.36 o
 -12   6  -6       2292.46       2198.76       114.96 o
  -8   6  -6       1006.50       1089.96        50.89 o
  -6   6  -6         48.08         41.73        14.35 o
  -4   6  -6       1461.65       1486.71        33.97 o
  -2   6  -6       3146.85       3448.41        64.18 o
   0   6  -6        350.88        324.88        13.03 o
   2   6  -6       2433.73       2712.78        51.02 o
   4   6  -6       2696.95       2592.80        51.03 o
   6   6  -6       1145.41       1180.49        35.25 o
   8   6  -6         90.60         80.84        39.11 o
  10   6  -6        984.82        977.65        41.77 o
  12   6  -6       2981.16       2945.79        88.89 o
  14   6  -6        586.21        575.32        30.01 o
  16   6  -6        134.27        160.40        30.00 o
  18   6  -6        314.03        298.69        35.20 o
  20   6  -6         69.95         27.38        36.53 o
 -15   7  -6       1283.01       1403.06        96.57 o
 -13   7  -6        231.11        170.85        66.54 o
 -11   7  -6        947.69       1025.76        86.15 o
  -9   7  -6       2588.19       2585.50       111.10 o
  -7   7  -6        918.36        969.78        41.77 o
  -5   7  -6        558.70        413.64        26.10 o
  -3   7  -6       2311.89       2335.64        50.99 o
  -1   7  -6       1167.14       1309.92        28.75 o
   1   7  -6       3094.19       3220.02        58.91 o
   3   7  -6        399.34        394.03        15.65 o
   5   7  -6       1001.74        963.52        26.12 o
   7   7  -6        947.18        855.03        30.03 o
   9   7  -6        119.51        181.29        45.64 o
  11   7  -6       2266.81       2097.27        67.96 o
  13   7  -6        332.89        335.21        35.21 o
  15   7  -6        718.07        700.61        44.37 o
  17   7  -6        106.43         95.20        28.71 o
  19   7  -6       2260.43       2311.47        97.95 o
  21   7  -6       1636.30       1562.43        91.37 o
 -16   8  -6         13.13        136.92        58.66 o
 -14   8  -6        536.91        674.45        88.69 o
 -12   8  -6       1867.44       1774.74       107.08 o
 -10   8  -6        182.25        166.94        43.02 o
  -8   8  -6       1426.97       1467.66        54.82 o
  -6   8  -6        276.25        256.98        28.72 o
  -4   8  -6        575.91        660.26        22.19 o
  -2   8  -6         71.37        108.26        14.35 o
   0   8  -6       2957.75       3223.64        73.28 o
   2   8  -6       2475.41       2368.84        45.78 o
   4   8  -6        256.38        300.01        15.65 o
   6   8  -6        381.00        324.85        23.47 o
   8   8  -6       1237.06       1391.82        53.53 o
  10   8  -6       1188.66       1127.91        39.15 o
  12   8  -6        168.97        224.32        30.00 o
  14   8  -6         12.20          6.53        36.53 o
  16   8  -6        324.97        176.06        36.54 o
  18   8  -6        344.89        337.81        44.36 o
  20   8  -6        112.24         23.47        45.64 o
 -15   9  -6        283.53        447.36        91.30 o
 -13   9  -6       1983.32       1969.29       108.41 o
 -11   9  -6       2726.65       2775.72        98.02 o
  -9   9  -6       2627.14       2538.13        82.35 o
  -7   9  -6         51.54         39.11        24.80 o
  -5   9  -6        802.48        763.47        24.82 o
  -3   9  -6       1920.51       2325.99        54.86 o
  -1   9  -6       1152.94       1280.92        46.99 o
   1   9  -6        982.78        976.51        26.12 o
   3   9  -6       3759.01       3842.40        64.18 o
   5   9  -6       2709.69       2724.23        54.91 o
   7   9  -6         52.68         61.28        15.64 o
   9   9  -6        296.08        255.64        27.38 o
  11   9  -6       1685.41       1661.09        53.54 o
  13   9  -6       1709.73       1557.78        52.24 o
  15   9  -6         81.52         49.55        27.38 o
  17   9  -6       1560.53       1708.75        52.23 o
  19   9  -6         57.18         28.71        33.91 o
 -18  10  -6         42.22         97.81        57.37 o
 -16  10  -6       2436.34       2592.52       148.88 o
 -14  10  -6        401.75        349.57        46.94 o
 -12  10  -6        142.76         93.91        33.91 o
 -10  10  -6        279.94        225.62        30.00 o
  -8  10  -6       2073.60       1983.02        70.56 o
  -6  10  -6       1132.60       1146.14        36.57 o
  -4  10  -6        803.27        853.52        39.14 o
  -2  10  -6       1194.17       1338.28        49.61 o
   0  10  -6      10213.69      10594.54       255.78 o
   2  10  -6       1631.06       1510.08        36.59 o
   4  10  -6       2188.77       2169.61        47.04 o
   6  10  -6       4844.91       4626.64        96.94 o
   8  10  -6       1017.92        947.58        41.77 o
  10  10  -6        807.84        751.63        45.67 o
  12  10  -6       2016.43       2108.02        62.67 o
  14  10  -6        519.69        596.16        37.83 o
  16  10  -6         53.86         49.55        28.71 o
  18  10  -6        139.85         71.73        40.44 o
  20  10  -6        252.76        271.25        49.56 o
 -17  11  -6        594.29        571.34        95.22 o
 -15  11  -6          5.46         58.66        44.35 o
 -13  11  -6        816.05        833.71        54.78 o
 -11  11  -6       1514.58       1395.55        66.60 o
  -9  11  -6       2929.11       2997.14        73.19 o
  -7  11  -6        629.51        604.08        22.19 o
  -5  11  -6       1688.70       1781.40        64.00 o
  -3  11  -6       2058.10       1950.77        66.66 o
  -1  11  -6        833.18        814.36        41.76 o
   1  11  -6        943.94       1044.21        19.57 o
   3  11  -6       4660.58       4709.78        79.92 o
   5  11  -6       2728.77       2643.62        54.89 o
   7  11  -6        595.56        615.82        28.72 o
   9  11  -6        325.41        387.39        40.45 o
  11  11  -6       3169.30       2862.98        91.51 o
  13  11  -6       1233.40       1147.27        45.68 o
  15  11  -6       1816.44       1795.25        56.15 o
  17  11  -6        199.12        165.65        33.91 o
  19  11  -6         26.21         44.35        50.84 o
 -16  12  -6         27.78         18.26        75.64 o
 -14  12  -6        629.41        720.12        54.77 o
 -12  12  -6         80.79         16.93        37.82 o
 -10  12  -6        632.67        587.10        22.19 o
  -8  12  -6       1712.37       1663.59        83.57 o
  -6  12  -6       1184.81       1314.46        57.43 o
  -4  12  -6       2915.45       2872.40        92.81 o
  -2  12  -6       1447.87       1314.91        50.91 o
   0  12  -6         45.17         41.73        30.00 o
   2  12  -6       4921.29       4831.67        93.00 o
   4  12  -6       3175.87       3234.30        58.83 o
   6  12  -6        593.80        606.69        27.39 o
   8  12  -6        963.48        806.52        41.76 o
  10  12  -6       1115.88        978.88        49.59 o
  12  12  -6        203.31        260.85        46.94 o
  14  12  -6        535.07        483.95        39.12 o
  16  12  -6         40.93         99.10        37.82 o
  18  12  -6        345.32        406.93        43.03 o
 -15  13  -6        280.60        220.41        60.00 o
 -13  13  -6         47.92        -16.93        41.73 o
 -11  13  -6        180.97        152.58        40.44 o
  -9  13  -6        478.46        420.05        60.01 o
  -7  13  -6        595.52        544.01        46.95 o
  -5  13  -6        383.79        386.12        40.45 o
  -3  13  -6       1071.91       1048.09        50.89 o
  -1  13  -6       1703.50       1682.09        58.75 o
   1  13  -6       1568.76       1454.72        26.12 o
   3  13  -6       2148.05       2274.60        45.73 o
   5  13  -6        548.64        576.65        23.48 o
   7  13  -6       2277.42       2170.02        58.77 o
   9  13  -6        385.68        240.00        30.01 o
  11  13  -6        732.34        810.21        48.29 o
  13  13  -6        551.41        465.72        37.83 o
  15  13  -6        256.13        238.68        40.45 o
  17  13  -6        859.20        995.48        58.69 o
 -16  14  -6        377.69        273.90        93.92 o
 -14  14  -6        257.71        323.44        79.56 o
 -12  14  -6         85.01         95.19        36.53 o
 -10  14  -6        354.81        425.21        49.56 o
  -8  14  -6        253.34        193.03        54.76 o
  -6  14  -6        646.12        438.35        44.37 o
  -4  14  -6        394.40        260.90        39.12 o
  -2  14  -6        281.88        297.37        39.12 o
   0  14  -6        298.55        333.91        32.63 o
   2  14  -6       3156.28       3216.43        50.98 o
   4  14  -6        125.76        131.73        15.64 o
   6  14  -6       3362.53       3529.06        62.74 o
   8  14  -6        105.57        103.02        11.73 o
  10  14  -6       3248.23       3291.35       108.51 o
  12  14  -6        740.67        880.66        73.05 o
  14  14  -6        117.55        173.46        39.11 o
  16  14  -6         41.63         -7.82        28.71 o
  18  14  -6         80.73         56.08        79.55 o
 -15  15  -6        274.54        333.88        90.00 o
 -13  15  -6        310.29        283.04        84.76 o
 -11  15  -6        367.20        260.88        70.45 o
  -9  15  -6        440.27        400.43        49.56 o
  -7  15  -6        588.57        515.31        53.48 o
  -5  15  -6       2390.93       2214.30        83.61 o
  -3  15  -6       1143.80       1158.99        54.80 o
  -1  15  -6        520.65        443.55        37.83 o
   1  15  -6       4966.54       4848.08        69.38 o
   3  15  -6        638.98        583.20        22.19 o
   5  15  -6       1127.57       1066.32        32.65 o
   7  15  -6        159.19        164.31        13.02 o
   9  15  -6        567.61        524.42        26.10 o
  11  15  -6        259.19        206.06        35.20 o
  13  15  -6        684.62        623.58        54.77 o
  15  15  -6        245.56        320.81        45.65 o
  17  15  -6        271.95        383.44        83.47 o
 -14  16  -6        300.12        -44.36        80.85 o
 -12  16  -6         60.79         36.53        69.11 o
 -10  16  -6        668.07        636.65        76.96 o
  -8  16  -6       1038.93        933.04        71.78 o
  -6  16  -6       1154.50       1021.88        54.79 o
  -4  16  -6        130.62         95.20        33.91 o
  -2  16  -6        368.85        339.12        35.21 o
   0  16  -6        551.77        613.12        40.46 o
   2  16  -6       1020.55       1072.71        23.48 o
   4  16  -6         30.90         32.62        14.35 o
   6  16  -6       2764.65       2702.17        50.94 o
   8  16  -6        329.10        293.46        16.94 o
  10  16  -6        163.71        223.02        40.44 o
  12  16  -6       1283.54       1344.26        65.25 o
  14  16  -6        714.59        983.66        62.60 o
  16  16  -6         25.94         14.35        97.81 o
 -13  17  -6        294.19        241.30        61.29 o
 -11  17  -6        162.12        187.77        78.26 o
  -9  17  -6        174.15         95.20        49.56 o
  -7  17  -6        478.62        483.92        71.75 o
  -5  17  -6        336.96        292.17        43.03 o
  -3  17  -6        432.63        391.32        43.03 o
  -1  17  -6         11.65        -18.26        35.20 o
   1  17  -6       1454.45       1502.49        27.40 o
   3  17  -6        363.13        358.67        10.45 o
   5  17  -6        469.77        487.84        23.47 o
   7  17  -6       2396.66       2370.71        70.55 o
   9  17  -6       2081.40       1846.47        82.28 o
  11  17  -6        668.18        648.38        52.19 o
  13  17  -6         60.96         96.48        58.66 o
  15  17  -6        418.13        803.48       126.51 o
 -12  18  -6        179.88        108.26        82.18 o
 -10  18  -6         97.72        130.39        76.93 o
  -8  18  -6        130.00        204.75        70.44 o
  -6  18  -6        278.02        406.92        48.27 o
  -4  18  -6       1383.93       1440.97        73.08 o
  -2  18  -6       1488.50       1420.23        71.80 o
   0  18  -6        244.21        273.88        35.20 o
   2  18  -6        380.37        390.01        11.74 o
   4  18  -6        421.09        367.84        23.47 o
   6  18  -6        224.53        172.14        26.09 o
   8  18  -6         72.76        136.92        27.38 o
  10  18  -6        143.45        189.11        56.09 o
  12  18  -6       1202.51       1166.64        71.78 o
  14  18  -6        510.24        233.47       103.04 o
  -9  19  -6        181.66        170.84        74.35 o
  -7  19  -6        804.82        718.86        70.47 o
  -5  19  -6         33.63         62.57        63.90 o
  -3  19  -6         86.46         30.00        62.57 o
  -1  19  -6         35.27         80.84        36.53 o
   1  19  -6        145.24        143.46        10.44 o
   3  19  -6        103.00        126.48        18.27 o
   5  19  -6        509.24        474.81        24.80 o
   7  19  -6        348.93        379.55        35.20 o
   9  19  -6        837.40        908.06        49.58 o
  11  19  -6        642.74        610.52        63.93 o
  -8  20  -6        951.88        782.85        79.59 o
  -6  20  -6        733.50        763.19        87.41 o
  -4  20  -6        168.97        199.55        52.18 o
  -2  20  -6         90.65        100.39        49.55 o
   0  20  -6        220.41        281.70        53.47 o
   2  20  -6        276.08        313.00        11.73 o
   4  20  -6       1907.24       2130.76        61.36 o
   6  20  -6         83.63        106.93        30.00 o
   8  20  -6       2119.27       2335.91        88.77 o
  10  20  -6        126.49        126.48        43.02 o
  -5  21  -6         33.23        -73.02        73.02 o
  -3  21  -6         44.11         16.93        70.44 o
  -1  21  -6          7.92        -53.46        53.46 o
   1  21  -6        109.33        113.46        23.47 o
   3  21  -6        269.03        296.06        20.85 o
   5  21  -6        202.17        272.58        33.91 o
   7  21  -6        637.67        759.23        46.95 o
   9  21  -6         80.35        103.01        93.90 o
   2  22  -6         97.66         67.82        24.80 o
   4  22  -6        163.41         86.09        33.91 o
   6  22  -6        399.68        406.94        76.94 o
 -19   1  -5        275.94        268.68        44.36 o
 -17   1  -5        308.07        311.72        27.38 o
 -15   1  -5         87.12         73.02        14.35 o
 -13   1  -5        475.05        533.53        23.47 o
 -11   1  -5         40.01         49.55        11.73 o
  -9   1  -5       2390.70       2430.58        50.97 o
  -7   1  -5       6698.79       6699.71       134.18 o
  -5   1  -5      17745.97      18048.33       340.42 o
  -3   1  -5       2328.42       2064.32        56.33 o
  -1   1  -5       9547.05       8980.97       219.81 o
   1   1  -5       7450.50       6960.05       164.60 o
   3   1  -5       3905.20       3679.84        65.75 o
   5   1  -5       4451.22       4488.21        92.02 o
   7   1  -5       1668.99       1634.10        41.83 o
   9   1  -5       3048.60       2915.17        82.48 o
  11   1  -5       7248.29       7523.44       157.69 o
  13   1  -5       1168.75       1125.27        41.77 o
  15   1  -5       4077.84       3955.32        96.80 o
  17   1  -5        499.63        453.98        28.72 o
  19   1  -5        222.53        230.85        28.71 o
  21   1  -5        573.73        497.01        78.29 o
 -18   2  -5        631.87        644.46        48.28 o
 -16   2  -5        512.74        619.62        35.21 o
 -14   2  -5        354.04        362.59        24.80 o
 -12   2  -5       1589.88       1688.48        37.87 o
 -10   2  -5       1346.43       1402.44        32.66 o
  -8   2  -5        402.38        469.68        16.94 o
  -6   2  -5      15118.48      15925.43       295.62 o
  -4   2  -5       9351.34       9985.08       233.12 o
  -2   2  -5       5920.14       6219.26       105.55 o
   0   2  -5      20729.12      20199.02       325.98 o
   2   2  -5      21043.89      20406.97       385.95 o
   4   2  -5       3112.92       2962.27        64.29 o
   6   2  -5       6964.11       7354.34       145.07 o
   8   2  -5       5444.04       5313.47       128.75 o
  10   2  -5       5788.93       5460.63       139.12 o
  12   2  -5         47.53         41.73        18.27 o
  14   2  -5       4372.04       4407.32       102.11 o
  16   2  -5        893.67        768.58        40.47 o
  18   2  -5        411.76        370.46        31.29 o
  20   2  -5        166.11        169.55        36.53 o
  22   2  -5        342.93        478.66        67.83 o
 -17   3  -5        524.15        571.34        39.12 o
 -15   3  -5       1259.38       1324.84        48.31 o
 -13   3  -5        437.29        413.52        28.72 o
 -11   3  -5       3898.91       4257.57       112.58 o
  -9   3  -5         57.77         37.82        16.93 o
  -7   3  -5        394.02        388.77        23.48 o
  -5   3  -5       1334.48       1396.75        43.10 o
  -3   3  -5        852.98        867.16        24.83 o
  -1   3  -5      20003.57      20387.15       381.03 o
   1   3  -5       1562.26       1440.44        43.16 o
   3   3  -5      10005.10       9815.72       190.11 o
   5   3  -5       3741.65       3662.59        78.75 o
   7   3  -5        696.40        697.01        31.32 o
   9   3  -5        379.12        284.41        27.39 o
  11   3  -5        270.83        226.97        20.85 o
  13   3  -5        563.69        558.40        28.72 o
  15   3  -5        321.89        307.82        26.09 o
  17   3  -5        434.10        416.13        37.83 o
  19   3  -5        200.76        144.76        26.09 o
  21   3  -5       1539.15       1482.77        79.62 o
 -16   4  -5        180.13        168.22        52.18 o
 -14   4  -5         91.30         53.46        43.02 o
 -12   4  -5        455.33        490.49        33.92 o
 -10   4  -5       4300.35       4377.85       120.50 o
  -8   4  -5        520.60        476.22        31.30 o
  -6   4  -5       2507.68       2693.82        75.89 o
  -4   4  -5        947.08        921.95        41.79 o
  -2   4  -5      13590.17      14567.02       214.93 o
   0   4  -5      36802.00      39320.07       555.92 o
   2   4  -5      17931.88      17517.43       284.34 o
   4   4  -5       9380.52       9423.83       181.51 o
   6   4  -5        658.19        673.51        37.85 o
   8   4  -5        545.59        505.00        30.02 o
  10   4  -5        385.23        417.46        27.39 o
  12   4  -5        201.70        106.94        23.47 o
  14   4  -5        741.22        732.02        33.93 o
  16   4  -5       1298.19       1268.76        49.60 o
  18   4  -5        582.45        604.00        35.21 o
  20   4  -5        101.90        190.39        44.35 o
  22   4  -5        816.96        944.57       101.77 o
 -17   5  -5        790.16        611.90        66.56 o
 -15   5  -5         69.95         49.55        44.35 o
 -13   5  -5       1281.41       1438.49        95.29 o
 -11   5  -5       1549.46       1547.42        79.66 o
  -9   5  -5        129.00         88.67        28.71 o
  -7   5  -5       1922.39       1995.69        62.71 o
  -5   5  -5        639.21        614.72        27.40 o
  -3   5  -5       1353.46       1463.55        30.06 o
  -1   5  -5       1410.36       1343.73        24.86 o
   1   5  -5       2983.16       3072.56        69.46 o
   3   5  -5       2414.76       2335.72        44.53 o
   5   5  -5       1317.59       1216.43        39.18 o
   7   5  -5        788.59        770.17        50.89 o
   9   5  -5       1144.29       1090.27        41.78 o
  11   5  -5       4641.30       4945.41       129.69 o
  13   5  -5       1431.46       1522.37        57.44 o
  15   5  -5        581.12        529.65        32.63 o
  17   5  -5        660.40        619.69        37.84 o
  19   5  -5        504.44        594.84        44.36 o
  21   5  -5        304.67        332.60        44.36 o
 -16   6  -5       4927.06       4897.74       217.21 o
 -14   6  -5        104.86        196.92        66.53 o
 -12   6  -5       4813.62       4325.92       204.27 o
  -8   6  -5        778.02        892.67        61.33 o
  -6   6  -5       1959.05       2129.19        88.87 o
  -4   6  -5       4377.59       4455.98        94.46 o
  -2   6  -5      12510.29      14007.14       268.30 o
   0   6  -5      10146.21      10931.61       185.48 o
   2   6  -5       1985.21       2187.09        43.15 o
   4   6  -5        426.43        375.79        15.65 o
   6   6  -5       6510.16       6634.99       138.09 o
   8   6  -5        298.69        326.12        44.37 o
  10   6  -5       1079.07       1215.38        46.98 o
  12   6  -5         73.84         66.53        23.47 o
  14   6  -5         94.33        129.11        23.47 o
  16   6  -5        400.20        438.26        35.21 o
  18   6  -5         72.93         83.46        36.53 o
  20   6  -5         20.53         22.18        40.44 o
 -17   7  -5        118.87         74.35        84.75 o
 -15   7  -5        158.24        190.40        56.09 o
 -13   7  -5       1527.56       1634.56        96.59 o
 -11   7  -5        254.29        285.63        62.58 o
  -9   7  -5       3201.59       3445.34       139.97 o
  -7   7  -5       2577.79       2598.22        81.06 o
  -5   7  -5        379.50        360.08        27.39 o
  -3   7  -5        440.74        417.53        16.94 o
  -1   7  -5       1071.11        984.71        30.04 o
   1   7  -5        121.34        139.56        13.02 o
   3   7  -5        158.37        156.50        10.45 o
   5   7  -5       5515.95       5405.67       114.26 o
   7   7  -5        917.74        836.75        33.94 o
   9   7  -5        657.24        699.42        46.96 o
  11   7  -5       1458.07       1491.19        54.82 o
  13   7  -5        293.48        279.10        24.80 o
  15   7  -5        798.51        756.77        45.67 o
  17   7  -5         69.32         56.08        30.00 o
  19   7  -5        462.44        453.95        46.94 o
  21   7  -5        408.55        384.76        49.56 o
 -16   8  -5       1436.50       1319.62       105.73 o
 -14   8  -5       2465.68       2915.82       146.29 o
 -12   8  -5       3192.39       3137.61       139.90 o
 -10   8  -5       8092.71       8277.77       296.82 o
  -8   8  -5        135.36        116.09        28.71 o
  -6   8  -5        543.54        628.91        33.93 o
  -4   8  -5        719.48        747.84        23.48 o
  -2   8  -5        792.52        567.79        33.94 o
   0   8  -5       1065.04       1032.93        31.33 o
   2   8  -5       9312.13       9594.68       196.66 o
   4   8  -5        156.77        190.41        19.56 o
   6   8  -5        400.11        396.58        15.65 o
   8   8  -5       5043.07       5577.94       116.69 o
  10   8  -5       1444.02       1397.22        44.41 o
  12   8  -5        690.44        644.57        40.46 o
  14   8  -5       2023.43       2041.39        74.46 o
  16   8  -5        814.96        918.56        44.38 o
  18   8  -5         75.01         79.55        36.53 o
  20   8  -5        247.14        318.23        49.56 o
 -15   9  -5        109.36         92.57        73.02 o
 -13   9  -5       3381.56       3362.37       156.87 o
 -11   9  -5         98.67        122.57        32.62 o
  -9   9  -5       3932.17       4038.27       130.84 o
  -7   9  -5        248.27        217.80        26.09 o
  -5   9  -5        389.16        401.81        16.94 o
  -3   9  -5        654.93        704.67        31.31 o
  -1   9  -5        858.61        699.66        37.86 o
   1   9  -5       6145.27       6589.96        93.26 o
   3   9  -5       3089.37       3313.92        60.21 o
   5   9  -5       1986.05       1802.26        36.61 o
   7   9  -5        931.68        948.94        28.73 o
   9   9  -5       2895.21       2764.28        66.71 o
  11   9  -5        931.97        860.02        30.02 o
  13   9  -5        675.50        670.64        48.29 o
  15   9  -5        352.33        339.11        27.38 o
  17   9  -5         22.82         54.75        30.00 o
  19   9  -5        695.36        643.14        48.28 o
 -16  10  -5        510.91        447.43        74.37 o
 -14  10  -5         63.32         58.66        56.08 o
 -12  10  -5        101.64        110.84        41.73 o
 -10  10  -5       2286.78       2231.44        80.99 o
  -8  10  -5        811.21        959.11        50.88 o
  -6  10  -5        542.27        507.54        19.56 o
  -4  10  -5        392.63        358.73        30.01 o
  -2  10  -5        321.38        262.19        23.47 o
   0  10  -5       1168.01       1035.42        43.07 o
   2  10  -5        513.88        446.20        16.94 o
   4  10  -5        722.40        759.53        19.57 o
   6  10  -5         89.60        135.64        10.44 o
   8  10  -5        200.69        207.39        15.65 o
  10  10  -5        117.59        116.09        19.56 o
  12  10  -5        446.99        311.76        19.56 o
  14  10  -5         57.34         84.75        22.18 o
  16  10  -5        118.72         61.29        32.62 o
  18  10  -5        532.51        547.86        48.28 o
  20  10  -5        156.80        236.04        52.18 o
 -17  11  -5         30.15         45.64        52.17 o
 -15  11  -5        115.36        144.75        52.18 o
 -13  11  -5        460.54        473.52        46.94 o
 -11  11  -5        371.28        337.83        39.12 o
  -9  11  -5       1028.89       1017.99        45.68 o
  -7  11  -5       2690.24       2797.23       117.64 o
  -5  11  -5        988.34        922.80        43.06 o
  -3  11  -5        208.46        177.39        23.47 o
  -1  11  -5        106.71        140.84        23.47 o
   1  11  -5        257.41        271.29        11.74 o
   3  11  -5       3738.30       3576.28        57.59 o
   5  11  -5        351.03        311.76        13.03 o
   7  11  -5       2346.30       2360.18        54.87 o
   9  11  -5       2924.68       2831.67        66.69 o
  11  11  -5        687.06        694.12        31.30 o
  13  11  -5        567.37        615.74        35.21 o
  15  11  -5        155.82        117.38        24.80 o
  17  11  -5        816.40        827.19        48.29 o
  19  11  -5        466.98        404.33        41.74 o
 -16  12  -5         36.06         41.73        75.64 o
 -14  12  -5       1071.18       1127.47        69.15 o
 -12  12  -5       2330.30       2357.65        94.06 o
 -10  12  -5       1504.73       1642.32        69.18 o
  -8  12  -5        872.27        897.78        71.78 o
  -6  12  -5       2672.29       2485.99        79.73 o
  -4  12  -5       1777.92       1662.71        64.01 o
  -2  12  -5       1069.29        938.54        44.40 o
   0  12  -5        627.64        638.05        37.84 o
   2  12  -5        332.28        354.78        14.36 o
   4  12  -5        240.47        223.05        11.73 o
   6  12  -5       5691.80       5604.86       100.91 o
   8  12  -5       1069.13        924.07        31.31 o
  10  12  -5       2253.40       2007.90        54.85 o
  12  12  -5       1575.03       1587.56        49.61 o
  14  12  -5        645.09        584.46        39.12 o
  16  12  -5        130.96        131.73        32.62 o
  18  12  -5        835.56        854.56        56.11 o
 -15  13  -5        130.99        260.83        61.29 o
 -13  13  -5         24.93         31.29        49.55 o
 -11  13  -5        662.14        709.72        52.20 o
  -9  13  -5        546.40        442.22        49.57 o
  -7  13  -5        172.14        172.14        39.11 o
  -5  13  -5       1134.67       1306.58        57.43 o
  -3  13  -5       1494.00       1582.54        62.65 o
  -1  13  -5       3932.37       4126.32       112.57 o
   1  13  -5        651.50        664.14        19.57 o
   3  13  -5       1417.85       1466.29        30.04 o
   5  13  -5       2021.15       1992.16        43.09 o
   7  13  -5       3376.90       3339.90        74.56 o
   9  13  -5        311.20        327.38        20.85 o
  11  13  -5       2390.67       2318.78        60.10 o
  13  13  -5          0.56          7.82        30.00 o
  15  13  -5        451.14        529.56        37.83 o
  17  13  -5        615.28        734.42        50.86 o
 -16  14  -5        427.02        515.23        95.21 o
 -14  14  -5         64.44        106.92        57.37 o
 -12  14  -5       1013.58        859.91        57.41 o
 -10  14  -5        350.61        361.29        63.92 o
  -8  14  -5        311.23        230.87        43.03 o
  -6  14  -5       1889.05       1804.85        70.54 o
  -4  14  -5        366.09        374.38        36.54 o
  -2  14  -5       7120.65       7168.45       192.83 o
   0  14  -5        832.96        874.30        46.96 o
   2  14  -5       1857.19       1828.54        36.59 o
   4  14  -5       3886.62       3884.38        65.41 o
   6  14  -5       2145.56       1900.68        43.09 o
   8  14  -5       1320.52       1237.49        37.86 o
  10  14  -5       2687.90       2470.79        67.95 o
  12  14  -5       1320.96       1207.33        44.39 o
  14  14  -5        255.04        250.41        23.47 o
  16  14  -5         65.79         46.93        33.91 o
  18  14  -5        220.13        215.20        49.56 o
 -15  15  -5        450.72        434.33        70.45 o
 -13  15  -5       2109.91       1814.99       112.32 o
 -11  15  -5        364.45        343.02        56.10 o
  -9  15  -5        124.12        114.75        58.67 o
  -7  15  -5         49.32         76.93        39.11 o
  -5  15  -5       1233.97       1195.62        58.72 o
  -3  15  -5        773.69        746.33        45.67 o
  -1  15  -5       1073.28       1008.85        50.88 o
   1  15  -5       3606.22       3605.80        58.83 o
   3  15  -5       3772.89       3685.98        60.18 o
   5  15  -5       3256.04       3281.52        66.70 o
   7  15  -5        930.13        892.57        28.73 o
   9  15  -5        999.98       1070.08        37.85 o
  11  15  -5       1203.57       1191.57        43.05 o
  13  15  -5        122.58        117.37        24.80 o
  15  15  -5        217.67        133.02        40.44 o
  17  15  -5        500.99        576.55        52.19 o
 -14  16  -5        218.86        179.96        65.20 o
 -12  16  -5        662.39        901.43       101.76 o
 -10  16  -5        136.48        148.66        66.53 o
  -8  16  -5        317.37        289.54        53.47 o
  -6  16  -5        854.17        912.06        53.49 o
  -4  16  -5        332.46        319.55        40.45 o
  -2  16  -5        795.81        837.66        45.67 o
   0  16  -5       1201.01       1256.94        54.80 o
   2  16  -5        235.48        186.50        13.02 o
   4  16  -5        431.67        356.12        15.65 o
   6  16  -5        139.26        130.40        13.02 o
   8  16  -5        396.41        390.02        20.85 o
  10  16  -5        391.15        399.13        26.09 o
  12  16  -5         51.08         52.17        20.84 o
  14  16  -5        148.66        198.22        23.47 o
  16  16  -5         44.57        157.81        57.37 o
 -13  17  -5        546.89        472.19        90.02 o
 -11  17  -5        248.50        262.14        58.67 o
  -9  17  -5        277.99        122.59        52.18 o
  -7  17  -5        526.68        390.05        73.04 o
  -5  17  -5         91.86         41.73        36.53 o
  -3  17  -5       2744.74       2803.99        95.38 o
  -1  17  -5        339.54        363.91        40.45 o
   1  17  -5        208.24        212.58        14.36 o
   3  17  -5        641.48        623.60        18.27 o
   5  17  -5         39.64         30.00        10.44 o
   7  17  -5        787.42        820.67        33.93 o
   9  17  -5       2099.16       2184.73        77.03 o
  11  17  -5        790.18        673.20        35.21 o
  13  17  -5         19.68        -40.44        40.44 o
  15  17  -5        587.22        637.88       116.12 o
 -12  18  -5         77.51        174.74        83.46 o
 -10  18  -5        247.65        285.61        82.18 o
  -8  18  -5        358.09        356.08        78.27 o
  -6  18  -5         93.77        148.66        49.55 o
  -4  18  -5         23.01         24.80        44.35 o
  -2  18  -5        805.92        880.71        62.61 o
   0  18  -5        297.51        356.08        39.12 o
   2  18  -5        904.68        942.09        24.81 o
   4  18  -5        145.91        194.31        13.02 o
   6  18  -5         65.53         60.00        13.02 o
   8  18  -5         89.43         70.44        14.35 o
  10  18  -5        541.70        547.86        33.92 o
  12  18  -5        518.20        554.38        33.92 o
  14  18  -5         70.99        104.30        99.10 o
  -9  19  -5        143.78         70.44        48.26 o
  -7  19  -5          8.90        -66.52        66.52 o
  -5  19  -5        340.17        349.55        54.76 o
  -3  19  -5       1647.80       1595.27        73.09 o
  -1  19  -5        240.69        275.17        37.82 o
   1  19  -5        448.42        452.62        19.56 o
   3  19  -5        189.02        181.29        13.02 o
   5  19  -5        596.96        617.02        26.10 o
   7  19  -5         53.69         53.46        13.02 o
   9  19  -5        111.16        114.75        20.84 o
  11  19  -5        670.17        619.65        56.11 o
  13  19  -5         49.77         67.82       105.63 o
  -8  20  -5         23.12        118.65        78.26 o
  -6  20  -5         21.75         57.37        75.64 o
  -4  20  -5        159.79        217.77        74.35 o
  -2  20  -5        621.44        665.30        63.93 o
   0  20  -5        208.92        166.94        53.47 o
   2  20  -5        538.13        626.15        18.27 o
   4  20  -5        341.29        374.35        18.27 o
   6  20  -5         86.22         74.35        13.02 o
   8  20  -5        185.11        163.02        16.93 o
  10  20  -5        147.20        125.20        48.26 o
  -5  21  -5        179.55        202.13        63.91 o
  -3  21  -5       1215.37       1081.85       108.34 o
  -1  21  -5       1572.75       1426.67       116.19 o
   1  21  -5        460.17        553.07        20.85 o
   3  21  -5        628.24        709.66        20.85 o
   5  21  -5        731.22        746.21        44.37 o
   7  21  -5         47.55         44.35        26.09 o
   9  21  -5        114.63        117.37        37.82 o
   2  22  -5        209.21        186.49        30.00 o
   4  22  -5         82.91         93.90        31.29 o
   6  22  -5        195.36        236.04        30.00 o
   4   0  -4      22086.96      21167.62       391.58 o
   6   0  -4      17966.48      18145.27       337.76 o
   8   0  -4      21425.33      21623.64       411.21 o
  10   0  -4        262.42        140.87        16.94 o
  12   0  -4        588.17        601.49        28.72 o
  14   0  -4        702.72        699.38        30.01 o
  16   0  -4       1139.31       1132.89        40.48 o
  18   0  -4       1410.83       1497.20        52.22 o
  20   0  -4       1194.79       1311.54        62.62 o
  22   0  -4        152.06        146.04        50.84 o
 -21   1  -4        450.41        513.90        52.19 o
 -19   1  -4        470.13        592.20        58.68 o
 -17   1  -4        444.44        448.71        23.47 o
 -15   1  -4       1274.01       1146.07        37.86 o
 -13   1  -4       1227.55       1076.94        30.03 o
 -11   1  -4       1677.88       1664.11        37.88 o
  -9   1  -4        999.48       1129.27        28.74 o
  -7   1  -4         10.70          3.91         7.82 o
  -5   1  -4        972.28        871.24        23.50 o
  -3   1  -4       5698.62       5284.42       104.31 o
   3   1  -4      17742.60      16807.21       269.68 o
   5   1  -4       8365.99       8057.04       156.47 o
   7   1  -4        594.82        503.84        23.49 o
   9   1  -4       4422.35       4609.91        98.37 o
  11   1  -4       6050.59       6704.95       137.82 o
  13   1  -4       6424.75       6276.28       135.11 o
  15   1  -4       2886.45       2726.70        69.27 o
  17   1  -4       1794.03       1751.04        56.16 o
  19   1  -4        598.63        644.45        39.12 o
  21   1  -4        202.99        301.25        44.36 o
 -20   2  -4          9.81         -7.82        32.62 o
 -18   2  -4        466.63        399.14        36.54 o
 -16   2  -4        242.37        193.03        26.09 o
 -14   2  -4        304.53        273.90        23.47 o
 -12   2  -4         36.88         59.99        14.35 o
 -10   2  -4        938.83        930.69        26.11 o
  -8   2  -4       2829.51       3047.84        58.87 o
  -6   2  -4       5588.18       5568.11       107.83 o
  -4   2  -4         19.40        -14.35        14.35 o
  -2   2  -4      11707.42      11112.61       213.03 o
   0   2  -4       2146.43       2071.03        52.48 o
   2   2  -4        354.00        455.52        20.86 o
   4   2  -4       2722.56       2480.40        56.41 o
   6   2  -4       5286.45       5357.12       128.98 o
   8   2  -4       6474.33       6481.94       159.24 o
  10   2  -4        553.14        498.44        26.10 o
  12   2  -4         69.71         45.64        18.27 o
  14   2  -4        493.01        506.16        28.72 o
  16   2  -4        382.19        313.03        30.01 o
  18   2  -4        278.78        223.04        26.09 o
  20   2  -4         11.00        -24.80        24.80 o
  22   2  -4         41.96         87.37        52.17 o
 -21   3  -4       1168.09       1030.87        79.60 o
 -19   3  -4         39.41        103.01        49.55 o
 -17   3  -4        410.22        281.74        37.83 o
 -15   3  -4       2845.43       2847.66        86.27 o
 -13   3  -4       1672.35       1714.62        50.91 o
 -11   3  -4       1086.07       1112.20        36.57 o
  -9   3  -4        922.91        887.67        31.32 o
  -7   3  -4        933.74        970.08        35.24 o
  -5   3  -4        791.37        742.91        28.74 o
  -3   3  -4      11231.49      10910.59       210.58 o
  -1   3  -4       5159.53       5087.48       171.58 o
   1   3  -4      40338.29      41282.44       912.32 o
   3   3  -4      21391.59      19543.42       360.24 o
   5   3  -4        825.99        747.00        39.17 o
   7   3  -4       1714.35       1813.29        52.31 o
   9   3  -4       1841.67       1823.27        56.21 o
  11   3  -4       2018.09       1954.99        53.58 o
  13   3  -4       7715.25       7874.76       162.87 o
  15   3  -4       1637.08       1599.57        52.24 o
  17   3  -4        348.89        348.27        30.00 o
  19   3  -4        129.98        116.08        31.29 o
  21   3  -4         46.81         32.62        50.84 o
 -20   4  -4         34.46         35.20        71.73 o
 -18   4  -4        680.41        760.57        48.28 o
 -16   4  -4       1698.65       1679.04        65.27 o
 -14   4  -4         84.14         69.11        24.80 o
 -12   4  -4       1016.20        984.12        40.48 o
 -10   4  -4       3305.48       3452.94        79.82 o
  -8   4  -4        890.50       1001.21        37.86 o
  -6   4  -4        573.68        571.59        24.82 o
  -4   4  -4       1543.51       1544.04        47.05 o
  -2   4  -4       3103.86       2868.03        53.79 o
   0   4  -4        984.69        906.90        20.89 o
   2   4  -4      11451.91      10698.81       157.59 o
   4   4  -4       7099.86       6823.82       162.49 o
   6   4  -4        625.99        614.79        35.23 o
   8   4  -4       4133.99       4731.74       118.00 o
  10   4  -4       2575.93       2628.60        81.07 o
  12   4  -4       1277.65       1219.46        39.16 o
  14   4  -4       1471.45       1353.95        45.70 o
  16   4  -4        137.40        104.31        30.00 o
  18   4  -4       1430.35       1546.79        50.89 o
  20   4  -4        138.29        121.28        33.91 o
  22   4  -4         71.74         -5.20        39.11 o
 -19   5  -4        860.08        868.95        67.85 o
 -17   5  -4         77.32        104.30        35.20 o
 -15   5  -4          8.04         48.26        24.80 o
 -13   5  -4       1049.14       1037.59        43.06 o
 -11   5  -4       1018.62        964.58        44.39 o
  -9   5  -4        630.37        682.47        45.67 o
  -7   5  -4       2830.10       2762.39       120.41 o
  -5   5  -4       2385.60       2467.84        69.34 o
  -3   5  -4       2532.10       2395.15        52.39 o
  -1   5  -4      41927.16      42527.13       673.50 o
   1   5  -4        805.13        809.74        22.21 o
   3   5  -4       1930.10       1881.70        51.02 o
   5   5  -4       8384.29       8467.96       196.86 o
   7   5  -4      10675.39      11475.54       271.16 o
   9   5  -4       2494.08       2739.85        78.48 o
  11   5  -4        269.21        307.82        31.29 o
  13   5  -4       2100.25       2057.67        56.19 o
  15   5  -4         32.91          1.29        19.55 o
  17   5  -4       1517.10       1566.52        53.52 o
  19   5  -4        380.07        418.68        33.92 o
  21   5  -4        722.05        782.75        56.11 o
 -16   6  -4        832.07        857.25        46.96 o
 -14   6  -4        457.47        331.32        35.21 o
 -12   6  -4        106.19        148.66        43.02 o
 -10   6  -4       1089.54       1104.37        63.97 o
  -8   6  -4       2428.57       2137.78        88.89 o
  -6   6  -4       1425.01       1465.71        70.56 o
  -4   6  -4         84.05        100.40        22.18 o
  -2   6  -4       2626.55       2695.05        69.40 o
   0   6  -4       3960.08       3901.85        82.73 o
   2   6  -4       3514.23       3302.99        61.65 o
   4   6  -4       3105.95       3045.11        61.58 o
   6   6  -4       5678.65       6226.41       124.86 o
   8   6  -4       1386.50       1477.25        47.01 o
  10   6  -4       1172.07       1225.98        36.57 o
  12   6  -4        312.20        305.21        26.09 o
  14   6  -4        414.67        373.06        27.38 o
  16   6  -4       2264.02       2267.58        65.30 o
  18   6  -4        781.85        739.78        45.66 o
  20   6  -4        379.19        390.00        54.76 o
 -17   7  -4        932.65       1163.88       112.23 o
 -15   7  -4       2354.44       2571.99       129.32 o
 -13   7  -4        410.08        459.16        66.55 o
 -11   7  -4       2679.50       2776.32       122.86 o
  -9   7  -4       7289.44       7631.13       261.36 o
  -7   7  -4       1888.15       1761.52        57.49 o
  -5   7  -4        363.23        412.27        28.72 o
  -3   7  -4        696.05        817.10        20.86 o
  -1   7  -4        755.78        625.35        30.03 o
   1   7  -4      10460.64      10735.02       212.00 o
   3   7  -4        787.84        848.58        18.29 o
   5   7  -4       8171.49       8773.83       147.64 o
   7   7  -4        612.30        647.24        22.19 o
   9   7  -4         17.70         27.38        16.93 o
  11   7  -4       3048.92       3162.19        74.56 o
  13   7  -4        692.77        698.06        39.13 o
  15   7  -4        623.30        606.66        39.13 o
  17   7  -4       2021.98       1979.70        65.29 o
  19   7  -4        143.56        195.64        39.11 o
  21   7  -4         89.33         57.37        41.73 o
 -16   8  -4        255.08        208.68        56.09 o
 -14   8  -4        528.44        440.92        74.38 o
 -12   8  -4       1226.35       1200.89        87.46 o
 -10   8  -4        577.08        514.03        52.20 o
  -8   8  -4        297.97        200.88        24.80 o
  -6   8  -4       1237.49       1189.60        43.08 o
  -4   8  -4       1153.81       1145.24        32.66 o
  -2   8  -4        634.42        630.37        30.02 o
   0   8  -4       1509.27       1647.81        53.57 o
   2   8  -4       3655.93       3760.07        68.16 o
   4   8  -4       2640.30       2753.10        52.35 o
   6   8  -4        141.54        147.38        11.73 o
   8   8  -4        818.59        883.60        27.40 o
  10   8  -4         99.10         69.11        14.35 o
  12   8  -4       1235.28       1229.71        36.57 o
  14   8  -4        169.63        159.11        28.71 o
  16   8  -4        677.88        709.73        39.13 o
  18   8  -4        532.68        622.24        40.45 o
  20   8  -4        196.79        302.58        56.09 o
 -17   9  -4        921.68        824.62        97.87 o
 -15   9  -4       2146.33       2280.24       124.08 o
 -13   9  -4       2493.77       2669.16       155.48 o
 -11   9  -4       3763.93       3705.84       105.96 o
  -9   9  -4       2187.39       1996.52        69.24 o
  -7   9  -4       2928.30       2838.04        91.55 o
  -5   9  -4       6643.76       6506.19       114.29 o
  -3   9  -4       1074.31       1203.85        43.07 o
  -1   9  -4        591.34        600.29        31.31 o
   1   9  -4       5181.10       5218.97        91.88 o
   3   9  -4       6264.79       6736.16       107.75 o
   5   9  -4       4903.70       5113.29        90.50 o
   7   9  -4       2001.18       2068.66        48.36 o
   9   9  -4        428.87        346.99        20.85 o
  11   9  -4        995.46        989.28        30.02 o
  13   9  -4        810.26        875.53        30.02 o
  15   9  -4        638.12        727.99        36.55 o
  17   9  -4        263.66        220.41        28.71 o
  19   9  -4       1117.25       1256.65        66.57 o
 -16  10  -4          1.41        -53.46        53.46 o
 -14  10  -4        146.95        125.20        39.11 o
 -12  10  -4        694.20        660.19        43.04 o
 -10  10  -4       1229.51       1284.46        54.81 o
  -8  10  -4       2114.63       2132.28        70.57 o
  -6  10  -4        628.56        614.58        37.84 o
  -4  10  -4        838.07        884.91        40.48 o
  -2  10  -4       3374.93       3324.88       102.11 o
   0  10  -4       3256.81       3515.92        95.55 o
   2  10  -4       4772.63       4700.76        77.35 o
   4  10  -4       1096.65       1060.15        23.49 o
   6  10  -4        276.19        264.80        14.36 o
   8  10  -4        190.97        169.57        15.65 o
  10  10  -4         80.58        109.55        15.64 o
  12  10  -4       1723.85       1664.94        43.08 o
  14  10  -4        118.75        134.31        19.56 o
  16  10  -4        537.14        465.72        30.01 o
  18  10  -4        294.01        326.07        37.82 o
  20  10  -4       1392.18       1344.26        63.96 o
 -17  11  -4         30.51         10.44        57.37 o
 -15  11  -4         51.89         84.75        44.35 o
 -13  11  -4        108.47        100.40        37.82 o
 -11  11  -4       3239.92       3239.48        99.35 o
  -9  11  -4        147.00        139.56        10.44 o
  -7  11  -4       1719.70       1633.87        60.09 o
  -5  11  -4       8107.88       8068.64       203.71 o
  -3  11  -4        210.17        213.89        26.09 o
  -1  11  -4       1208.55       1243.02        48.32 o
   1  11  -4        186.25        268.69        14.36 o
   3  11  -4        436.75        468.34        15.65 o
   5  11  -4       2825.23       2700.47        53.61 o
   7  11  -4        897.11        921.39        28.73 o
   9  11  -4       1155.97       1136.94        36.57 o
  11  11  -4        130.13         79.55        19.56 o
  13  11  -4        297.53        306.52        24.80 o
  15  11  -4        381.40        292.18        24.80 o
  17  11  -4        116.50        116.08        33.91 o
  19  11  -4        320.47        392.56        45.65 o
 -16  12  -4        802.67        731.93        58.69 o
 -14  12  -4        119.29        123.91        18.27 o
 -12  12  -4        372.95        370.45        19.56 o
 -10  12  -4         56.41         37.82        28.71 o
  -8  12  -4       2204.88       2149.05       101.91 o
  -6  12  -4        870.56        879.56        45.67 o
  -4  12  -4        400.82        478.75        39.12 o
  -2  12  -4       3067.44       2963.81        92.85 o
   0  12  -4        289.20        313.03        30.00 o
   2  12  -4       2019.42       2064.50        40.52 o
   4  12  -4       2159.88       1974.49        39.19 o
   6  12  -4       4133.09       4061.85        78.56 o
   8  12  -4        788.61        790.76        30.02 o
  10  12  -4       1147.28       1067.67        37.85 o
  12  12  -4         83.97         63.91        16.93 o
  14  12  -4         67.94         56.08        18.27 o
  16  12  -4       1619.47       1716.62        45.69 o
  18  12  -4        116.70        185.19        40.44 o
 -15  13  -4        214.39        183.87        44.36 o
 -13  13  -4         89.28         62.57        37.82 o
 -11  13  -4       1129.66       1216.32        58.71 o
  -9  13  -4        499.63        360.05        62.60 o
  -7  13  -4       1781.92       1715.97        94.04 o
  -5  13  -4       1027.53       1115.93        50.88 o
  -3  13  -4       6516.66       6566.59       178.41 o
  -1  13  -4       1059.29       1015.51        45.68 o
   1  13  -4        291.08        302.62        14.36 o
   3  13  -4       1090.23       1142.17        28.74 o
   5  13  -4         74.89        114.75        11.73 o
   7  13  -4        113.26         99.11        14.35 o
   9  13  -4        315.31        263.46        18.27 o
  11  13  -4         17.03        -30.00        30.00 o
  13  13  -4        755.10        647.11        31.30 o
  15  13  -4       1143.23       1251.47        39.14 o
  17  13  -4        285.81        286.95        40.45 o
 -16  14  -4        392.80        230.87        99.12 o
 -14  14  -4         34.87          1.29        39.11 o
 -12  14  -4        171.08         69.11        50.84 o
 -10  14  -4       2445.79       2583.88       128.03 o
  -8  14  -4         41.47         40.44        52.17 o
  -6  14  -4        603.23        557.09        48.28 o
  -4  14  -4        432.56        392.63        44.37 o
  -2  14  -4       3180.59       3231.14       104.59 o
   0  14  -4        243.32        249.13        32.62 o
   2  14  -4        826.46        889.96        23.48 o
   4  14  -4        443.65        481.37        18.27 o
   6  14  -4       1383.09       1343.34        40.49 o
   8  14  -4        295.38        284.34        19.56 o
  10  14  -4       1238.20       1241.27        43.06 o
  12  14  -4       1170.72       1220.25        43.05 o
  14  14  -4        440.98        435.68        26.09 o
  16  14  -4        252.73        275.17        31.29 o
  18  14  -4       1877.84       1946.45       101.84 o
 -15  15  -4         62.23        224.29        91.28 o
 -13  15  -4        333.91        345.63        53.47 o
 -11  15  -4        487.88        350.88        70.46 o
  -9  15  -4        707.86        675.82        75.67 o
  -7  15  -4         32.58         33.91        54.75 o
  -5  15  -4        347.05        267.37        44.36 o
  -3  15  -4       3754.36       3767.02       105.96 o
  -1  15  -4       1199.48       1045.54        50.89 o
   1  15  -4       3219.48       3126.25        54.90 o
   3  15  -4        646.88        635.37        20.85 o
   5  15  -4        734.62        713.71        22.19 o
   7  15  -4       2476.53       2385.68        65.32 o
   9  15  -4        638.53        617.06        28.72 o
  11  15  -4        899.82        926.43        39.13 o
  13  15  -4        121.32        136.93        24.80 o
  15  15  -4        410.50        439.57        31.29 o
  17  15  -4        563.93        547.85        46.94 o
 -14  16  -4          4.92         36.53        84.75 o
 -12  16  -4        388.05        373.03        63.92 o
 -10  16  -4        777.27        836.30        69.14 o
  -8  16  -4       1319.28       1277.80        95.28 o
  -6  16  -4        551.51        469.65        49.57 o
  -4  16  -4        214.76        283.03        39.11 o
  -2  16  -4        906.51        850.81        50.88 o
   0  16  -4       2489.33       2496.85        77.08 o
   2  16  -4       1465.36       1352.51        32.66 o
   4  16  -4       1212.83       1296.09        31.32 o
   6  16  -4         99.06        144.75        18.27 o
   8  16  -4       1498.87       1433.35        48.31 o
  10  16  -4        662.05        619.68        32.63 o
  12  16  -4        766.89        756.70        36.55 o
  14  16  -4        294.56        285.62        32.62 o
  16  16  -4         46.34         35.20        31.29 o
 -13  17  -4        201.03        315.60        87.38 o
 -11  17  -4        847.35        848.05        95.24 o
  -9  17  -4         68.81         93.90        69.11 o
  -7  17  -4        569.11        528.32        63.93 o
  -5  17  -4        689.39        811.51        49.57 o
  -3  17  -4         80.86         40.44        43.02 o
  -1  17  -4        255.90        199.57        44.36 o
   1  17  -4        134.49        138.22        14.35 o
   3  17  -4        367.59        370.46        15.65 o
   5  17  -4        736.54        648.45        28.72 o
   7  17  -4        312.59        264.78        20.85 o
   9  17  -4        143.56        153.91        23.47 o
  11  17  -4        300.00        327.36        27.38 o
  13  17  -4        181.33        232.13        32.62 o
  15  17  -4        110.20        187.77        33.91 o
 -12  18  -4        127.54        125.19        62.58 o
 -10  18  -4         42.94         70.44        53.46 o
  -8  18  -4          4.29        -37.82        48.26 o
  -6  18  -4       1855.60       1744.36        78.36 o
  -4  18  -4         48.92        -41.73        41.73 o
  -2  18  -4       1687.21       1688.10        77.02 o
   0  18  -4        455.41        482.63        39.12 o
   2  18  -4       1045.63       1071.39        24.81 o
   4  18  -4        707.46        733.21        20.85 o
   6  18  -4        447.06        461.78        26.09 o
   8  18  -4        134.83        101.73        20.84 o
  10  18  -4        689.59        694.05        36.54 o
  12  18  -4        474.79        478.71        33.92 o
  14  18  -4         89.42        103.02        36.53 o
  -9  19  -4        901.18        621.03        96.53 o
  -7  19  -4         69.26         67.82        70.44 o
  -5  19  -4        230.08        221.70        48.27 o
  -3  19  -4       1147.28       1152.32        63.95 o
  -1  19  -4        362.95        426.50        41.74 o
   1  19  -4       1397.02       1468.40        31.32 o
   3  19  -4        511.61        451.35        18.27 o
   5  19  -4        897.55        896.39        36.55 o
   7  19  -4         91.19        109.55        19.55 o
   9  19  -4        288.03        348.24        27.38 o
  11  19  -4        273.67        283.04        28.71 o
  13  19  -4       1063.32       1144.33       130.47 o
  -8  20  -4        180.17        337.77        83.47 o
  -6  20  -4       1100.95        842.98        80.89 o
  -4  20  -4       1969.44       2188.31       144.92 o
  -2  20  -4        460.60        429.14        76.95 o
   0  20  -4        363.48        159.13        69.12 o
   2  20  -4        436.00        473.50        18.27 o
   4  20  -4          6.96         -1.29        16.93 o
   6  20  -4        125.96        121.28        18.27 o
   8  20  -4        425.39        457.84        31.29 o
  10  20  -4         85.69        123.90        23.47 o
  -5  21  -4        117.56        159.10        65.20 o
  -3  21  -4        170.53        138.22        57.38 o
  -1  21  -4        369.04        408.27        83.48 o
   1  21  -4        563.98        662.65        24.81 o
   3  21  -4        287.06        367.80        16.94 o
   5  21  -4        252.50        225.61        19.56 o
   7  21  -4        817.92        909.33        66.56 o
   9  21  -4         61.34         19.55        49.55 o
   2  22  -4        361.42        380.84        26.09 o
   4  22  -4        877.83        833.68        44.37 o
   6  22  -4         22.24         41.73        30.00 o
   1  23  -4          8.08         58.66        27.37 o
 -21   1  -3        216.56        209.96        53.47 o
 -19   1  -3        348.26        346.93        37.83 o
 -17   1  -3       2443.24       2370.92        64.02 o
 -15   1  -3       1233.76       1196.95        37.85 o
 -13   1  -3       3295.78       3259.21        65.39 o
 -11   1  -3        539.28        542.77        19.56 o
  -9   1  -3       5561.34       5935.44       102.41 o
  -7   1  -3       1958.29       1987.88        39.22 o
  -5   1  -3      14446.32      14049.52       231.75 o
  -3   1  -3       1343.82       1291.52        28.81 o
   5   1  -3      19569.91      18492.07       414.39 o
   7   1  -3       1555.07       1557.07        40.54 o
   9   1  -3       9836.55       9734.60       194.17 o
  11   1  -3         84.31         83.46        20.84 o
  13   1  -3        128.46         90.00        18.27 o
  15   1  -3        498.52        495.75        27.39 o
  17   1  -3        262.34        160.41        27.38 o
  19   1  -3        252.63        127.83        27.38 o
  21   1  -3         37.08         44.35        31.29 o
 -20   2  -3        263.19        271.26        53.47 o
 -18   2  -3       1536.42       1563.82        74.42 o
 -16   2  -3        382.04        448.70        50.85 o
 -14   2  -3        292.38        268.70        23.47 o
 -12   2  -3       1723.94       1769.81        43.09 o
 -10   2  -3        188.02        221.71        13.02 o
  -8   2  -3        645.03        548.14        15.66 o
  -6   2  -3      10137.91      10037.10       170.98 o
  -4   2  -3       1193.16        980.49        33.99 o
   4   2  -3      35415.50      35388.92       794.21 o
   6   2  -3      17068.87      17441.00       408.62 o
   8   2  -3      11022.23      11550.39       222.57 o
  10   2  -3         56.89          5.20        16.93 o
  12   2  -3       1946.01       1859.28        50.94 o
  14   2  -3       6586.77       6795.49       142.95 o
  16   2  -3        247.03        280.42        26.09 o
  18   2  -3        293.72        366.52        31.29 o
  20   2  -3        586.64        537.47        49.57 o
  22   2  -3        203.53        183.87        37.82 o
 -21   3  -3       1904.49       1724.60       112.29 o
 -19   3  -3        180.09        233.42        39.11 o
 -17   3  -3        363.45        345.65        32.63 o
 -15   3  -3       3151.53       3298.19       103.27 o
 -13   3  -3        160.33        146.05        20.85 o
 -11   3  -3       1178.57       1144.96        37.86 o
  -9   3  -3        107.04         90.00        13.02 o
  -7   3  -3       1243.23       1404.26        35.26 o
  -5   3  -3        609.89        643.55        26.11 o
  -3   3  -3      12002.22      11508.85       263.71 o
   3   3  -3       9673.20       9099.99       208.26 o
   5   3  -3       1739.98       1884.17        77.19 o
   7   3  -3        753.49        735.00        23.49 o
   9   3  -3        672.68        685.17        24.82 o
  11   3  -3       1763.86       1759.85        48.35 o
  13   3  -3       2442.44       2195.73        69.26 o
  15   3  -3        345.85        327.39        28.72 o
  17   3  -3         15.10         10.44        22.18 o
  19   3  -3       1497.09       1532.45        52.22 o
  21   3  -3         28.41         54.75        39.11 o
 -20   4  -3        277.39        322.15        58.67 o
 -18   4  -3        116.21         43.02        35.20 o
 -16   4  -3        204.11        224.32        32.62 o
 -14   4  -3        113.06         95.20        28.71 o
 -12   4  -3        350.39        417.42        35.21 o
 -10   4  -3        337.08        354.80        23.47 o
  -8   4  -3        658.59        571.60        26.11 o
  -6   4  -3      12665.68      12957.34       257.75 o
  -4   4  -3       6248.54       6371.30       154.30 o
  -2   4  -3       5708.04       5380.56       125.45 o
   0   4  -3       9850.13       9926.92       194.95 o
   2   4  -3       2983.34       2875.80        52.54 o
   4   4  -3       3672.83       3240.53        65.67 o
   6   4  -3       7209.96       7791.87       184.70 o
   8   4  -3      15378.14      16599.86       314.08 o
  10   4  -3       6166.04       6509.30       115.55 o
  12   4  -3        577.64        489.29        24.81 o
  14   4  -3       5648.70       5567.78       128.43 o
  16   4  -3         27.77        -31.29        31.29 o
  18   4  -3         63.02         46.93        27.38 o
  20   4  -3         42.01         24.80        35.20 o
  22   4  -3        342.18        447.37        58.67 o
 -21   5  -3        318.67        294.78        50.85 o
 -19   5  -3         51.00          5.20        37.82 o
 -17   5  -3        853.23        876.82        45.67 o
 -15   5  -3       2713.15       2518.06        79.71 o
 -13   5  -3       4387.92       4468.59       121.73 o
 -11   5  -3        791.08        777.79        37.85 o
  -9   5  -3        503.04        545.39        26.10 o
  -7   5  -3       2975.67       2788.26        81.15 o
  -5   5  -3       1096.73       1097.23        58.76 o
  -3   5  -3        579.58        518.22        23.49 o
  -1   5  -3       8298.65       8146.67       155.15 o
   1   5  -3        580.69        485.69        19.58 o
   3   5  -3       9680.37       9198.64       224.49 o
   5   5  -3       7190.07       7344.48       172.86 o
   7   5  -3       4488.97       4481.11       111.53 o
   9   5  -3       3592.35       3783.33        81.18 o
  11   5  -3        525.94        510.13        20.85 o
  13   5  -3        402.04        339.15        18.27 o
  15   5  -3       2388.31       2239.37        62.69 o
  17   5  -3        611.91        564.89        33.92 o
  19   5  -3        218.19        189.12        35.20 o
  21   5  -3          8.01         31.29        33.91 o
 -20   6  -3         70.89         88.66        61.28 o
 -18   6  -3         98.43        166.92        48.26 o
 -16   6  -3        884.28        839.01        44.38 o
 -14   6  -3       2324.66       2377.66        77.07 o
 -12   6  -3        732.69        715.04        36.55 o
 -10   6  -3        144.80        151.29        23.47 o
  -8   6  -3        357.79        314.40        24.81 o
  -6   6  -3        449.65        344.47        32.64 o
  -4   6  -3       3304.30       3536.04        89.11 o
  -2   6  -3       1686.12       1585.06        44.48 o
   0   6  -3      23887.55      23519.93       448.97 o
   2   6  -3       1487.21       1472.25        37.92 o
   4   6  -3       5399.58       5519.64       109.20 o
   6   6  -3        784.65        727.12        23.49 o
   8   6  -3       4844.62       4882.18       120.69 o
  10   6  -3        917.30       1076.83        32.65 o
  12   6  -3        142.25        105.65        16.93 o
  14   6  -3          1.58         10.44        14.35 o
  16   6  -3        180.68        163.02        26.09 o
  18   6  -3        914.56        790.71        44.38 o
  20   6  -3        256.59        191.70        40.45 o
 -19   7  -3       1049.09       1012.60        87.43 o
 -17   7  -3        195.48        130.40        37.82 o
 -15   7  -3       1009.06       1067.47        53.50 o
 -13   7  -3        793.30        811.63        39.13 o
 -11   7  -3       5483.76       5512.04       148.10 o
  -9   7  -3       5561.28       5527.71       198.03 o
  -5   7  -3       2835.74       2803.67        81.14 o
  -3   7  -3       1433.74       1564.21        47.03 o
  -1   7  -3       6234.74       6461.41       159.38 o
   1   7  -3       2577.47       2446.15        56.32 o
   3   7  -3       6128.25       6289.55        98.74 o
   5   7  -3        417.98        399.25        14.36 o
   7   7  -3         30.77         70.44        10.44 o
   9   7  -3       2826.77       2987.45        81.08 o
  11   7  -3        156.52        131.74        18.27 o
  13   7  -3       4294.16       4303.33        96.83 o
  15   7  -3       1363.52       1348.46        41.77 o
  17   7  -3        479.11        435.69        32.63 o
  19   7  -3        540.34        382.22        37.83 o
  21   7  -3        516.01        440.89        46.94 o
 -18   8  -3       1371.27       1714.96       112.26 o
 -16   8  -3        134.80        138.22        31.29 o
 -14   8  -3        238.59        258.24        37.82 o
 -12   8  -3       2412.98       2439.48       117.60 o
 -10   8  -3       1567.25       1749.90        80.95 o
  -8   8  -3       7250.34       7290.36       183.93 o
  -6   8  -3       3782.77       3960.68       110.02 o
  -4   8  -3       3555.41       3453.15        74.69 o
  -2   8  -3       8482.98       8861.82       212.43 o
   0   8  -3       2589.54       2760.54        74.63 o
   2   8  -3        993.93       1111.28        26.12 o
   4   8  -3        616.94        643.39        18.28 o
   6   8  -3       3137.44       3196.60        70.71 o
   8   8  -3       2949.05       2999.74        65.40 o
  10   8  -3       2009.31       2089.18        44.44 o
  12   8  -3       3867.53       3859.84        71.97 o
  14   8  -3       2144.35       2057.30        57.47 o
  16   8  -3       1010.26       1040.06        35.22 o
  18   8  -3        667.32        720.15        41.75 o
  20   8  -3       1061.29       1231.78        70.48 o
 -17   9  -3        240.00        176.05        79.56 o
 -15   9  -3        786.75        781.54        69.14 o
 -13   9  -3        119.13         52.18        62.58 o
 -11   9  -3       4817.67       4951.97       178.08 o
  -9   9  -3        795.04        878.24        43.05 o
  -7   9  -3       3632.08       3613.93        98.18 o
  -5   9  -3        524.25        508.87        26.10 o
  -3   9  -3       4459.20       4753.18       127.17 o
  -1   9  -3        629.44        692.98        32.64 o
   1   9  -3       1914.00       1796.24        53.60 o
   3   9  -3       2925.53       3256.50        54.95 o
   5   9  -3       2222.86       2229.23        45.76 o
   7   9  -3        637.01        636.81        23.48 o
   9   9  -3        207.32        187.79        19.56 o
  11   9  -3        931.42       1015.34        30.02 o
  13   9  -3        364.20        259.56        20.85 o
  15   9  -3         32.91         28.71        19.55 o
  17   9  -3        159.00        126.49        28.71 o
  19   9  -3         33.88         16.93        30.00 o
 -16  10  -3        519.39        537.46        66.55 o
 -14  10  -3       2175.56       2467.15       120.17 o
 -12  10  -3         46.38         30.00        28.71 o
 -10  10  -3       1137.60       1123.85        54.80 o
  -8  10  -3        747.37        777.74        24.81 o
  -6  10  -3      11653.44      11843.07       292.93 o
  -4  10  -3        658.67        600.28        33.93 o
  -2  10  -3        554.27        581.95        35.22 o
   0  10  -3        581.36        576.78        28.73 o
   2  10  -3       1426.30       1417.27        32.67 o
   4  10  -3       5310.42       5344.71        85.26 o
   6  10  -3        247.85        254.35        18.27 o
   8  10  -3         84.15         63.91        15.64 o
  10  10  -3       1594.41       1666.27        45.70 o
  12  10  -3        848.57        797.30        30.02 o
  14  10  -3       1645.41       1629.42        44.40 o
  16  10  -3        171.81        126.49        20.85 o
  18  10  -3        252.87        230.85        39.11 o
  20  10  -3        752.44        790.58        53.48 o
 -17  11  -3        174.57        434.26        61.29 o
 -15  11  -3        200.44        230.85        39.11 o
 -13  11  -3       2258.60       2388.96        67.93 o
 -11  11  -3        420.78        378.30        22.18 o
  -9  11  -3       5793.87       5856.63       155.96 o
  -7  11  -3        241.15        213.89        27.38 o
  -5  11  -3        420.57        463.12        33.92 o
  -3  11  -3        557.66        468.40        33.93 o
  -1  11  -3        944.51       1002.52        46.98 o
   1  11  -3       2869.54       2854.38        56.26 o
   3  11  -3        229.77        236.07        13.02 o
   5  11  -3        249.23        216.52        13.02 o
   7  11  -3        519.27        494.45        22.19 o
   9  11  -3        628.67        618.45        26.10 o
  11  11  -3       2334.91       1983.26        53.56 o
  13  11  -3       1368.41       1347.11        36.57 o
  15  11  -3         48.12         70.44        19.55 o
  17  11  -3        179.08        176.04        26.09 o
  19  11  -3        189.42        187.78        48.27 o
 -16  12  -3        145.03         15.64        54.75 o
 -14  12  -3       1282.28       1246.42        43.06 o
 -12  12  -3        493.86        493.10        23.47 o
 -10  12  -3       1899.17       1845.32        73.12 o
  -8  12  -3       6336.21       6501.52       169.11 o
  -6  12  -3       1315.09       1347.33        53.52 o
  -4  12  -3       1352.12       1344.89        52.24 o
  -2  12  -3        834.57        723.01        36.56 o
   0  12  -3       4793.00       5185.38       138.89 o
   2  12  -3        221.15        277.81        18.27 o
   4  12  -3       5128.43       5230.69        85.18 o
   6  12  -3        550.44        511.45        22.19 o
   8  12  -3       3031.29       3033.38        73.21 o
  10  12  -3        261.57        254.33        24.80 o
  12  12  -3        880.23        892.54        36.55 o
  14  12  -3        742.41        713.67        26.10 o
  16  12  -3        609.37        607.91        30.01 o
  18  12  -3        402.25        452.59        33.92 o
 -15  13  -3         84.24        155.19        56.08 o
 -13  13  -3        827.52        900.27        57.40 o
 -11  13  -3        983.59        919.98        54.79 o
  -9  13  -3        911.56       1015.23        78.31 o
  -7  13  -3       2441.64       2649.97       120.23 o
  -5  13  -3        511.72        489.23        37.83 o
  -3  13  -3         89.09         36.53        35.20 o
  -1  13  -3       1471.45       1317.60        52.24 o
   1  13  -3       2069.29       2023.91        44.44 o
   3  13  -3       1776.51       1943.60        39.17 o
   5  13  -3       2189.44       2179.41        47.02 o
   7  13  -3       1677.17       1612.77        45.71 o
   9  13  -3        351.76        356.10        24.80 o
  11  13  -3       1326.35       1178.69        41.77 o
  13  13  -3        274.11        207.39        22.18 o
  15  13  -3        990.39        891.24        31.31 o
  17  13  -3        377.80        413.47        30.00 o
 -16  14  -3         25.87         49.55        96.48 o
 -14  14  -3        650.70        619.66        56.11 o
 -12  14  -3       1377.93       1390.10        66.59 o
 -10  14  -3       1003.48        996.97        82.23 o
  -8  14  -3       4775.23       4694.89       189.79 o
  -6  14  -3       4365.93       4492.73       133.48 o
  -4  14  -3       4197.91       4153.85       132.19 o
  -2  14  -3       1362.74       1334.30        60.07 o
   0  14  -3       1241.58       1161.87        53.52 o
   2  14  -3       5425.01       5701.23       104.81 o
   4  14  -3       2015.67       1887.59        39.18 o
   6  14  -3       1332.89       1217.98        39.15 o
   8  14  -3       2060.11       1944.84        54.84 o
  10  14  -3        539.63        546.60        28.72 o
  12  14  -3        784.73        781.54        35.22 o
  14  14  -3        184.47        117.38        22.18 o
  16  14  -3        133.68        215.19        30.00 o
  18  14  -3        137.87        168.22        31.29 o
 -15  15  -3        331.90        285.62        58.67 o
 -13  15  -3        434.48        423.94        46.94 o
 -11  15  -3       1001.72       1216.16        83.51 o
  -9  15  -3        190.83        191.69        49.56 o
  -7  15  -3        111.19        161.73        63.91 o
  -5  15  -3         68.02         69.11        30.00 o
  -3  15  -3       1427.68       1436.10        63.98 o
  -1  15  -3        713.14        782.87        45.67 o
   1  15  -3       1694.48       1620.58        35.25 o
   3  15  -3       5832.67       5900.59        98.29 o
   5  15  -3       2382.81       2342.62        64.03 o
   7  15  -3       2456.51       2394.85        62.69 o
   9  15  -3        383.68        337.83        24.80 o
  11  15  -3       2071.74       2210.89        75.75 o
  13  15  -3          5.85         24.80        20.84 o
  15  15  -3         24.41         40.44        27.38 o
  17  15  -3        443.74        516.52        40.45 o
 -14  16  -3         97.31        224.30        63.91 o
 -12  16  -3        759.33        726.67        95.24 o
 -10  16  -3         92.81        103.02        65.20 o
  -8  16  -3       1626.83       1584.91        88.76 o
  -6  16  -3        244.27        247.79        57.38 o
  -4  16  -3       2890.79       3119.64        99.32 o
  -2  16  -3       1857.61       1860.92        74.46 o
   0  16  -3       2392.07       2375.20        78.41 o
   2  16  -3         49.75         41.73        13.02 o
   4  16  -3        480.04        497.02        16.94 o
   6  16  -3       2562.61       2423.64        64.03 o
   8  16  -3        285.65        322.16        23.47 o
  10  16  -3        183.33        234.76        26.09 o
  12  16  -3        326.22        309.10        30.00 o
  14  16  -3        196.40        208.67        27.38 o
  16  16  -3         91.96         89.99        27.38 o
 -11  17  -3         23.00        -56.08        56.08 o
  -9  17  -3        885.58        892.47        76.97 o
  -7  17  -3        503.32        546.57        79.57 o
  -5  17  -3       1034.56       1074.01        60.04 o
  -3  17  -3        243.97        216.50        45.65 o
  -1  17  -3        159.87        219.11        33.91 o
   1  17  -3       1909.12       1873.97        35.25 o
   3  17  -3       1263.73       1401.84        32.65 o
   5  17  -3       1007.22       1033.53        37.85 o
   7  17  -3        598.11        513.98        27.39 o
   9  17  -3        492.59        456.54        28.72 o
  11  17  -3         34.79         22.18        23.46 o
  13  17  -3        423.37        431.75        36.54 o
  15  17  -3        487.68        597.39        39.12 o
 -10  18  -3         59.83        -79.55        79.55 o
  -8  18  -3       1000.36        976.04        96.54 o
  -6  18  -3         52.88         13.02        35.20 o
  -4  18  -3       2310.50       2289.65        86.22 o
  -2  18  -3       1571.88       1485.64        66.60 o
   0  18  -3         66.11         -7.82        39.11 o
   2  18  -3       1711.31       1716.90        35.24 o
   4  18  -3         59.77         36.53        18.26 o
   6  18  -3       2737.30       2819.41        75.78 o
   8  18  -3         32.28         18.26        20.84 o
  10  18  -3       1041.36        979.97        41.76 o
  12  18  -3        224.13        196.94        28.71 o
  14  18  -3        170.05        160.40        30.00 o
  -9  19  -3         71.82         -6.53        79.55 o
  -7  19  -3         87.33         91.28        52.17 o
  -5  19  -3        332.81        294.79        56.09 o
  -3  19  -3        333.75        362.57        54.76 o
  -1  19  -3        361.85        229.54        50.85 o
   1  19  -3       1527.08       1627.80        32.65 o
   3  19  -3        225.27        211.30        13.02 o
   5  19  -3        183.52        156.49        23.47 o
   7  19  -3        261.21        238.68        26.09 o
   9  19  -3          6.58          2.62        22.17 o
  11  19  -3       1344.09       1477.37        60.04 o
  13  19  -3        180.34        234.75        39.11 o
  -8  20  -3        554.16        459.17        73.04 o
  -6  20  -3        736.83        845.41        96.52 o
  -4  20  -3         48.13        -22.18        49.55 o
  -2  20  -3       1515.13       1401.91       107.03 o
   0  20  -3        945.47       1033.42        69.15 o
   2  20  -3        942.83        970.80        22.19 o
   4  20  -3        119.99        113.46        20.84 o
   6  20  -3        195.64        179.96        26.09 o
   8  20  -3         99.61        142.13        27.38 o
  10  20  -3        585.87        619.61        39.12 o
  -5  21  -3        331.83        453.91        93.92 o
  -3  21  -3        843.81        885.88        87.41 o
  -1  21  -3        561.14        709.64        76.95 o
   1  21  -3        206.59        247.78        18.27 o
   3  21  -3       1039.96       1096.11        32.64 o
   5  21  -3        145.00        179.95        23.47 o
   7  21  -3         92.37         70.44        23.47 o
   9  21  -3        504.52        590.91        66.54 o
   2  22  -3        252.80        254.32        24.80 o
   4  22  -3        232.11        288.23        20.85 o
   6  22  -3        580.01        542.66        46.94 o
   1  23  -3        462.18        503.50        32.63 o
   3  23  -3          5.73         28.71        36.53 o
   6   0  -2      26117.25      26636.17       493.30 o
   8   0  -2       3711.10       4124.15        83.93 o
  10   0  -2       1899.35       1857.30        45.75 o
  12   0  -2       1556.97       1626.11        47.00 o
  14   0  -2        890.32        789.56        32.64 o
  16   0  -2        133.43         86.09        27.38 o
  18   0  -2        518.72        520.49        31.30 o
  20   0  -2         26.87         73.01        40.44 o
  22   0  -2       1805.84       1526.08       112.29 o
 -21   1  -2        555.09        656.15        79.57 o
 -19   1  -2       1655.05       1899.43        75.72 o
 -17   1  -2        135.17        195.64        24.80 o
 -15   1  -2       1066.59       1064.97        35.23 o
 -13   1  -2          8.07         18.26        13.02 o
 -11   1  -2        846.82        917.52        27.40 o
  -9   1  -2       6736.80       7225.36       123.61 o
  -7   1  -2        161.66        140.86         9.11 o
  -5   1  -2        327.85        270.11        11.74 o
  -1   1  -2       4740.95       2905.62       129.27 o
   5   1  -2      28376.45      28216.49       624.19 o
   7   1  -2       4418.30       4248.89        88.03 o
   9   1  -2       1110.97       1104.85        31.33 o
  11   1  -2       1829.59       1756.18        48.36 o
  13   1  -2        484.86        597.49        30.01 o
  15   1  -2       1555.26       1645.20        53.53 o
  17   1  -2        402.02        373.05        27.38 o
  19   1  -2        295.97        307.80        26.09 o
  21   1  -2         79.24         83.46        43.02 o
 -22   2  -2        206.90        143.47        43.02 o
 -20   2  -2        408.38        503.49        63.92 o
 -18   2  -2        909.92       1052.98        53.49 o
 -16   2  -2        164.78        159.11        26.09 o
 -14   2  -2       3220.72       3144.77        73.22 o
 -12   2  -2        157.69        159.12        15.65 o
 -10   2  -2       3678.82       3784.43        75.95 o
  -8   2  -2       1022.25       1129.55        24.83 o
  -6   2  -2       1533.36       1417.31        28.78 o
  -4   2  -2      18464.55      17508.30       392.87 o
   4   2  -2       7511.18       7031.65       164.84 o
   6   2  -2       6720.67       7272.27       141.31 o
   8   2  -2       2544.49       2714.64        53.66 o
  10   2  -2       1037.21       1039.26        27.41 o
  12   2  -2        734.95        609.41        24.81 o
  14   2  -2        311.64        324.81        26.09 o
  16   2  -2        543.30        537.50        31.30 o
  18   2  -2          3.18         20.84        24.80 o
  20   2  -2        306.94        255.62        33.91 o
  22   2  -2        539.15        560.92        49.57 o
 -21   3  -2        424.73        547.81        69.12 o
 -19   3  -2        682.26        648.39        40.46 o
 -17   3  -2        216.67        250.41        30.00 o
 -15   3  -2        317.92        283.06        31.29 o
 -13   3  -2        432.02        493.11        33.92 o
 -11   3  -2        661.15        593.71        35.22 o
  -9   3  -2        500.36        484.06        19.57 o
  -7   3  -2        966.37        999.01        30.04 o
  -5   3  -2       8553.09       8301.00       169.60 o
  -3   3  -2       3308.87       3086.96        78.90 o
   3   3  -2       8960.55       8488.88       276.42 o
   5   3  -2      14110.54      13585.42       311.18 o
   7   3  -2       2466.14       2445.46        53.67 o
   9   3  -2        540.63        668.12        22.19 o
  11   3  -2       1274.82       1210.46        32.66 o
  13   3  -2       4074.25       3898.17        90.33 o
  15   3  -2        882.62        828.64        32.64 o
  17   3  -2       2374.89       2220.73        61.39 o
  19   3  -2         75.67         71.73        30.00 o
  21   3  -2        264.63        281.70        40.45 o
 -20   4  -2        414.40        413.48        67.83 o
 -18   4  -2         21.28         -6.53        33.91 o
 -16   4  -2       3050.29       2961.64        91.49 o
 -14   4  -2       2276.36       2633.86        80.99 o
 -12   4  -2        277.61        298.71        24.80 o
 -10   4  -2        746.61        860.02        40.47 o
  -8   4  -2        136.20        160.41        20.85 o
  -6   4  -2      14335.46      14594.88       341.31 o
  -4   4  -2       8238.41       7636.09       253.10 o
  -2   4  -2        872.14        827.17        31.35 o
   2   4  -2       2200.16       2081.16        81.29 o
   4   4  -2      14175.95      13395.21       310.10 o
   6   4  -2      18735.51      19231.30       437.00 o
   8   4  -2      11345.89      11512.31       219.81 o
  10   4  -2       1254.81       1159.62        30.04 o
  12   4  -2        216.49        203.48        22.18 o
  14   4  -2        671.91        713.71        26.10 o
  16   4  -2         98.00         87.37        19.55 o
  18   4  -2        148.27        112.18        27.38 o
  20   4  -2        417.00        446.07        45.65 o
  22   4  -2        168.92        178.66        36.53 o
 -21   5  -2         49.80         40.44        43.02 o
 -19   5  -2        299.06        344.34        48.27 o
 -17   5  -2         30.42         43.02        35.20 o
 -15   5  -2        417.75        345.67        40.45 o
 -13   5  -2       3187.64       3211.55       154.32 o
 -11   5  -2         53.92        105.64        23.47 o
  -9   5  -2        308.16        294.82        27.38 o
  -7   5  -2        141.95        134.32        19.56 o
  -5   5  -2       2768.17       2651.13        73.34 o
  -3   5  -2       9153.76       9111.98       216.32 o
  -1   5  -2       5853.98       5672.37       137.40 o
   1   5  -2      16307.04      15412.00       501.50 o
   3   5  -2       4472.31       4026.69        69.73 o
   5   5  -2       3070.44       3275.84        72.10 o
   7   5  -2       6287.44       6567.78       156.57 o
   9   5  -2       5626.55       5646.33        99.77 o
  11   5  -2        941.72        822.30        26.11 o
  13   5  -2        411.87        399.17        19.56 o
  15   5  -2        641.13        741.05        28.72 o
  17   5  -2        818.35        867.66        41.75 o
  19   5  -2        438.14        485.24        39.12 o
  21   5  -2          9.65         37.82        37.82 o
 -20   6  -2        614.79        581.80        74.37 o
 -18   6  -2          3.31        -14.35        37.82 o
 -16   6  -2       2795.39       2785.81        88.84 o
 -14   6  -2       2439.48       2524.31        77.08 o
 -12   6  -2       4958.97       4935.48       129.67 o
 -10   6  -2        168.33        202.14        31.29 o
  -8   6  -2       2098.01       2100.73        65.35 o
  -6   6  -2       2721.68       2824.59        81.14 o
  -4   6  -2       1042.30        906.48        26.13 o
  -2   6  -2       7762.68       7875.86       203.68 o
   0   6  -2       3662.19       3648.53       133.96 o
   2   6  -2       4103.98       3914.78        69.64 o
   4   6  -2       4983.63       5149.30        89.40 o
   6   6  -2        143.93        187.79        11.73 o
   8   6  -2        909.00        967.37        32.65 o
  10   6  -2        597.13        499.77        19.57 o
  12   6  -2       2517.47       2487.38        62.72 o
  14   6  -2       1879.21       1942.10        44.42 o
  16   6  -2       1079.01       1079.28        37.85 o
  18   6  -2         27.32         43.02        24.80 o
  20   6  -2         28.74         -7.82        50.84 o
 -19   7  -2        916.38        861.16        74.39 o
 -17   7  -2        514.54        602.67        52.19 o
 -15   7  -2        328.89        314.35        39.12 o
 -13   7  -2       1277.72       1322.36        50.89 o
 -11   7  -2       3815.47       3914.10       117.78 o
  -9   7  -2        584.06        561.08        35.22 o
  -7   7  -2       4805.94       4927.38       196.75 o
  -5   7  -2       4891.03       4945.19       119.45 o
  -3   7  -2       6928.40       6986.74       179.26 o
  -1   7  -2       3065.40       2926.87        76.03 o
   1   7  -2       6604.62       6431.02       160.88 o
   3   7  -2       1081.83       1156.04        22.21 o
   5   7  -2       5730.28       5642.56       114.38 o
   7   7  -2       1507.18       1452.79        37.89 o
   9   7  -2        223.44        262.17        15.65 o
  11   7  -2        671.17        673.29        23.48 o
  13   7  -2       4757.93       4716.21        90.36 o
  15   7  -2       1776.07       1760.21        44.41 o
  17   7  -2        660.49        623.59        28.72 o
  19   7  -2        104.47        156.48        32.62 o
  21   7  -2        606.29        650.92        57.39 o
 -20   8  -2        582.08        720.08        82.20 o
 -18   8  -2        473.65        426.53        48.28 o
 -16   8  -2        835.06        724.16        50.87 o
 -14   8  -2       2032.43       2043.99        74.46 o
 -12   8  -2       1672.42       1728.97        71.83 o
 -10   8  -2        390.78        374.40        30.01 o
  -8   8  -2        240.00        121.31        30.00 o
  -6   8  -2       5181.62       5450.47       133.83 o
  -4   8  -2      16721.01      17599.37       331.93 o
  -2   8  -2        517.58        558.53        26.11 o
   0   8  -2       3317.39       3469.04        94.37 o
   2   8  -2        800.71        813.36        20.87 o
   4   8  -2       1360.66       1348.23        27.43 o
   6   8  -2        418.02        451.42        19.56 o
   8   8  -2       1017.86       1125.31        32.65 o
  10   8  -2       1405.08       1358.02        36.58 o
  12   8  -2        808.58        837.74        26.10 o
  14   8  -2        499.72        504.85        23.47 o
  16   8  -2        423.79        426.52        27.38 o
  18   8  -2        612.80        611.82        39.12 o
  20   8  -2       1322.58       1358.60        67.87 o
 -19   9  -2         28.40         87.37        50.84 o
 -17   9  -2        322.13        359.99        52.18 o
 -15   9  -2        330.55        310.44        39.12 o
 -13   9  -2        167.76        106.93        31.29 o
 -11   9  -2       9527.13       9692.37       247.19 o
  -9   9  -2       2246.93       2256.86        71.88 o
  -7   9  -2       3517.71       3587.64        78.55 o
  -5   9  -2       1833.26       1795.57        49.66 o
  -3   9  -2        456.03        476.22        30.01 o
  -1   9  -2        575.38        549.43        30.02 o
   1   9  -2        245.76        353.50        20.85 o
   3   9  -2         99.98         73.02        10.44 o
   5   9  -2        758.79        796.19        26.11 o
   7   9  -2       3552.39       3709.94        83.78 o
   9   9  -2        371.73        341.77        22.18 o
  11   9  -2        784.68        798.60        27.39 o
  13   9  -2        608.74        628.86        23.48 o
  15   9  -2       1350.70       1314.45        36.56 o
  17   9  -2       1007.00        948.67        32.64 o
  19   9  -2        957.33        912.05        48.29 o
 -18  10  -2        648.30        606.62        80.87 o
 -16  10  -2        149.76        157.82        71.73 o
 -14  10  -2         44.06         -9.11        43.02 o
 -12  10  -2        915.57        869.11        50.88 o
 -10  10  -2       4169.29       4191.94        94.24 o
  -8  10  -2       2387.45       2210.13        52.29 o
  -6  10  -2        871.51        913.62        45.68 o
  -4  10  -2        324.51        373.07        32.63 o
  -2  10  -2       1551.25       1646.12        50.93 o
   0  10  -2        131.43         88.67        20.85 o
   2  10  -2       1081.83       1133.36        28.74 o
   4  10  -2       4921.04       5374.28        85.23 o
   6  10  -2        226.33        245.23        16.94 o
   8  10  -2        321.33        307.84        22.18 o
  10  10  -2       1524.71       1556.48        45.70 o
  12  10  -2        393.25        333.93        19.56 o
  14  10  -2        387.44        378.29        22.18 o
  16  10  -2        165.91        173.47        20.85 o
  18  10  -2       1327.03       1357.31        49.59 o
  20  10  -2        759.85        657.51        52.20 o
 -17  11  -2        451.62        508.71        37.83 o
 -15  11  -2        246.30        264.77        26.09 o
 -13  11  -2       1144.47       1205.90        44.39 o
 -11  11  -2       1730.14       1766.78        50.91 o
  -9  11  -2       8874.69       8950.41       227.32 o
  -7  11  -2       2708.78       2613.42        82.38 o
  -5  11  -2        359.45        391.34        39.12 o
  -3  11  -2       1856.50       2112.80        71.87 o
  -1  11  -2       1816.82       1757.47        58.78 o
   1  11  -2       3021.81       3183.49        62.78 o
   3  11  -2         68.59         84.75        11.73 o
   5  11  -2        645.05        666.81        26.10 o
   7  11  -2        730.85        730.74        26.10 o
   9  11  -2       1290.48       1268.96        41.78 o
  11  11  -2       1024.83        997.08        35.23 o
  13  11  -2       2945.70       2875.25        58.79 o
  15  11  -2        946.69        925.17        33.93 o
  17  11  -2          1.16        -18.26        32.62 o
  19  11  -2        148.37        143.46        30.00 o
 -16  12  -2        197.66        135.64        56.09 o
 -14  12  -2        344.23        346.93        30.00 o
 -12  12  -2       2064.31       2101.39        57.46 o
 -10  12  -2       2739.10       2519.65        83.64 o
  -8  12  -2        663.91        631.49        36.55 o
  -6  12  -2       1168.37       1148.75        52.23 o
  -4  12  -2       1743.28       1675.92        61.39 o
  -2  12  -2         87.22         56.09        23.47 o
   0  12  -2       2123.48       2111.94        67.96 o
   2  12  -2        635.45        683.75        23.48 o
   4  12  -2        689.66        606.79        18.28 o
   6  12  -2        238.35        198.24        15.65 o
   8  12  -2        191.72        280.41        22.18 o
  10  12  -2        241.38        216.51        19.56 o
  12  12  -2        132.43        157.82        18.27 o
  14  12  -2        337.62        358.67        22.18 o
  16  12  -2       1652.28       1749.27        56.14 o
  18  12  -2       3072.39       3339.43        96.66 o
 -17  13  -2         69.46        190.39        69.11 o
 -15  13  -2        233.68        169.56        46.94 o
 -13  13  -2        867.08        871.58        57.41 o
 -11  13  -2        229.79        237.39        35.20 o
  -9  13  -2       1061.75       1011.45        80.90 o
  -7  13  -2       2727.28       2586.64       118.93 o
  -5  13  -2       4810.75       4604.81       124.43 o
  -3  13  -2          9.45         24.80        24.80 o
  -1  13  -2       1043.81       1195.69        53.51 o
   1  13  -2         50.54         56.08        15.64 o
   3  13  -2       3139.77       3339.09        57.54 o
   5  13  -2        354.53        341.76        24.80 o
   7  13  -2        181.79        230.85        20.85 o
   9  13  -2        373.94        395.23        26.09 o
  11  13  -2        558.80        470.94        27.39 o
  13  13  -2        631.26        695.34        30.01 o
  15  13  -2        482.40        516.55        27.38 o
  17  13  -2         20.66          2.62        28.71 o
 -16  14  -2        513.54        547.84        80.86 o
 -14  14  -2        588.49        716.19        56.10 o
 -12  14  -2        537.72        470.92        48.28 o
 -10  14  -2        145.99        217.78        50.84 o
  -8  14  -2        378.25        327.39        63.92 o
  -6  14  -2        891.28        867.79        50.88 o
  -4  14  -2       1827.46       1816.76        64.01 o
  -2  14  -2       1536.32       1569.58        58.74 o
   0  14  -2       2270.40       2467.02        84.92 o
   2  14  -2       4292.17       4175.92        82.49 o
   4  14  -2       2826.88       2669.39        50.97 o
   6  14  -2        980.23       1070.18        37.85 o
   8  14  -2        138.24        157.82        22.18 o
  10  14  -2       1724.81       1646.49        58.74 o
  12  14  -2        497.14        470.91        27.38 o
  14  14  -2        500.40        489.17        30.01 o
  16  14  -2       1744.27       1802.80        61.35 o
  18  14  -2         78.08         63.91        30.00 o
 -15  15  -2       1726.78       1700.97       134.44 o
 -13  15  -2         75.83          6.53        44.35 o
 -11  15  -2         38.27        -43.02        65.19 o
  -9  15  -2        174.03         48.27        66.53 o
  -7  15  -2        665.60        755.41        71.76 o
  -5  15  -2       5546.26       5452.96       159.81 o
  -3  15  -2        686.45        720.24        41.75 o
  -1  15  -2       1024.56        982.78        49.59 o
   1  15  -2       2969.48       2771.50        54.89 o
   3  15  -2        401.66        410.89        16.94 o
   5  15  -2        684.42        594.97        30.01 o
   7  15  -2       1183.48       1268.67        43.06 o
   9  15  -2       1106.58       1053.19        37.85 o
  11  15  -2       1333.20       1397.91        50.89 o
  13  15  -2       1235.60       1336.42        44.39 o
  15  15  -2        285.95        253.04        27.38 o
  17  15  -2        859.31        897.60        45.66 o
 -14  16  -2        670.55        648.37       127.86 o
 -12  16  -2        276.38        285.62        66.54 o
 -10  16  -2       1709.69       1446.56        94.01 o
  -8  16  -2        110.32         -5.20        65.20 o
  -6  16  -2        155.35        165.64        32.62 o
  -4  16  -2       1248.97       1178.66        62.63 o
  -2  16  -2        741.85        700.64        48.29 o
   0  16  -2       7782.99       7291.96       194.21 o
   2  16  -2       1808.29       1756.43        35.25 o
   4  16  -2        521.78        573.99        26.10 o
   6  16  -2       1301.43       1332.72        43.06 o
   8  16  -2        105.16        104.31        20.84 o
  10  16  -2        158.13        120.00        23.47 o
  12  16  -2        796.59        808.91        33.92 o
  14  16  -2        169.69        228.22        26.09 o
  16  16  -2        112.74         66.53        31.29 o
 -11  17  -2       1113.36       1060.91       112.25 o
  -9  17  -2        335.53        251.72        76.94 o
  -7  17  -2        204.08        147.38        49.56 o
  -5  17  -2        186.59        163.02        40.44 o
  -3  17  -2        780.19        982.50        49.58 o
  -1  17  -2       3277.09       3419.81       108.53 o
   1  17  -2        364.35        395.22        19.56 o
   3  17  -2       1082.14       1122.34        27.40 o
   5  17  -2        500.76        487.86        30.01 o
   7  17  -2         69.50         86.08        22.18 o
   9  17  -2        978.17        966.94        40.47 o
  11  17  -2        291.65        341.71        31.29 o
  13  17  -2        555.17        619.61        40.45 o
  15  17  -2         34.15        -18.26        41.73 o
 -10  18  -2        511.47        480.01        70.46 o
  -8  18  -2         36.20        133.01        56.08 o
  -6  18  -2        446.84        416.12        50.85 o
  -4  18  -2        241.04        262.15        43.02 o
  -2  18  -2        279.00        250.42        49.56 o
   0  18  -2       1536.41       1454.30        67.89 o
   2  18  -2        146.85        147.38        14.36 o
   4  18  -2       1208.04       1182.44        35.23 o
   6  18  -2        101.80        108.26        22.18 o
   8  18  -2         61.56         52.17        22.18 o
  10  18  -2         24.64         69.10        26.09 o
  12  18  -2        276.17        292.15        27.38 o
  14  18  -2       1199.83       1376.70        52.21 o
  -9  19  -2         33.54        189.09        71.73 o
  -7  19  -2       1260.36       1306.40       108.34 o
  -5  19  -2       2166.74       1934.07        82.29 o
  -3  19  -2        457.91        530.90        48.28 o
  -1  19  -2       2890.56       2771.35        98.01 o
   1  19  -2        478.74        520.47        20.85 o
   3  19  -2       1203.99       1088.42        35.23 o
   5  19  -2        513.91        533.50        27.38 o
   7  19  -2        202.20        226.94        24.80 o
   9  19  -2         12.69         57.37        24.80 o
  11  19  -2        235.25        226.94        32.62 o
  13  19  -2          6.85         24.80        26.09 o
  -6  20  -2        243.26        194.32        62.58 o
  -4  20  -2        181.00         52.18        73.02 o
  -2  20  -2         29.09         24.80        40.44 o
   0  20  -2        293.92        277.80        45.65 o
   2  20  -2        123.55        143.46         9.11 o
   4  20  -2        278.78        301.26        26.09 o
   6  20  -2        135.47        148.66        24.80 o
   8  20  -2        827.98        840.21        46.95 o
  10  20  -2        873.80        892.42        46.95 o
  -3  21  -2        407.38        409.57        87.39 o
  -1  21  -2       1257.62       1357.25       117.46 o
   1  21  -2       2962.77       3058.51        57.48 o
   3  21  -2         57.12         61.28        22.18 o
   5  21  -2         17.23         -2.62        22.18 o
   7  21  -2        469.09        447.41        32.63 o
   9  21  -2        288.46        352.15        35.20 o
   2  22  -2        961.11       1002.08        36.55 o
   4  22  -2        632.19        750.07        32.63 o
   6  22  -2        183.27        306.49        31.29 o
   1  23  -2        294.13        306.51        28.71 o
   3  23  -2       1313.69       1250.21        54.79 o
 -21   1  -1        102.64        301.23        58.66 o
 -19   1  -1        112.32        156.48        40.44 o
 -17   1  -1        433.53        478.72        31.30 o
 -15   1  -1       1708.93       1672.78        49.62 o
 -13   1  -1       1058.33       1058.61        37.86 o
 -11   1  -1       4715.85       4854.79        91.75 o
  -9   1  -1       6428.86       7174.41       122.29 o
  -7   1  -1        950.47        928.59        23.50 o
  -5   1  -1       9386.99       8691.78       143.77 o
   3   1  -1      42609.41      42887.14       674.11 o
   5   1  -1      12853.29      11887.90       204.17 o
   7   1  -1       4689.11       4658.57        84.13 o
   9   1  -1        140.50        112.18        13.02 o
  11   1  -1       1534.19       1559.64        36.59 o
  13   1  -1        827.15        856.08        28.73 o
  15   1  -1       2807.37       2884.70        70.60 o
  17   1  -1        215.27        129.12        28.71 o
  19   1  -1         65.41         76.93        28.71 o
  21   1  -1         43.73         83.46        41.73 o
 -22   2  -1       1134.63       1085.68        88.72 o
 -20   2  -1        220.81        134.31        54.76 o
 -18   2  -1        946.82       1011.26        49.58 o
 -16   2  -1        421.35        360.03        30.01 o
 -14   2  -1        546.06        580.56        28.72 o
 -12   2  -1        169.99        194.32        16.93 o
 -10   2  -1       1388.37       1452.41        37.88 o
  -8   2  -1        629.33        614.75        18.28 o
  -6   2  -1       1253.06       1161.92        24.85 o
  -4   2  -1      11443.40      11644.31       221.39 o
  -2   2  -1       3380.82       2999.08        76.63 o
   4   2  -1       5333.43       5062.05       119.05 o
   6   2  -1      19335.19      19406.81       312.23 o
   8   2  -1       3009.62       3228.70        57.63 o
  10   2  -1       4790.53       4903.79        93.10 o
  12   2  -1        258.21        272.62        16.94 o
  14   2  -1       2110.49       2163.47        56.19 o
  16   2  -1        522.21        519.22        28.72 o
  18   2  -1          8.66         30.00        30.00 o
  20   2  -1       1185.91       1188.87        62.62 o
  22   2  -1         11.46         22.17        33.91 o
 -21   3  -1       1347.68       1328.60        99.18 o
 -19   3  -1        481.65        491.74        43.03 o
 -17   3  -1        845.35        901.61        44.38 o
 -15   3  -1       5508.96       5386.03       140.16 o
 -13   3  -1        690.01        725.48        33.93 o
 -11   3  -1       1154.26       1020.99        41.78 o
  -9   3  -1       1622.56       1667.29        48.36 o
  -7   3  -1       1509.97       1584.13        45.75 o
  -5   3  -1       9614.75       8992.85       215.30 o
  -3   3  -1      26580.10      26209.61       495.81 o
   5   3  -1       5880.53       5245.56       102.97 o
   7   3  -1       2140.77       2374.88        48.43 o
   9   3  -1       3395.65       3660.70        68.11 o
  11   3  -1         25.21         36.53        13.02 o
  13   3  -1       1339.30       1360.47        44.41 o
  15   3  -1       5206.92       5231.89        99.53 o
  17   3  -1        393.92        383.49        30.00 o
  19   3  -1         75.31         35.20        22.18 o
  21   3  -1        571.13        575.25        48.28 o
 -20   4  -1        101.77        134.30        43.02 o
 -18   4  -1        407.76        478.70        48.27 o
 -16   4  -1         49.92         91.28        31.29 o
 -14   4  -1        549.36        619.68        35.21 o
 -12   4  -1       1641.73       1590.77        58.75 o
 -10   4  -1        932.85       1026.01        39.15 o
  -8   4  -1        745.87        864.09        32.65 o
  -6   4  -1        874.01        783.52        31.33 o
  -4   4  -1       2380.67       2069.22        57.66 o
  -2   4  -1       9122.99       9545.11       312.41 o
   4   4  -1       4934.94       4715.39       169.99 o
   6   4  -1       1468.12       1475.90        43.12 o
   8   4  -1       5571.83       5831.39        99.86 o
  10   4  -1       4959.80       5126.35        94.43 o
  12   4  -1       1281.95       1283.47        40.49 o
  14   4  -1       3447.96       3240.95        68.02 o
  16   4  -1        228.83        190.41        20.85 o
  18   4  -1       1039.60        963.03        43.05 o
  20   4  -1        350.76        405.64        40.45 o
  22   4  -1        471.03        550.45        48.27 o
 -21   5  -1        313.89        204.77        73.03 o
 -19   5  -1       1510.07       1793.48        78.33 o
 -17   5  -1        574.06        581.81        41.75 o
 -15   5  -1       2185.84       2080.86        73.14 o
 -13   5  -1       6415.31       6243.59       236.06 o
 -11   5  -1         49.27         61.28        22.18 o
  -9   5  -1        911.46        885.06        35.23 o
  -7   5  -1       6104.27       6225.55       157.80 o
  -5   5  -1       5762.18       5705.09       139.55 o
  -3   5  -1      12449.68      11742.92       227.27 o
  -1   5  -1      11036.27      10544.32       244.82 o
   1   5  -1      13766.62      13404.29       311.02 o
   3   5  -1       8695.15       8652.98       142.08 o
   5   5  -1      42298.62      45406.69       840.98 o
   7   5  -1       1938.04       2094.80        57.53 o
   9   5  -1        228.97        286.98        15.65 o
  11   5  -1       1827.57       1771.56        39.18 o
  13   5  -1       7566.27       7656.77       144.43 o
  15   5  -1       1916.72       1795.75        44.42 o
  17   5  -1        331.00        395.20        23.47 o
  19   5  -1        382.19        405.65        33.92 o
  21   5  -1        299.39        370.42        54.76 o
 -20   6  -1        300.53        181.30        48.27 o
 -18   6  -1        263.95        320.82        40.45 o
 -16   6  -1        335.17        307.82        35.20 o
 -14   6  -1       4321.81       4487.26       123.00 o
 -12   6  -1        869.42        892.65        41.76 o
 -10   6  -1       2016.06       1892.16        60.12 o
  -8   6  -1       3375.02       3446.16        92.95 o
  -6   6  -1       1407.77       1518.28        49.65 o
  -4   6  -1       6407.82       6303.80       122.57 o
  -2   6  -1       1272.84       1218.30        37.91 o
   0   6  -1        315.76        294.91        26.10 o
   2   6  -1       4913.32       4802.50        81.61 o
   4   6  -1       4153.24       4138.12        86.69 o
   6   6  -1        219.66        215.24        16.94 o
   8   6  -1       6450.08       6796.82       136.71 o
  10   6  -1        448.48        481.42        22.19 o
  12   6  -1        192.08        182.59        15.65 o
  14   6  -1       2617.74       2574.49        57.50 o
  16   6  -1        796.40        698.07        33.93 o
  18   6  -1        267.25        301.26        26.09 o
  20   6  -1        164.82        152.58        37.82 o
 -19   7  -1       1234.36       1121.03        69.16 o
 -17   7  -1        442.42        455.24        40.45 o
 -15   7  -1        185.55        172.14        39.11 o
 -13   7  -1       5263.60       5452.67       142.75 o
 -11   7  -1       3613.23       3907.07       119.06 o
  -9   7  -1       2047.64       2089.67        88.85 o
  -7   7  -1       3142.32       3250.36        90.34 o
  -5   7  -1       4648.44       4872.26        99.75 o
  -3   7  -1        853.19        800.47        32.66 o
  -1   7  -1       3800.09       3855.16       103.69 o
   1   7  -1       5593.63       5671.19       148.80 o
   3   7  -1      10294.18      10668.40       155.11 o
   5   7  -1       9529.46      10411.06       200.92 o
   7   7  -1       2449.98       2555.85        60.18 o
   9   7  -1        346.31        330.04        16.94 o
  11   7  -1       2329.14       2159.02        47.03 o
  13   7  -1       1447.51       1353.92        33.95 o
  15   7  -1       1481.93       1479.12        41.78 o
  17   7  -1        297.66        251.71        22.18 o
  19   7  -1        853.00        884.61        54.78 o
  21   7  -1        145.74        110.84        32.62 o
 -20   8  -1         18.82         45.64        48.26 o
 -18   8  -1        502.62        517.84        46.94 o
 -16   8  -1       2539.49       2857.02        97.99 o
 -14   8  -1        106.99         56.09        36.53 o
 -12   8  -1       2574.37       2791.56        90.19 o
 -10   8  -1       5336.56       5232.37       133.69 o
  -8   8  -1        295.27        296.10        32.63 o
  -6   8  -1       3905.26       3569.13        73.36 o
  -4   8  -1       7283.65       7316.04       142.23 o
  -2   8  -1       2909.49       3089.52        79.89 o
   0   8  -1         13.52          7.82        15.64 o
   2   8  -1         24.49         28.71        11.73 o
   4   8  -1      12440.67      13368.43       250.71 o
   6   8  -1        875.04        827.65        26.11 o
   8   8  -1       2069.14       2048.04        52.29 o
  10   8  -1       2524.96       2724.28        52.30 o
  12   8  -1       2888.27       2848.61        53.60 o
  14   8  -1        257.60        236.06        20.85 o
  16   8  -1        333.53        316.93        22.18 o
  18   8  -1       2548.24       2568.02        58.76 o
  20   8  -1        839.41        786.72        45.66 o
 -19   9  -1        458.62        550.45        76.95 o
 -17   9  -1        589.69        593.54        44.37 o
 -15   9  -1       1182.42       1202.00        60.04 o
 -13   9  -1        439.34        395.25        32.63 o
 -11   9  -1       1902.33       1780.32        62.68 o
  -9   9  -1       2479.42       2410.37        50.96 o
  -7   9  -1       4103.91       3954.30        81.20 o
  -5   9  -1        432.68        439.69        27.39 o
  -3   9  -1       1768.63       1912.14        56.21 o
  -1   9  -1        119.28        169.56        24.80 o
   1   9  -1       2334.81       2616.41        74.59 o
   3   9  -1       1870.86       1818.36        32.70 o
   5   9  -1       2191.71       2326.01        52.31 o
   7   9  -1        860.41        950.21        33.94 o
   9   9  -1        547.66        598.87        27.39 o
  11   9  -1        901.09        970.97        28.73 o
  13   9  -1        396.21        357.40        20.85 o
  15   9  -1        990.75        904.33        30.02 o
  17   9  -1        340.16        332.61        26.09 o
  19   9  -1        306.64        370.43        35.20 o
 -18  10  -1        391.15        353.47        31.29 o
 -16  10  -1         39.16         33.91        23.46 o
 -14  10  -1        752.74        780.21        35.22 o
 -12  10  -1        740.81        713.72        27.39 o
 -10  10  -1        762.12        789.46        26.10 o
  -8  10  -1         21.78         37.82         9.11 o
  -6  10  -1       2651.21       2468.90        73.22 o
  -4  10  -1        783.42        743.96        46.97 o
  -2  10  -1       3479.21       3572.49        94.30 o
   0  10  -1        437.18        468.38        35.22 o
   2  10  -1       2072.52       2208.08        45.76 o
   4  10  -1        660.82        700.77        24.82 o
   6  10  -1        873.65       1001.09        31.32 o
   8  10  -1       1642.84       1566.04        44.42 o
  10  10  -1       2666.44       2533.23        56.22 o
  12  10  -1         44.10         13.02        14.35 o
  14  10  -1        314.90        322.17        26.09 o
  16  10  -1        179.46        179.96        19.56 o
  18  10  -1        140.48        139.55        26.09 o
  20  10  -1         94.02          6.53        24.80 o
 -17  11  -1       1184.79       1222.79        44.38 o
 -15  11  -1         18.04         30.00        19.55 o
 -13  11  -1        216.01        198.23        18.27 o
 -11  11  -1        420.77        392.62        22.18 o
  -9  11  -1        707.55        619.78        39.13 o
  -7  11  -1       1846.78       1804.01        69.23 o
  -5  11  -1       1222.80       1162.05        49.61 o
  -3  11  -1        280.46        283.07        26.09 o
  -1  11  -1        906.73        894.15        40.48 o
   1  11  -1        840.13        830.12        26.11 o
   3  11  -1         70.58         91.28         9.11 o
   5  11  -1        649.63        742.46        28.73 o
   7  11  -1        681.78        747.70        28.73 o
   9  11  -1        436.96        410.91        27.39 o
  11  11  -1       1500.73       1415.27        37.86 o
  13  11  -1        637.52        577.94        26.10 o
  15  11  -1        213.47        233.43        19.56 o
  17  11  -1        688.68        811.47        39.12 o
  19  11  -1        119.67        119.99        27.38 o
 -18  12  -1         80.40        200.83        88.66 o
 -16  12  -1        529.29        457.88        30.01 o
 -14  12  -1        333.29        345.64        24.80 o
 -12  12  -1        212.90        203.47        15.65 o
 -10  12  -1       5059.13       5120.95       140.11 o
  -8  12  -1        570.95        465.78        40.46 o
  -6  12  -1        244.55        174.77        39.12 o
  -4  12  -1        162.89        156.50        30.00 o
  -2  12  -1        388.96        418.74        37.83 o
   0  12  -1        196.81        200.86        33.91 o
   2  12  -1        155.33        173.47        19.56 o
   4  12  -1       2889.05       3001.37        62.75 o
   6  12  -1       1034.39        967.23        33.94 o
   8  12  -1       1252.66       1279.36        43.07 o
  10  12  -1        720.51        664.14        32.64 o
  12  12  -1        638.93        551.85        23.48 o
  14  12  -1       1204.03       1130.21        36.56 o
  16  12  -1       1162.49       1294.58        39.14 o
  18  12  -1       1236.37       1325.88        50.88 o
 -17  13  -1       1246.72       1245.00       117.45 o
 -15  13  -1        313.47        305.18        49.56 o
 -13  13  -1        900.05        872.94        60.03 o
 -11  13  -1         89.67        109.55        36.53 o
  -9  13  -1        104.81         96.49        31.29 o
  -7  13  -1        662.18        623.66        57.40 o
  -5  13  -1        759.23        818.16        49.58 o
  -3  13  -1        155.20        209.96        33.91 o
  -1  13  -1        696.42        732.05        41.76 o
   1  13  -1        789.16        726.87        23.48 o
   3  13  -1       1679.23       1781.50        36.59 o
   5  13  -1       1774.45       1701.91        47.00 o
   7  13  -1       1532.43       1488.56        44.41 o
   9  13  -1        875.47        807.77        35.22 o
  11  13  -1         57.14         62.57        15.64 o
  13  13  -1        801.62        805.03        31.30 o
  15  13  -1        599.59        567.45        30.01 o
  17  13  -1        291.17        256.95        28.71 o
 -16  14  -1        199.96        249.11        86.09 o
 -14  14  -1       1477.64       1531.10        74.42 o
 -12  14  -1       1163.02       1284.19        67.87 o
 -10  14  -1       1973.03       1679.44       103.16 o
  -8  14  -1       1230.33       1220.43        71.79 o
  -6  14  -1         65.68         84.75        28.71 o
  -4  14  -1        746.72        742.44        50.87 o
  -2  14  -1       1839.97       1907.00        69.22 o
   0  14  -1       1785.17       1664.03        62.67 o
   2  14  -1       3035.57       3153.91        66.71 o
   4  14  -1       2434.00       2382.31        53.58 o
   6  14  -1        487.00        493.12        28.72 o
   8  14  -1        715.75        627.57        31.30 o
  10  14  -1        678.31        703.21        40.46 o
  12  14  -1        157.44        156.49        22.18 o
  14  14  -1         74.80         33.91        22.18 o
  16  14  -1        285.12        225.61        30.00 o
  18  14  -1        927.64        875.45        45.66 o
 -15  15  -1        596.25        534.85        73.04 o
 -13  15  -1       1429.13       1469.71        77.00 o
 -11  15  -1        235.64        281.70        57.38 o
  -9  15  -1        315.21        323.46        73.03 o
  -7  15  -1        709.29        647.13        61.32 o
  -5  15  -1       1331.48       1220.56        54.81 o
  -3  15  -1       4858.57       4763.38       146.63 o
  -1  15  -1        770.09        930.37        54.79 o
   1  15  -1        385.98        316.96        22.18 o
   3  15  -1        368.69        410.88        14.36 o
   5  15  -1       4470.72       4541.51       103.39 o
   7  15  -1        368.57        396.51        28.72 o
   9  15  -1       1357.83       1455.44        48.31 o
  11  15  -1       1199.99       1173.30        39.14 o
  13  15  -1       1822.53       1712.96        43.07 o
  15  15  -1        825.99        853.28        43.04 o
  17  15  -1       1372.15       1494.30        57.42 o
 -12  16  -1         57.55         65.19        57.37 o
 -10  16  -1        495.85        470.91        79.57 o
  -8  16  -1       1394.12       1280.53        82.25 o
  -6  16  -1        565.48        499.67        45.66 o
  -4  16  -1       4769.81       4689.84       134.80 o
  -2  16  -1        285.97        256.96        37.83 o
   0  16  -1        587.86        562.29        39.13 o
   2  16  -1       2614.85       2565.16        47.03 o
   4  16  -1       3788.99       3804.72        79.78 o
   6  16  -1        312.32        320.84        23.47 o
   8  16  -1         52.16         82.17        24.80 o
  10  16  -1        554.61        508.76        32.63 o
  12  16  -1        148.84        130.40        24.80 o
  14  16  -1        183.53        204.75        31.29 o
  16  16  -1        779.99        761.91        39.13 o
 -11  17  -1         92.61        126.48        58.66 o
  -9  17  -1        378.05        348.27        63.92 o
  -7  17  -1        278.13        313.00        74.36 o
  -5  17  -1        914.46        790.75        58.70 o
  -3  17  -1        150.21        191.69        37.82 o
  -1  17  -1       1716.06       1660.88        69.19 o
   1  17  -1        521.38        555.71        22.18 o
   3  17  -1       2586.22       2615.77        54.86 o
   5  17  -1        557.00        541.40        32.63 o
   7  17  -1         46.89         11.73        22.18 o
   9  17  -1        248.99        250.41        30.00 o
  11  17  -1        136.94        172.13        26.09 o
  13  17  -1        839.13        835.01        40.46 o
  15  17  -1        871.53        992.85        46.95 o
 -10  18  -1       1580.11       1648.65       121.40 o
  -8  18  -1         28.58         18.26        73.02 o
  -6  18  -1        297.23        388.66        57.38 o
  -4  18  -1       1322.03       1200.82        61.34 o
  -2  18  -1       6577.79       6637.79       193.93 o
   0  18  -1        504.22        414.81        49.57 o
   2  18  -1       2061.80       2133.94        40.50 o
   4  18  -1        792.12        638.02        27.39 o
   6  18  -1        218.65        272.59        26.09 o
   8  18  -1        284.12        254.33        27.38 o
  10  18  -1        141.24        169.55        27.38 o
  12  18  -1        311.04        322.16        33.91 o
  14  18  -1         94.17         99.10        31.29 o
  -9  19  -1        560.26        653.53        79.57 o
  -7  19  -1        545.65        497.01        67.84 o
  -5  19  -1        402.40        344.36        46.94 o
  -3  19  -1        455.20        448.71        49.57 o
  -1  19  -1         71.58         50.84        41.73 o
   1  19  -1       1896.95       1897.23        36.58 o
   3  19  -1        717.24        797.15        28.72 o
   5  19  -1         65.17         61.28        20.84 o
   7  19  -1        445.20        401.76        31.29 o
   9  19  -1         14.83         33.91        28.71 o
  11  19  -1         82.44         62.57        30.00 o
  13  19  -1        102.49        127.81        32.62 o
  -6  20  -1        290.33        367.80        87.38 o
  -4  20  -1        952.59        883.38        60.03 o
  -2  20  -1        159.81         91.29        43.02 o
   0  20  -1       1254.58       1196.78        65.25 o
   2  20  -1       1228.77       1301.14        35.23 o
   4  20  -1        272.43        263.44        26.09 o
   6  20  -1        972.07        966.89        41.75 o
   8  20  -1         10.10         15.64        19.55 o
  10  20  -1        470.91        508.71        39.12 o
  -3  21  -1        427.14        397.84       114.77 o
  -1  21  -1         35.30        113.46        53.46 o
   1  21  -1        183.02        185.20        15.64 o
   3  21  -1        471.79        524.36        27.38 o
   5  21  -1        230.75        221.69        26.09 o
   7  21  -1         31.79         44.35        26.09 o
   9  21  -1        438.68        590.88        39.12 o
   2  22  -1         91.52        151.28        18.27 o
   4  22  -1        479.84        465.68        33.92 o
   6  22  -1         90.28        129.10        28.71 o
   1  23  -1        198.26        159.11        27.38 o
   3  23  -1       1049.09       1076.46        41.75 o
   6   0   0      18916.60      18397.82       298.90 o
   8   0   0       5624.30       6398.93       110.47 o
  10   0   0       7175.41       8145.95       144.70 o
  12   0   0        232.32        228.25        15.65 o
  14   0   0       1682.25       1510.96        41.79 o
  16   0   0       2246.46       2219.44        60.10 o
  18   0   0        118.22         86.09        28.71 o
  20   0   0       3719.52       3852.23       132.04 o
  22   0   0        583.87        422.63        67.84 o
 -21   1   0        211.21        241.29        60.00 o
 -19   1   0        259.99        260.86        35.20 o
 -17   1   0        237.98        208.68        24.80 o
 -15   1   0         64.72         33.91        18.27 o
 -13   1   0         12.06         -3.91        19.55 o
 -11   1   0        284.84        333.93        18.27 o
  -9   1   0       2249.85       2396.10        47.07 o
  -7   1   0        449.16        378.47        14.36 o
  -5   1   0       5105.17       4808.54        84.45 o
  -3   1   0        142.45        106.98         9.12 o
   3   1   0        142.43        126.54         9.12 o
   5   1   0       5105.80       4772.89        80.50 o
   7   1   0        449.43        396.70        14.36 o
   9   1   0       2248.85       2380.41        45.78 o
  11   1   0        284.57        305.22        15.65 o
  13   1   0         12.02         -9.11        11.73 o
  15   1   0         64.60         54.75        20.84 o
  17   1   0        237.64        206.06        23.47 o
  19   1   0        259.75        263.44        27.38 o
  21   1   0        211.43        189.11        40.44 o
 -22   2   0         10.10         66.52        59.99 o
 -20   2   0        407.55        400.41        48.27 o
 -18   2   0        329.52        331.28        37.83 o
 -16   2   0        971.00        840.40        41.76 o
 -14   2   0        306.88        236.08        24.80 o
 -12   2   0       2419.52       2475.84        61.43 o
 -10   2   0        755.67        738.71        26.11 o
  -8   2   0       5005.21       5118.91       105.06 o
  -6   2   0        442.33        351.05        18.28 o
  -2   2   0      33416.98      24083.58       580.02 o
   6   2   0        441.31        362.79        14.37 o
   8   2   0       5002.94       5114.95        88.01 o
  10   2   0        757.29        745.25        22.19 o
  12   2   0       2419.65       2492.81        52.30 o
  14   2   0        306.57        230.88        18.27 o
  16   2   0        970.97        934.38        37.85 o
  18   2   0        329.27        350.84        30.00 o
  20   2   0        408.62        420.02        37.83 o
  22   2   0         10.09         57.37        40.44 o
 -21   3   0        109.43        110.84        54.75 o
 -19   3   0        778.74        798.46        53.49 o
 -17   3   0        413.82        463.06        35.21 o
 -15   3   0        966.74        913.50        41.76 o
 -13   3   0       1293.88       1411.30        50.90 o
 -11   3   0       1086.98       1027.43        44.40 o
  -9   3   0       3852.66       3797.64        98.29 o
  -7   3   0       2940.35       2949.01        77.28 o
  -5   3   0      16518.52      16160.35       377.45 o
   5   3   0      16522.55      16102.54       265.58 o
   7   3   0       2941.04       3091.84        60.27 o
   9   3   0       3850.91       3788.48        69.44 o
  11   3   0       1086.69       1099.24        30.03 o
  13   3   0       1294.43       1312.09        41.78 o
  15   3   0        967.52        882.19        32.64 o
  17   3   0        413.13        429.15        24.80 o
  19   3   0        778.19        767.15        40.46 o
  21   3   0        109.61         83.46        36.53 o
 -22   4   0        151.58        264.75        67.82 o
 -20   4   0        138.95         52.18        41.73 o
 -18   4   0        125.59        193.02        49.55 o
 -16   4   0         99.00        113.46        26.09 o
 -14   4   0       2474.79       2380.95        77.09 o
 -12   4   0       2772.72       2626.84        82.39 o
 -10   4   0       3682.08       3733.27       110.00 o
  -8   4   0       3926.36       3949.96       100.93 o
  -6   4   0       8838.95       9157.52       215.71 o
  -4   4   0      11553.40      10972.57       252.54 o
   4   4   0      11554.38      10927.19       208.46 o
   6   4   0       8837.98       8988.12       156.17 o
   8   4   0       3926.22       3931.60        70.81 o
  10   4   0       3679.47       3785.65        72.02 o
  12   4   0       2770.88       2786.35        58.82 o
  14   4   0       2476.14       2447.57        52.28 o
  16   4   0         99.18         95.20        18.27 o
  18   4   0        125.90        106.93        22.18 o
  20   4   0        139.44        103.02        32.62 o
  22   4   0        151.49        226.93        74.35 o
 -21   5   0        182.90        223.02        49.56 o
 -19   5   0        449.55        466.97        48.27 o
 -17   5   0         22.46         15.64        31.29 o
 -15   5   0        633.79        504.91        32.63 o
 -13   5   0        346.49        390.03        35.21 o
 -11   5   0         37.80         48.26        22.18 o
  -9   5   0        750.21        629.11        31.31 o
  -7   5   0       2260.10       2229.14        62.77 o
  -5   5   0        279.55        254.40        18.27 o
  -3   5   0       7613.35       7122.35       109.98 o
  -1   5   0        737.68        774.67        31.34 o
   1   5   0        737.81        792.93        32.68 o
   3   5   0       7612.50       7126.31       137.80 o
   5   5   0        279.00        207.45        15.65 o
   7   5   0       2260.08       2151.97        47.08 o
   9   5   0        750.08        591.26        20.86 o
  11   5   0         37.71         30.00        11.73 o
  13   5   0        346.97        399.14        20.85 o
  15   5   0        633.93        500.99        24.81 o
  17   5   0         22.43         35.20        18.26 o
  19   5   0        449.54        486.53        39.12 o
  21   5   0        183.02        193.02        30.00 o
 -20   6   0       1194.92        976.13        84.81 o
 -18   6   0       1201.72       1171.93        62.62 o
 -16   6   0        287.62        249.13        36.54 o
 -14   6   0       1018.62       1085.85        45.68 o
 -12   6   0       1077.92       1091.23        44.39 o
 -10   6   0        486.01        546.66        28.72 o
  -8   6   0       6772.14       7094.93       170.95 o
  -6   6   0       8323.10       8397.08       197.97 o
  -4   6   0       2263.22       2344.50        51.04 o
  -2   6   0       1371.32       1191.14        40.55 o
   0   6   0        736.69        525.01        45.71 o
   2   6   0       1371.02       1280.04        32.71 o
   4   6   0       2262.60       2246.31        60.22 o
   6   6   0       8325.79       8511.93       170.23 o
   8   6   0       6774.20       7243.53       117.04 o
  10   6   0        485.32        521.85        20.85 o
  12   6   0       1078.28       1101.68        30.03 o
  14   6   0       1019.12        875.70        28.73 o
  16   6   0        287.84        224.33        22.18 o
  18   6   0       1201.57       1111.94        36.56 o
  20   6   0       1195.43       1388.49        67.87 o
 -19   7   0         45.01         20.84        35.20 o
 -17   7   0        257.10        299.97        32.62 o
 -15   7   0       3018.25       3095.03        95.41 o
 -13   7   0        999.36       1057.13        48.30 o
 -11   7   0       2527.97       2886.18        83.66 o
  -9   7   0        470.58        525.76        46.95 o
  -7   7   0       1743.57       1902.76        45.74 o
  -5   7   0       5016.32       5207.64       103.75 o
  -3   7   0       7748.69       7731.07       184.86 o
  -1   7   0       3513.12       3542.58        98.42 o
   1   7   0       3512.38       3466.47        77.40 o
   3   7   0       7752.91       7762.80       132.03 o
   5   7   0       5020.12       5215.55       105.05 o
   7   7   0       1744.80       1893.63        47.03 o
   9   7   0        469.89        447.51        16.94 o
  11   7   0       2527.42       2661.35        49.67 o
  13   7   0        999.49       1027.11        31.31 o
  15   7   0       3016.99       2965.63        65.34 o
  17   7   0        257.65        301.26        23.47 o
  19   7   0         45.01         33.91        27.38 o
  21   7   0        480.38        478.70        41.74 o
 -18   8   0        126.26        206.04        49.55 o
 -16   8   0       1355.87       1273.94        60.05 o
 -14   8   0        588.53        555.75        39.12 o
 -12   8   0        223.88        229.53        31.29 o
 -10   8   0        279.59        323.47        19.56 o
  -8   8   0       3232.48       3326.56        75.90 o
  -6   8   0       2196.38       2183.65        49.69 o
  -4   8   0       2499.29       2499.31        56.28 o
  -2   8   0       2579.20       2692.79        70.71 o
   0   8   0        144.67        111.25        39.78 o
   2   8   0       2581.58       2700.69        53.67 o
   4   8   0       2498.54       2483.61        54.94 o
   6   8   0       2195.82       2183.65        52.31 o
   8   8   0       3233.61       3293.83        66.76 o
  10   8   0        280.36        319.56        16.94 o
  12   8   0        223.98        250.42        20.85 o
  14   8   0        588.68        571.40        22.19 o
  16   8   0       1356.53       1320.95        37.85 o
  18   8   0        125.83         60.00        23.47 o
  20   8   0        758.40        767.11        37.84 o
 -19   9   0         81.55         74.35        24.80 o
 -17   9   0        716.07        814.08        40.46 o
 -15   9   0          2.04        -22.17        22.17 o
 -13   9   0       3093.72       3098.18        75.82 o
 -11   9   0       3008.29       3102.65        71.92 o
  -9   9   0       1661.63       1640.49        40.51 o
  -7   9   0       7478.55       7617.28       128.85 o
  -5   9   0       3020.81       3194.73        91.61 o
  -3   9   0        892.83        947.80        39.15 o
  -1   9   0       4300.61       4588.55       123.29 o
   1   9   0       4300.39       4376.07       120.70 o
   3   9   0        893.10       1001.33        26.12 o
   5   9   0       3022.99       3315.17        71.99 o
   7   9   0       7477.55       7676.41       153.81 o
   9   9   0       1660.62       1624.82        40.51 o
  11   9   0       3008.51       2991.53        57.52 o
  13   9   0       3092.24       2997.53        56.22 o
  15   9   0          2.07          3.91        19.55 o
  17   9   0        716.23        700.57        30.01 o
  19   9   0         81.60         35.20        24.80 o
 -18  10   0        136.01        130.40        28.71 o
 -16  10   0       2024.96       2108.92        65.28 o
 -14  10   0         31.67         26.09        20.84 o
 -12  10   0       1247.18       1150.01        36.57 o
 -10  10   0       8307.07       8299.83       144.51 o
  -8  10   0         52.85         86.08        28.71 o
  -6  10   0        926.95        810.58        39.15 o
  -4  10   0       2811.08       2946.23        83.73 o
  -2  10   0       1631.97       1841.04        60.11 o
   0  10   0      17436.71      19649.49       334.49 o
   2  10   0       1632.01       2063.15        44.44 o
   4  10   0       2810.56       2977.66        66.74 o
   6  10   0        926.68        840.61        32.65 o
   8  10   0         53.07         76.93        16.93 o
  10  10   0       8308.62       8197.37       156.33 o
  12  10   0       1247.21       1104.32        30.03 o
  14  10   0         31.92          9.11        15.64 o
  16  10   0       2024.60       2105.00        52.24 o
  18  10   0        136.17        135.64        26.09 o
  20  10   0        156.99        177.37        41.73 o
 -17  11   0        802.21        851.94        35.21 o
 -15  11   0         22.43         23.46        20.84 o
 -13  11   0       3114.05       3252.02        73.19 o
 -11  11   0       1593.48       1513.31        37.87 o
  -9  11   0       4337.99       4267.54        98.19 o
  -7  11   0        959.71        943.66        49.60 o
  -5  11   0       1167.62       1090.18        46.99 o
  -3  11   0          0.33        -10.44        30.00 o
  -1  11   0       2795.11       3057.23        86.35 o
   1  11   0       2795.28       3011.44        54.93 o
   3  11   0          0.32         -2.62        13.02 o
   5  11   0       1168.66       1239.01        37.86 o
   7  11   0        960.45        973.68        35.23 o
   9  11   0       4336.74       4268.83        96.85 o
  11  11   0       1592.30       1411.45        41.78 o
  13  11   0       3115.93       3136.97        61.43 o
  15  11   0         22.52          9.11        22.18 o
  17  11   0        802.55        892.40        36.55 o
  19  11   0         12.56         54.75        31.29 o
 -18  12   0         65.55         27.38        56.08 o
 -16  12   0        514.95        536.12        31.30 o
 -14  12   0       1163.76       1174.56        37.85 o
 -12  12   0       7659.05       7664.97       140.35 o
 -10  12   0       4737.04       4672.08       132.23 o
  -8  12   0       1409.79       1333.06        58.73 o
  -6  12   0        176.31         96.49        39.11 o
  -4  12   0       1395.47       1425.96        54.83 o
  -2  12   0       3000.26       3132.90        94.19 o
   0  12   0        345.14        372.13        22.87 o
   2  12   0       2999.18       3284.60        66.73 o
   4  12   0       1395.44       1411.59        36.58 o
   6  12   0        176.21        185.21        22.18 o
   8  12   0       1410.33       1351.30        43.07 o
  10  12   0       4736.49       4699.56        92.93 o
  12  12   0       7657.85       7506.28       132.48 o
  14  12   0       1163.98       1139.33        32.64 o
  16  12   0        515.04        530.92        27.38 o
  18  12   0         65.62         54.75        28.71 o
 -17  13   0        117.17         28.71        61.29 o
 -15  13   0        249.83        211.30        23.47 o
 -13  13   0       1100.06        986.61        56.13 o
 -11  13   0       2816.75       2792.62        88.85 o
  -9  13   0       3992.65       3617.30       102.05 o
  -7  13   0       2292.70       2393.68       113.68 o
  -5  13   0         20.19        -24.80        24.80 o
  -3  13   0         88.59        182.57        31.29 o
  -1  13   0          1.71        -26.09        35.20 o
   1  13   0          1.69        -13.02        19.55 o
   3  13   0         88.84         66.53        22.18 o
   5  13   0         20.28         26.09        18.26 o
   7  13   0       2294.62       2381.93        64.03 o
   9  13   0       3990.67       3732.41        91.57 o
  11  13   0       2816.15       2745.59        64.04 o
  13  13   0       1100.17       1174.51        36.56 o
  15  13   0        250.20        251.70        22.18 o
  17  13   0        116.87        108.26        26.09 o
 -16  14   0        213.76        361.25        83.47 o
 -14  14   0        618.48        622.27        53.48 o
 -12  14   0       1098.87       1147.11        62.62 o
 -10  14   0        235.09        298.68        71.74 o
  -8  14   0       2678.89       2475.11       112.41 o
  -6  14   0        344.11        316.94        52.19 o
  -4  14   0        849.02        815.62        45.67 o
  -2  14   0        705.73        724.20        45.67 o
   0  14   0        263.27        273.15        29.40 o
   2  14   0        706.18        760.71        20.86 o
   4  14   0        849.91        889.98        30.02 o
   6  14   0        344.06        301.30        24.80 o
   8  14   0       2677.45       2522.13        66.67 o
  10  14   0        235.38        229.52        26.09 o
  12  14   0       1098.62       1107.98        35.22 o
  14  14   0        617.96        631.38        28.72 o
  16  14   0        213.33        202.14        28.71 o
  18  14   0        488.36        654.78        79.57 o
 -15  15   0        283.23        183.88        58.67 o
 -13  15   0       1826.98       1750.82        83.56 o
 -11  15   0         38.54         -7.82        49.55 o
  -9  15   0        526.59        437.01        58.68 o
  -7  15   0          5.37        -30.00        62.57 o
  -5  15   0        436.97        333.95        45.66 o
  -3  15   0       4692.49       4690.82       126.98 o
  -1  15   0       2759.30       2670.42        84.95 o
   1  15   0       2759.99       2763.21        56.22 o
   3  15   0       4693.53       4773.28        83.79 o
   5  15   0        436.95        431.79        26.09 o
   7  15   0          5.46        -26.09        26.09 o
   9  15   0        527.39        525.70        30.01 o
  11  15   0         38.33         62.57        20.84 o
  13  15   0       1825.75       1863.07        45.69 o
  15  15   0        283.40        302.59        33.91 o
  17  15   0        470.91        446.07        44.36 o
 -12  16   0        100.50        121.28        79.55 o
 -10  16   0         86.45        -67.82        75.64 o
  -8  16   0       1474.21       1388.94        91.38 o
  -6  16   0        132.46        140.84        65.20 o
  -4  16   0        669.66        613.18        48.29 o
  -2  16   0       4363.00       3963.75       117.78 o
   0  16   0        476.25        465.80        26.37 o
   2  16   0       4365.60       4165.29        74.61 o
   4  16   0        668.83        588.42        24.81 o
   6  16   0        132.62        142.13        27.38 o
   8  16   0       1472.27       1412.47        49.60 o
  10  16   0         86.38         82.17        20.84 o
  12  16   0        100.03        160.39        26.09 o
  14  16   0        841.72        815.45        39.13 o
  16  16   0        374.83        369.11        35.20 o
 -11  17   0        321.76        245.22        57.38 o
  -9  17   0         65.04        118.66        48.26 o
  -7  17   0        450.69        403.06        80.86 o
  -5  17   0        862.88        797.26        49.58 o
  -3  17   0        828.12        854.66        56.12 o
  -1  17   0        300.26        229.54        37.83 o
   1  17   0        300.22        263.45        23.47 o
   3  17   0        828.40        850.75        28.73 o
   5  17   0        862.49        977.31        35.22 o
   7  17   0        450.45        456.54        32.63 o
   9  17   0         65.00         69.11        20.84 o
  11  17   0        321.96        290.87        26.09 o
  13  17   0        869.55        844.14        43.04 o
  15  17   0         67.56         15.64        28.71 o
 -10  18   0        115.83         83.46        83.46 o
  -8  18   0        281.47        335.18        84.76 o
  -6  18   0         51.65        114.75        56.08 o
  -4  18   0        285.45        289.54        50.85 o
  -2  18   0        471.69        455.26        50.86 o
   0  18   0       2014.37       1996.44        52.74 o
   2  18   0        471.15        444.81        24.80 o
   4  18   0        285.30        260.87        22.18 o
   6  18   0         51.91         20.84        22.18 o
   8  18   0        281.85        303.89        27.38 o
  10  18   0        116.10        181.28        26.09 o
  12  18   0        369.56        425.20        33.91 o
  14  18   0        137.89         84.75        27.38 o
  -9  19   0         37.18        105.63        86.08 o
  -7  19   0        110.83          7.82        56.09 o
  -5  19   0        113.45         82.17        48.26 o
  -3  19   0        449.04        416.12        45.65 o
  -1  19   0        272.65        247.80        41.74 o
   1  19   0        272.55        279.09        20.85 o
   3  19   0        448.92        425.24        23.47 o
   5  19   0        113.38        119.99        24.80 o
   7  19   0        110.65         45.64        18.27 o
   9  19   0         37.23          7.82        30.00 o
  11  19   0          4.73         20.84        22.17 o
  13  19   0        552.55        722.64        58.68 o
  -6  20   0        410.31        447.40        67.83 o
  -4  20   0        170.79        202.13        46.93 o
  -2  20   0        568.64        482.66        54.77 o
   0  20   0       2495.56       2512.05       152.17 o
   2  20   0        567.80        512.67        26.10 o
   4  20   0        170.94        176.04        24.80 o
   6  20   0        409.89        425.22        31.29 o
   8  20   0        932.95       1045.11        45.67 o
  10  20   0        162.43        185.20        26.09 o
   1  21   0       1103.88       1182.26        37.84 o
   3  21   0       1772.91       1795.03        46.98 o
   5  21   0        329.74        357.36        32.62 o
   7  21   0         50.20         66.53        26.09 o
   9  21   0        110.40         60.00        22.18 o
   0  22   0        419.30        538.70        39.12 o
   2  22   0        610.28        690.09        33.92 o
   4  22   0        777.28        962.79        41.75 o
   6  22   0        220.82        276.49        32.62 o
   1  23   0        276.18        327.35        27.38 o
   3  23   0        501.98        517.83        33.92 o
 -21   1   1         43.58         76.93        41.73 o
 -19   1   1         65.04         18.26        36.53 o
 -17   1   1        215.05        219.12        23.47 o
 -15   1   1       2808.06       2887.33        70.60 o
 -13   1   1        826.88        904.38        33.93 o
 -11   1   1       1534.38       1444.70        39.17 o
  -9   1   1        141.25        114.76        16.94 o
  -7   1   1       4692.13       4737.48       101.20 o
  -5   1   1      12846.84      11855.46       218.95 o
  -3   1   1      42603.48      42547.57       696.53 o
   5   1   1       9387.38       8741.06       142.46 o
   7   1   1        951.23       1014.80        23.50 o
   9   1   1       6427.12       7125.72       122.29 o
  11   1   1       4715.58       4950.46        94.38 o
  13   1   1       1056.68       1046.82        32.65 o
  15   1   1       1708.55       1633.61        41.79 o
  17   1   1        433.15        420.04        32.63 o
  19   1   1        112.56         96.49        27.38 o
  21   1   1        103.16         22.18        36.53 o
 -22   2   1         11.55         32.62        41.73 o
 -20   2   1       1186.22       1191.49        62.62 o
 -18   2   1          8.53          2.62        31.29 o
 -16   2   1        522.31        536.16        39.12 o
 -14   2   1       2111.74       2189.61        73.15 o
 -12   2   1        258.40        220.43        19.56 o
 -10   2   1       4790.85       4838.22       100.97 o
  -8   2   1       3008.17       3236.55        69.41 o
  -6   2   1      19337.04      19698.84       319.19 o
  -2   2   1       7437.20       7411.90       166.69 o
   2   2   1       3380.39       2864.32        75.33 o
   4   2   1      11444.13      11388.05       185.13 o
   6   2   1       1253.78       1163.25        27.44 o
   8   2   1        628.41        640.85        20.86 o
  10   2   1       1389.04       1447.20        36.59 o
  12   2   1        169.83        165.65        15.65 o
  14   2   1        545.92        519.25        23.48 o
  16   2   1        420.97        448.71        24.80 o
  18   2   1        946.97        940.82        36.55 o
  20   2   1        220.43        230.85        32.62 o
  22   2   1       1134.33       1079.14        62.61 o
 -21   3   1        571.79        481.36        74.37 o
 -19   3   1         75.66         31.29        35.20 o
 -17   3   1        393.70        434.34        37.83 o
 -15   3   1       5207.18       5302.63       140.14 o
 -13   3   1       1338.89       1381.34        50.90 o
 -11   3   1         25.29         56.08        20.84 o
  -9   3   1       3397.75       3699.99       100.83 o
  -7   3   1       2141.53       2391.91        65.42 o
  -5   3   1       5879.50       5353.78       130.68 o
  -1   3   1      31746.81      29910.37       599.57 o
   5   3   1       9617.22       9412.86       159.46 o
   7   3   1       1509.18       1537.09        31.36 o
   9   3   1       1622.45       1743.08        36.60 o
  11   3   1       1152.59       1098.01        30.03 o
  13   3   1        689.92        720.28        23.48 o
  15   3   1       5508.95       5256.36       102.18 o
  17   3   1        846.35        822.01        30.01 o
  19   3   1        481.35        499.61        36.54 o
  21   3   1       1347.24       1367.74        69.16 o
 -20   4   1        350.67        429.11        52.18 o
 -18   4   1       1038.93        888.68        54.79 o
 -16   4   1        229.33        190.41        32.62 o
 -14   4   1       3449.06       3312.89        96.77 o
 -12   4   1       1282.04       1284.76        50.90 o
 -10   4   1       4959.07       4950.62       136.40 o
  -8   4   1       5571.83       5973.30       159.01 o
  -6   4   1       1468.92       1400.08        45.75 o
  -4   4   1       4934.53       4534.84       112.01 o
  -2   4   1        787.04        879.47        49.66 o
   2   4   1       9123.53       9023.09       214.95 o
   4   4   1       2380.48       2095.43        41.94 o
   6   4   1        874.67        813.56        20.87 o
   8   4   1        746.49        818.41        20.86 o
  10   4   1        931.90       1023.39        24.82 o
  12   4   1       1642.03       1619.52        37.88 o
  14   4   1        549.62        511.42        22.19 o
  16   4   1         50.01         15.64        18.26 o
  18   4   1        407.59        356.10        22.18 o
  20   4   1        101.58         70.44        28.71 o
 -21   5   1        299.69        365.18        69.12 o
 -19   5   1        381.47        380.85        44.36 o
 -17   5   1        331.61        408.27        37.83 o
 -15   5   1       1917.53       1827.09        65.29 o
 -13   5   1       7567.55       7790.69       199.55 o
 -11   5   1       1827.15       1840.80        60.11 o
  -9   5   1        229.56        243.90        26.09 o
  -7   5   1       1937.21       2181.11        61.45 o
  -5   5   1      42300.92      46038.26       828.41 o
  -3   5   1       8699.20       8731.42       175.25 o
  -1   5   1      13772.10      13461.03       306.99 o
   1   5   1      11036.78      10722.26       362.53 o
   3   5   1      12457.29      11777.86       223.27 o
   5   5   1       5764.85       5697.22        98.76 o
   7   5   1       6104.67       6262.39        98.64 o
   9   5   1        911.33        784.52        20.86 o
  11   5   1         49.47         56.08        11.73 o
  13   5   1       6417.26       6235.73       114.10 o
  15   5   1       2184.31       1934.58        47.01 o
  17   5   1        573.71        614.44        30.01 o
  19   5   1       1510.22       1578.09        54.80 o
  21   5   1        313.40        299.98        35.20 o
 -20   6   1        164.82         99.11        35.20 o
 -18   6   1        267.10        352.15        39.11 o
 -16   6   1        796.95        742.40        43.04 o
 -14   6   1       2617.14       2735.22        94.10 o
 -12   6   1        192.18        236.06        26.09 o
 -10   6   1        447.98        440.96        32.63 o
  -8   6   1       6448.40       6932.17       172.19 o
  -6   6   1        219.93        215.24        14.36 o
  -4   6   1       4150.72       4143.38        82.75 o
  -2   6   1       4914.00       4570.79       115.84 o
   0   6   1        315.60        262.27        18.28 o
   2   6   1       1272.41       1159.49        30.07 o
   4   6   1       6411.74       6265.61       121.27 o
   6   6   1       1407.24       1543.12        33.97 o
   8   6   1       3374.57       3439.60        58.90 o
  10   6   1       2016.03       1947.07        43.11 o
  12   6   1        868.59        903.10        27.40 o
  14   6   1       4323.59       4378.63        86.38 o
  16   6   1        335.08        379.56        24.80 o
  18   6   1        264.07        316.91        26.09 o
  20   6   1        300.37        302.60        30.00 o
 -21   7   1        146.03         63.91        45.64 o
 -19   7   1        852.83        848.06        63.94 o
 -17   7   1        298.24        307.81        40.45 o
 -15   7   1       1482.84       1549.64        60.06 o
 -13   7   1       1446.66       1292.56        49.61 o
 -11   7   1       2330.19       2143.35        66.67 o
  -9   7   1        345.68        362.63        19.56 o
  -7   7   1       2447.95       2515.29        49.70 o
  -5   7   1       9525.64      10442.71       170.51 o
  -3   7   1      10292.17      10697.51       206.84 o
  -1   7   1       5594.75       5825.25       142.20 o
   1   7   1       3799.58       3868.26       102.39 o
   3   7   1        853.04        800.46        22.21 o
   5   7   1       4650.82       4920.86        99.75 o
   7   7   1       3143.18       3277.84        64.15 o
   9   7   1       2047.35       2204.66        45.74 o
  11   7   1       3614.66       3765.72        68.05 o
  13   7   1       5261.16       5322.99        87.76 o
  15   7   1        185.67        168.23        15.64 o
  17   7   1        442.86        465.69        22.18 o
  19   7   1       1233.85       1174.53        46.97 o
  21   7   1         40.87        -10.44        27.38 o
 -20   8   1        839.12        859.77        74.38 o
 -18   8   1       2547.45       2591.52        78.39 o
 -16   8   1        332.54        357.38        30.00 o
 -14   8   1        258.01        238.69        24.80 o
 -12   8   1       2888.39       2872.17        74.53 o
 -10   8   1       2524.03       2691.58        62.73 o
  -8   8   1       2069.19       2089.86        49.66 o
  -6   8   1        873.79        780.62        24.82 o
  -4   8   1      12434.48      13154.77       254.69 o
  -2   8   1         24.37         -5.20        16.93 o
   0   8   1         13.44         20.84        15.64 o
   2   8   1       2908.05       3126.21        68.11 o
   4   8   1       7289.19       7512.32       146.18 o
   6   8   1       3909.93       3617.60        78.63 o
   8   8   1        294.42        306.55        19.56 o
  10   8   1       5338.04       5295.31        90.45 o
  12   8   1       2574.71       2647.79        50.95 o
  14   8   1        107.09        129.11        18.27 o
  16   8   1       2540.40       2752.53        57.48 o
  18   8   1        502.96        545.27        31.30 o
  20   8   1         18.89         78.26        27.38 o
 -19   9   1        306.52        329.98        36.54 o
 -17   9   1        339.97        241.31        24.80 o
 -15   9   1        991.19        882.14        36.56 o
 -13   9   1        396.29        297.39        22.18 o
 -11   9   1        901.39        952.70        33.93 o
  -9   9   1        547.78        640.63        22.19 o
  -7   9   1        861.72        908.44        31.32 o
  -5   9   1       2190.86       2196.57        52.31 o
  -3   9   1       1871.32       1759.51        57.51 o
  -1   9   1       2333.93       2562.77        77.17 o
   1   9   1        119.22        163.03        15.65 o
   3   9   1       1769.09       1960.52        41.82 o
   5   9   1        432.95        454.05        20.85 o
   7   9   1       4104.82       3992.29        75.97 o
   9   9   1       2478.84       2381.64        53.59 o
  11   9   1       1901.77       1891.33        41.80 o
  13   9   1        439.04        382.22        20.85 o
  15   9   1       1181.93       1149.83        32.65 o
  17   9   1        589.63        516.59        24.81 o
  19   9   1        458.24        503.51        32.63 o
 -18  10   1        140.48        116.08        30.00 o
 -16  10   1        179.45        225.60        27.38 o
 -14  10   1        314.38        360.00        24.80 o
 -12  10   1         44.23         56.08        15.64 o
 -10  10   1       2667.24       2578.98        52.30 o
  -8  10   1       1643.30       1600.00        45.71 o
  -6  10   1        874.33        968.49        33.94 o
  -4  10   1        661.13        647.27        33.93 o
  -2  10   1       2072.31       1976.67        64.07 o
   0  10   1        437.20        440.99        23.48 o
   2  10   1       3478.08       3670.71        72.03 o
   4  10   1        782.94        771.36        27.40 o
   6  10   1       2651.83       2652.02        60.16 o
   8  10   1         21.80         59.99        15.64 o
  10  10   1        762.89        811.65        28.73 o
  12  10   1        739.85        621.05        23.48 o
  14  10   1        752.22        794.57        30.01 o
  16  10   1         39.03         23.46        19.55 o
  18  10   1        391.15        405.65        32.63 o
  20  10   1        129.65        160.39        36.53 o
 -19  11   1        119.55        228.21        69.11 o
 -17  11   1        688.34        726.64        33.92 o
 -15  11   1        213.15        220.41        22.18 o
 -13  11   1        637.96        559.67        27.39 o
 -11  11   1       1501.00       1377.41        35.24 o
  -9  11   1        437.72        451.37        32.63 o
  -7  11   1        682.09        765.97        33.93 o
  -5  11   1        649.99        673.31        37.84 o
  -3  11   1         70.70        163.02        26.09 o
  -1  11   1        840.03        802.72        41.77 o
   1  11   1        907.40        938.55        30.03 o
   3  11   1        280.70        302.63        19.56 o
   5  11   1       1222.68       1196.00        37.87 o
   7  11   1       1846.16       1704.73        49.64 o
   9  11   1        707.72        695.46        27.39 o
  11  11   1        420.17        376.97        20.85 o
  13  11   1        216.13        198.23        18.27 o
  15  11   1         18.05         43.02        20.84 o
  17  11   1       1184.48       1321.97        48.30 o
  19  11   1         82.41         92.57        39.11 o
 -18  12   1       1235.21       1248.90       118.74 o
 -16  12   1       1162.86       1243.65        43.05 o
 -14  12   1       1205.07       1117.18        36.56 o
 -12  12   1        639.17        635.34        24.81 o
 -10  12   1        720.34        652.40        32.64 o
  -8  12   1       1251.96       1246.70        56.14 o
  -6  12   1       1034.05       1010.29        75.71 o
  -4  12   1       2888.88       3010.55        92.84 o
  -2  12   1        155.70        156.50        30.00 o
   0  12   1        196.97        215.22        19.56 o
   2  12   1        388.82        369.17        18.27 o
   4  12   1        163.29        153.92        20.85 o
   6  12   1        244.53        211.31        23.47 o
   8  12   1        570.66        541.45        24.81 o
  10  12   1       5059.59       5251.92       103.43 o
  12  12   1        212.66        186.50        18.27 o
  14  12   1        332.90        328.70        27.38 o
  16  12   1        529.87        486.56        31.30 o
  18  12   1         80.21        109.55        32.62 o
 -17  13   1        291.04        260.86        83.47 o
 -15  13   1        600.25        549.22        28.72 o
 -13  13   1        800.93        714.99        37.84 o
 -11  13   1         57.05         52.17        23.47 o
  -9  13   1        875.89        782.95        63.95 o
  -7  13   1       1532.79       1274.39        84.86 o
  -5  13   1       1774.18       1683.61        65.30 o
  -3  13   1       1679.58       1701.87        61.38 o
  -1  13   1        789.39        728.21        40.47 o
   1  13   1        696.18        696.79        23.48 o
   3  13   1        155.40        168.23        15.65 o
   5  13   1        759.53        688.97        30.02 o
   7  13   1        662.13        602.80        30.01 o
   9  13   1        104.65         53.46        16.93 o
  11  13   1         89.50         75.64        18.27 o
  13  13   1        899.37        998.20        32.64 o
  15  13   1        313.59        395.19        27.38 o
  17  13   1       1246.52       1304.99        49.59 o
 -16  14   1        285.29        189.12        60.00 o
 -14  14   1         74.94         18.27        40.44 o
 -12  14   1        156.92        121.29        43.02 o
 -10  14   1        678.86        597.52        79.59 o
  -8  14   1        716.17        776.31        66.56 o
  -6  14   1        487.60        519.22        70.46 o
  -4  14   1       2434.52       2378.39        79.72 o
  -2  14   1       3035.19       3044.11        88.90 o
   0  14   1       1785.84       1764.59        39.17 o
   2  14   1       1840.65       1826.03        40.51 o
   4  14   1        747.17        699.40        26.10 o
   6  14   1         65.78         89.99        23.47 o
   8  14   1       1228.99       1213.89        45.68 o
  10  14   1       1971.63       1944.51        56.17 o
  12  14   1       1163.66       1173.27        41.76 o
  14  14   1       1476.89       1520.65        41.77 o
  16  14   1        200.17        249.11        27.38 o
 -15  15   1        826.00        925.04        93.95 o
 -13  15   1       1824.01       1805.64        82.27 o
 -11  15   1       1202.02       1063.67        86.15 o
  -9  15   1       1358.16       1234.84        82.25 o
  -7  15   1        367.94        447.41        75.66 o
  -5  15   1       4470.64       4346.51       130.86 o
  -3  15   1        369.76        340.46        39.12 o
  -1  15   1        385.67        422.62        44.36 o
   1  15   1        770.48        776.38        27.39 o
   3  15   1       4860.56       4851.16        86.43 o
   5  15   1       1331.09       1287.16        54.81 o
   7  15   1        710.12        711.06        33.93 o
   9  15   1        315.51        275.19        23.47 o
  11  15   1        235.22        249.12        27.38 o
  13  15   1       1429.50       1397.92        41.77 o
  15  15   1        596.09        694.00        36.54 o
  17  15   1        847.87        803.69        58.69 o
 -12  16   1        149.31        -36.53        75.64 o
 -10  16   1        554.66        503.56        83.49 o
  -8  16   1         52.26         -2.62        69.11 o
  -6  16   1        312.27        149.97        54.76 o
  -4  16   1       3787.61       3817.82       126.85 o
  -2  16   1       2614.14       2519.42        86.26 o
   0  16   1        587.82        537.52        22.19 o
   2  16   1        286.13        284.34        19.56 o
   4  16   1       4769.43       4780.12        96.84 o
   6  16   1        565.04        490.51        26.10 o
   8  16   1       1393.57       1236.13        45.69 o
  10  16   1        496.03        473.53        28.72 o
  12  16   1         57.59         35.20        26.09 o
  14  16   1       1889.51       1819.95        53.52 o
  16  16   1        407.71        470.86        48.27 o
 -11  17   1        136.59        110.84        58.67 o
  -9  17   1        248.56        172.14        63.91 o
  -7  17   1         47.12         76.93        53.46 o
  -5  17   1        556.42        500.95        48.28 o
  -3  17   1       2585.06       2520.39        99.29 o
  -1  17   1        521.22        607.90        46.95 o
   1  17   1       1716.41       1718.33        36.58 o
   3  17   1        149.79        130.40        19.56 o
   5  17   1        914.46        883.42        33.93 o
   7  17   1        277.74        196.95        23.47 o
   9  17   1        378.34        345.65        24.80 o
  11  17   1         92.38        125.19        28.71 o
  13  17   1         33.27         45.64        20.84 o
  15  17   1        220.86        191.69        36.53 o
 -10  18   1        141.23        148.66        62.58 o
  -8  18   1        283.92        254.33        65.20 o
  -6  18   1        218.64        112.18        76.94 o
  -4  18   1        792.56        668.03        53.49 o
  -2  18   1       2061.12       2293.27        86.21 o
   0  18   1        504.45        515.28        24.81 o
   2  18   1       6577.38       6684.94       112.70 o
   4  18   1       1322.04       1271.32        41.77 o
   6  18   1        297.37        297.36        24.80 o
   8  18   1         28.58         22.18        19.55 o
  10  18   1       1580.11       1720.45        54.81 o
  12  18   1        595.86        593.53        37.83 o
  14  18   1         75.35         44.35        36.53 o
  -7  19   1        444.67        285.65        82.19 o
  -5  19   1         65.17         37.82        35.20 o
  -3  19   1        717.19        660.16        53.49 o
  -1  19   1       1896.17       2021.29        87.48 o
   1  19   1         71.75         33.91        18.27 o
   3  19   1        454.93        558.29        28.72 o
   5  19   1        402.51        340.45        27.38 o
   7  19   1        545.74        512.66        30.01 o
   9  19   1        559.82        507.45        27.38 o
  11  19   1        192.15        187.78        24.80 o
  13  19   1         77.75        113.46        40.44 o
  -6  20   1        971.64        927.72       135.71 o
  -4  20   1        272.35        254.33        58.67 o
  -2  20   1       1228.79       1143.25        65.25 o
   0  20   1       1254.46       1280.31        35.23 o
   2  20   1        160.05        120.00        19.56 o
   4  20   1        952.57       1006.02        39.13 o
   6  20   1        290.48        297.35        28.71 o
   8  20   1        151.48        165.64        27.38 o
  10  20   1        690.56        707.06        32.63 o
  -1  21   1        182.97         -2.62       105.64 o
   1  21   1         35.26         40.44        20.84 o
   3  21   1        427.57        474.78        24.80 o
   5  21   1        116.86        113.46        28.71 o
   7  21   1        618.05        743.57        40.45 o
   9  21   1        118.69         78.26        24.80 o
   0  22   1        322.89        361.27        24.80 o
   2  22   1        309.99        298.69        30.00 o
   4  22   1        276.19        408.24        32.62 o
   6  22   1        146.96        177.37        31.29 o
   1  23   1        754.88        851.89        36.55 o
   3  23   1        639.63        647.02        36.54 o
   2   0   2      49680.66      50535.34       863.98 o
   4   0   2      21632.63      20965.80       339.32 o
   6   0   2      19989.17      20739.12       334.97 o
   8   0   2      12266.82      13492.11       230.83 o
  10   0   2        678.11        781.72        22.19 o
  12   0   2       2012.16       2056.59        45.73 o
  14   0   2       1775.43       1880.66        44.42 o
  16   0   2       2271.98       2447.99        53.55 o
  18   0   2       1070.16       1104.03        40.47 o
  20   0   2        619.05        648.36        44.37 o
  22   0   2        959.72        803.74        71.77 o
 -21   1   2         79.04         44.35        56.08 o
 -19   1   2        296.53        383.45        43.03 o
 -17   1   2        402.47        366.55        26.09 o
 -15   1   2       1554.91       1606.00        46.99 o
 -13   1   2        484.94        551.83        26.10 o
 -11   1   2       1829.56       1722.20        44.44 o
  -9   1   2       1111.15       1142.73        39.17 o
  -7   1   2       4414.95       4219.94        85.38 o
  -5   1   2      28379.49      28194.45       513.20 o
  -3   1   2       1213.34       1016.15        43.20 o
   1   1   2       4741.67       3300.12       133.27 o
   5   1   2        328.46        266.20        10.45 o
   7   1   2        161.48        134.33         9.11 o
   9   1   2       6735.71       7129.35       124.95 o
  11   1   2        847.41        867.92        26.11 o
  13   1   2          8.15          1.29        16.93 o
  15   1   2       1066.14       1040.20        30.02 o
  17   1   2        135.06        130.40        22.18 o
  19   1   2       1654.33       1855.03        61.35 o
  21   1   2        555.59        564.84        40.45 o
 -22   2   2        539.08        422.62        71.75 o
 -20   2   2        307.47        386.07        39.11 o
 -18   2   2          3.09         13.02        26.09 o
 -16   2   2        543.59        587.07        43.04 o
 -14   2   2        311.85        298.71        26.09 o
 -12   2   2        735.29        614.65        32.64 o
 -10   2   2       1038.27       1014.48        31.32 o
  -8   2   2       2545.21       2828.52        75.92 o
  -6   2   2       6722.01       7284.21       169.03 o
  -4   2   2       7506.74       7268.17       138.25 o
  -2   2   2       5723.98       4950.08       173.10 o
   4   2   2      18467.30      17732.73       335.79 o
   6   2   2       1534.69       1465.71        32.71 o
   8   2   2       1021.36       1083.84        26.12 o
  10   2   2       3677.64       3755.60        74.66 o
  12   2   2        157.56        163.03        14.36 o
  14   2   2       3221.98       3065.01        64.08 o
  16   2   2        165.13        143.47        18.27 o
  18   2   2        909.33       1013.85        33.93 o
  20   2   2        408.13        449.98        37.83 o
 -21   3   2        264.31        266.06        49.56 o
 -19   3   2         75.29         49.55        33.91 o
 -17   3   2       2376.11       2361.81        86.23 o
 -15   3   2        882.06        870.40        48.30 o
 -13   3   2       4073.40       3892.90       119.11 o
 -11   3   2       1274.80       1124.31        46.99 o
  -9   3   2        540.43        619.83        28.73 o
  -7   3   2       2466.10       2420.57        70.71 o
  -5   3   2      14109.07      13684.62       258.85 o
  -3   3   2       8962.56       8598.47       273.73 o
   3   3   2       3308.17       3217.11        61.79 o
   5   3   2       8551.75       8088.98       135.15 o
   7   3   2        966.92        910.18        22.21 o
   9   3   2        499.93        438.39        16.94 o
  11   3   2        661.01        682.47        23.48 o
  13   3   2        431.72        459.19        22.18 o
  15   3   2        317.92        260.88        20.85 o
  17   3   2        216.81        262.14        23.47 o
  19   3   2        682.76        664.04        30.01 o
  21   3   2        424.10        452.60        41.74 o
 -20   4   2        416.19        550.44        53.47 o
 -18   4   2        148.21        159.11        35.20 o
 -16   4   2         98.28         76.93        27.38 o
 -14   4   2        671.71        772.40        44.38 o
 -12   4   2        215.80        183.88        23.47 o
 -10   4   2       1254.84       1269.32        45.70 o
  -8   4   2      11343.90      11781.09       291.34 o
  -6   4   2      18733.66      19514.93       361.67 o
  -4   4   2      14173.37      13459.60       255.06 o
  -2   4   2       2201.70       2252.97        76.06 o
   2   4   2        871.36        757.92        22.22 o
   4   4   2       8238.96       7809.68       140.43 o
   6   4   2      14336.57      14661.56       216.00 o
   8   4   2        136.58        123.92        10.44 o
  10   4   2        746.84        836.54        24.82 o
  12   4   2        278.02        260.88        16.94 o
  14   4   2       2273.85       2440.53        54.85 o
  16   4   2       3050.39       2867.57        62.71 o
  18   4   2         21.38         -2.62        16.93 o
  20   4   2        414.38        416.10        33.92 o
 -21   5   2          9.60         20.84        44.35 o
 -19   5   2        438.16        420.03        44.36 o
 -17   5   2        818.17        797.22        73.06 o
 -15   5   2        641.78        699.30        40.46 o
 -13   5   2        412.56        450.03        33.92 o
 -11   5   2        942.28        798.81        35.23 o
  -9   5   2       5625.81       5945.67       154.93 o
  -7   5   2       6288.82       6669.08       132.90 o
  -5   5   2       3071.06       3231.30        69.47 o
  -3   5   2       4472.86       4133.29       102.65 o
  -1   5   2      16305.57      15249.75       298.75 o
   1   5   2       5852.46       5410.80       138.70 o
   3   5   2       9151.23       9267.20       161.91 o
   5   5   2       2766.89       2727.10        52.41 o
   7   5   2        142.22        133.03         9.11 o
   9   5   2        308.21        256.99        14.36 o
  11   5   2         54.21         44.35        13.02 o
  13   5   2       3188.40       3121.31        65.37 o
  15   5   2        417.86        413.51        22.18 o
  17   5   2         30.44         37.82        19.55 o
  19   5   2        298.45        340.42        28.71 o
  21   5   2         49.95         27.38        57.37 o
 -20   6   2         28.77        117.37        48.26 o
 -18   6   2         27.61          9.11        43.02 o
 -16   6   2       1078.69       1128.87        54.79 o
 -14   6   2       1879.41       2085.77        70.55 o
 -12   6   2       2518.52       2544.89        81.03 o
 -10   6   2        596.03        506.26        23.48 o
  -8   6   2        908.60        887.73        28.74 o
  -6   6   2        144.19        165.66        11.73 o
  -4   6   2       4981.93       5360.97       140.71 o
  -2   6   2       4100.51       3728.14        80.16 o
   0   6   2       3662.27       3636.72        76.18 o
   2   6   2       7766.06       7709.27       140.17 o
   4   6   2       1043.53        962.66        24.84 o
   6   6   2       2719.47       2831.14        53.66 o
   8   6   2       2098.98       2125.54        39.20 o
  10   6   2        167.88        174.76        15.65 o
  12   6   2       4957.56       4881.78        90.39 o
  14   6   2       2440.48       2465.50        57.48 o
  16   6   2       2796.98       2847.22        65.33 o
  18   6   2          3.27         14.35        18.26 o
  20   6   2        615.08        606.60        37.83 o
 -21   7   2        606.10        619.62        63.93 o
 -19   7   2        104.52        114.75        36.53 o
 -17   7   2        661.26        632.75        32.63 o
 -15   7   2       1776.61       1749.76        52.24 o
 -13   7   2       4757.42       4784.30       106.06 o
 -11   7   2        670.57        649.81        27.39 o
  -9   7   2        223.93        273.90        16.94 o
  -7   7   2       1505.29       1448.86        31.34 o
  -5   7   2       5726.78       5718.78       117.02 o
  -3   7   2       1080.16       1154.75        32.67 o
  -1   7   2       6606.60       6537.85       156.92 o
   1   7   2       3068.42       2849.56        56.37 o
   3   7   2       6928.79       6977.50       172.66 o
   5   7   2       4892.04       5033.15        87.95 o
   7   7   2       4806.14       5033.62        93.10 o
   9   7   2        584.21        579.31        18.28 o
  11   7   2       3815.74       3741.37        65.42 o
  13   7   2       1276.49       1381.08        32.65 o
  15   7   2        328.89        318.26        23.47 o
  17   7   2        514.99        521.77        26.09 o
  19   7   2        916.87        913.32        39.13 o
  21   7   2        417.06        383.47        44.36 o
 -20   8   2       1322.17       1464.28        74.41 o
 -18   8   2        612.80        707.05        35.21 o
 -16   8   2        424.56        461.77        30.01 o
 -14   8   2        498.98        537.48        27.39 o
 -12   8   2        808.48        893.86        32.64 o
 -10   8   2       1404.86       1311.03        36.58 o
  -8   8   2       1017.17       1130.51        27.41 o
  -6   8   2        418.77        371.84        23.48 o
  -4   8   2       1360.65       1447.56        45.72 o
  -2   8   2        801.01        775.50        31.32 o
   0   8   2       3318.42       3614.51        94.37 o
   2   8   2        517.30        615.95        19.57 o
   4   8   2      16724.65      17746.05       334.57 o
   6   8   2       5181.12       5425.52        97.08 o
   8   8   2        239.93        151.31        15.65 o
  10   8   2        390.73        362.62        18.27 o
  12   8   2       1672.53       1667.60        36.58 o
  14   8   2       2033.43       2132.78        45.71 o
  16   8   2        834.93        743.73        27.39 o
  18   8   2        474.13        436.97        28.72 o
  20   8   2        582.08        738.31        48.28 o
 -19   9   2        957.98       1029.48        57.41 o
 -17   9   2       1007.67        969.53        40.47 o
 -15   9   2       1350.24       1345.76        49.60 o
 -13   9   2        609.46        615.79        30.01 o
 -11   9   2        784.07        768.58        27.39 o
  -9   9   2        371.24        305.23        15.65 o
  -7   9   2       3553.02       3789.80        86.41 o
  -5   9   2        757.27        742.64        26.11 o
  -3   9   2         99.47         87.38        18.27 o
  -1   9   2        245.89        341.76        23.47 o
   1   9   2        574.40        579.40        16.95 o
   3   9   2        455.39        429.26        18.27 o
   5   9   2       1835.53       1755.04        44.45 o
   7   9   2       3516.53       3431.91        68.07 o
   9   9   2       2247.35       2319.61        52.28 o
  11   9   2       9524.05       9926.36       161.70 o
  13   9   2        168.27        178.67        19.56 o
  15   9   2        331.28        245.23        22.18 o
  17   9   2        322.27        332.61        23.47 o
  19   9   2         28.41         36.53        23.46 o
 -18  10   2       1326.09       1293.36        54.80 o
 -16  10   2        166.02        233.42        28.71 o
 -14  10   2        387.21        431.76        28.72 o
 -12  10   2        394.59        358.70        22.18 o
 -10  10   2       1524.70       1542.15        40.49 o
  -8  10   2        321.25        339.13        22.18 o
  -6  10   2        226.60        267.37        22.18 o
  -4  10   2       4922.74       5247.10       115.40 o
  -2  10   2       1081.35       1137.27        45.70 o
   0  10   2        131.56         87.38        19.56 o
   2  10   2       1549.96       1670.92        35.26 o
   4  10   2        324.23        357.42        23.47 o
   6  10   2        871.58       1010.22        30.02 o
   8  10   2       2389.07       2219.26        49.66 o
  10  10   2       4168.66       4143.50        71.99 o
  12  10   2        915.99        861.28        27.39 o
  14  10   2         44.12         22.18        18.26 o
  16  10   2        149.80        215.20        20.84 o
  18  10   2        649.21        644.45        33.92 o
  20  10   2        268.17        376.90        63.91 o
 -19  11   2        148.54         31.29        58.67 o
 -17  11   2          1.13         28.71        24.80 o
 -15  11   2        945.56        917.30        32.64 o
 -13  11   2       2945.99       3004.64        67.97 o
 -11  11   2       1025.10       1002.33        31.31 o
  -9  11   2       1289.80       1165.83        40.49 o
  -7  11   2        730.74        754.27        32.64 o
  -5  11   2        644.75        649.83        50.87 o
  -3  11   2         68.55         61.29        24.80 o
  -1  11   2       3022.40       3120.66        90.30 o
   1  11   2       1817.48       1817.58        35.27 o
   3  11   2       1856.02       2034.43        43.10 o
   5  11   2        358.94        397.88        28.72 o
   7  11   2       2708.91       2529.75        54.89 o
   9  11   2       8873.80       8857.11       177.39 o
  11  11   2       1730.65       1677.96        39.16 o
  13  11   2       1145.57       1224.18        35.23 o
  15  11   2        246.03        238.68        22.18 o
  17  11   2        450.74        493.06        31.29 o
  19  11   2        373.75        464.32        48.27 o
 -18  12   2       3072.49       3068.98       167.23 o
 -16  12   2       1652.81       1757.10        50.89 o
 -14  12   2        337.91        388.67        24.80 o
 -12  12   2        132.39        169.55        35.20 o
 -10  12   2        241.43        174.77        23.47 o
  -8  12   2        191.02        207.39        24.80 o
  -6  12   2        238.29        316.92        56.09 o
  -4  12   2        689.63        610.70        37.84 o
  -2  12   2        634.93        641.99        39.13 o
   0  12   2       2123.31       2106.73        53.58 o
   2  12   2         87.34         80.84        15.64 o
   4  12   2       1745.28       1602.74        40.51 o
   6  12   2       1168.72       1108.32        41.77 o
   8  12   2        663.44        660.21        26.10 o
  10  12   2       2739.31       2632.07        58.79 o
  12  12   2       2063.88       2073.93        47.00 o
  14  12   2        344.35        349.55        22.18 o
  16  12   2        197.72        147.38        22.18 o
  18  12   2         26.92         31.29        32.62 o
 -17  13   2         20.56        -73.01        73.01 o
 -15  13   2        481.65        554.38        28.72 o
 -13  13   2        631.15        614.47        43.04 o
 -11  13   2        559.75        508.78        32.63 o
  -9  13   2        374.13        384.78        36.54 o
  -7  13   2        181.35        233.43        63.91 o
  -5  13   2        354.37        307.84        32.63 o
  -3  13   2       3139.90       3295.94        99.40 o
  -1  13   2         50.49          5.20        23.47 o
   1  13   2       1043.43       1200.89        27.40 o
   3  13   2          9.48         33.91        16.93 o
   5  13   2       4809.47       4692.56       108.72 o
   7  13   2       2725.84       2712.11        58.80 o
   9  13   2       1062.40       1012.78        32.65 o
  11  13   2        229.29        232.15        20.85 o
  13  13   2        867.45        944.68        31.30 o
  15  13   2        233.95        237.38        24.80 o
  17  13   2         69.35        159.10        30.00 o
 -16  14   2       1744.02       1697.05       118.78 o
 -14  14   2        500.59        476.10        36.54 o
 -12  14   2        496.96        467.00        37.83 o
 -10  14   2       1725.02       2258.86       156.68 o
  -8  14   2        138.19         54.76        65.20 o
  -6  14   2        979.69       1049.28        87.44 o
  -4  14   2       2827.93       2774.00        83.66 o
  -2  14   2       4290.42       4105.21       119.11 o
   0  14   2       2269.39       2435.67        48.36 o
   2  14   2       1536.24       1466.43        35.24 o
   4  14   2       1826.63       1778.89        47.00 o
   6  14   2        891.68        908.26        37.85 o
   8  14   2        377.64        327.39        24.80 o
  10  14   2        145.80         99.11        20.84 o
  12  14   2        537.19        547.87        27.39 o
  14  14   2        587.68        647.02        28.72 o
  16  14   2        513.47        515.26        33.92 o
 -15  15   2        285.91        339.09        76.94 o
 -13  15   2       1236.84       1434.26        78.32 o
 -11  15   2       1333.37       1203.44        83.54 o
  -9  15   2       1107.54        987.94       117.46 o
  -7  15   2       1183.88       1238.65        93.99 o
  -5  15   2        685.03        551.89        43.04 o
  -3  15   2        401.21        374.39        35.21 o
  -1  15   2       2970.31       2818.59        87.59 o
   1  15   2       1024.19        921.41        27.40 o
   3  15   2        685.66        596.27        23.48 o
   5  15   2       5545.84       5149.05       123.11 o
   7  15   2        665.72        649.72        27.39 o
   9  15   2        174.01        160.40        20.85 o
  11  15   2         38.15         16.93        19.55 o
  13  15   2         75.73         -6.53        28.71 o
  15  15   2       1726.14       1783.18        57.43 o
 -12  16   2        796.58        726.70        99.15 o
 -10  16   2        157.70         66.53        76.93 o
  -8  16   2        105.08        179.95        71.73 o
  -6  16   2       1301.61       1315.73        83.54 o
  -4  16   2        522.17        541.40        39.12 o
  -2  16   2       1811.38       1782.56        70.54 o
   0  16   2       7779.84       7605.55       104.96 o
   2  16   2        742.25        701.98        27.39 o
   4  16   2       1249.65       1178.66        39.15 o
   6  16   2        155.33        159.11        19.56 o
   8  16   2        110.35        116.08        16.93 o
  10  16   2       1709.10       1562.73        49.61 o
  12  16   2        275.97        217.79        26.09 o
  14  16   2        669.84        718.79        36.54 o
  16  16   2         29.69        -41.73        58.66 o
 -11  17   2        291.39        384.74        65.20 o
  -9  17   2        978.85       1045.20       105.70 o
  -7  17   2         69.33         35.20        53.46 o
  -5  17   2        500.28        525.69        45.66 o
  -3  17   2       1082.98        978.82        63.96 o
  -1  17   2        364.29        350.86        36.54 o
   1  17   2       3277.39       3234.21        62.73 o
   3  17   2        779.61        798.51        28.72 o
   5  17   2        186.46        221.69        22.18 o
   7  17   2        204.36        233.43        20.85 o
   9  17   2        334.93        316.92        23.47 o
  11  17   2       1113.30       1043.97        39.14 o
  13  17   2        107.53        104.31        27.38 o
  15  17   2        306.66        260.86        46.94 o
 -10  18   2         24.58         18.26        54.75 o
  -8  18   2         61.65         15.64        50.84 o
  -6  18   2        102.07         -1.29        74.35 o
  -4  18   2       1207.80       1174.61        66.58 o
  -2  18   2        146.87        134.31        32.62 o
   0  18   2       1537.18       1490.83        30.03 o
   2  18   2        279.25        247.80        20.85 o
   4  18   2        241.29        182.59        24.80 o
   6  18   2        446.60        477.42        32.63 o
   8  18   2         36.41         40.44        19.55 o
  10  18   2        511.40        506.11        27.38 o
  12  18   2        244.82        241.30        26.09 o
  14  18   2        197.26        220.40        62.58 o
  -7  19   2        202.37        196.94        84.76 o
  -5  19   2        514.13        504.83        48.28 o
  -3  19   2       1203.35       1104.12        63.96 o
  -1  19   2        478.40        330.03        46.94 o
   1  19   2       2891.06       2895.50        57.49 o
   3  19   2        457.92        443.51        24.80 o
   5  19   2       2167.58       1979.78        52.25 o
   7  19   2       1259.38       1174.57        36.56 o
   9  19   2         33.47         13.02        20.84 o
  11  19   2          0.60        -23.46        23.46 o
  -4  20   2        279.03        159.12        41.74 o
  -2  20   2        123.38        125.20        37.82 o
   0  20   2        294.07        263.44        20.85 o
   2  20   2         29.15         19.55        22.18 o
   4  20   2        181.06        190.40        23.47 o
   6  20   2        243.47        230.85        23.47 o
   8  20   2        199.00        216.49        26.09 o
  10  20   2          1.00          5.20        23.46 o
  -1  21   2       2962.48       2858.59       169.86 o
   1  21   2       1256.93       1254.16        37.85 o
   3  21   2        407.32        391.30        27.38 o
   5  21   2         60.49         59.99        24.80 o
   7  21   2        287.00        254.33        26.09 o
   9  21   2        477.79        422.60        31.29 o
   0  22   2        400.91        477.39        27.38 o
   2  22   2        736.69        831.03        35.21 o
   4  22   2        362.04        431.73        37.83 o
   6  22   2         19.46         54.75        23.46 o
   1  23   2        123.80        123.90        27.38 o
   3  23   2         21.03          2.62        26.09 o
 -21   1   3         37.07        -26.09        62.57 o
 -19   1   3        252.71        190.41        35.20 o
 -17   1   3        262.19        258.24        43.03 o
 -15   1   3        498.88        504.86        27.39 o
 -13   1   3        128.28        130.40        19.56 o
 -11   1   3         84.43         66.53        14.35 o
  -9   1   3       9837.08       9722.73       192.86 o
  -7   1   3       1556.88       1580.60        39.21 o
  -5   1   3      19565.07      18976.89       312.48 o
  -1   1   3       6519.72       4616.35       175.03 o
   3   1   3       1343.45       1298.07        40.58 o
   5   1   3      14440.07      14104.28       234.44 o
   7   1   3       1957.31       1999.65        39.22 o
   9   1   3       5564.21       5931.52       105.01 o
  11   1   3        538.13        528.41        19.56 o
  13   1   3       3294.63       3396.53        69.31 o
  15   1   3       1234.33       1202.15        32.65 o
  17   1   3       2443.80       2393.13        54.85 o
  19   1   3        347.94        383.46        28.71 o
  21   1   3        216.19        277.78        43.02 o
 -20   2   3        587.94        644.44        54.77 o
 -18   2   3        293.44        271.27        37.83 o
 -16   2   3        246.27        179.97        31.29 o
 -14   2   3       6588.10       6758.80       177.05 o
 -12   2   3       1946.74       1905.01        61.40 o
 -10   2   3         57.00        -10.44        15.64 o
  -8   2   3      11020.58      11996.77       278.19 o
  -6   2   3      17065.55      17318.59       325.29 o
  -4   2   3      35413.19      35449.43       639.07 o
   4   2   3       1194.00       1043.22        28.78 o
   6   2   3      10139.89      10131.23       172.34 o
   8   2   3        644.87        605.56        16.95 o
  10   2   3        188.37        225.62        13.02 o
  12   2   3       1723.68       1665.34        40.51 o
  14   2   3        292.35        232.16        16.94 o
  16   2   3        382.06        366.55        20.85 o
  18   2   3       1536.81       1498.56        43.06 o
  20   2   3        262.69        198.23        30.00 o
 -21   3   3         28.38        -45.64        61.28 o
 -19   3   3       1495.72       1572.92        67.88 o
 -17   3   3         15.04        -13.02        32.62 o
 -15   3   3        346.17        266.09        28.72 o
 -13   3   3       2441.73       2279.38        67.97 o
 -11   3   3       1764.89       1806.87        57.48 o
  -9   3   3        672.67        712.61        32.65 o
  -7   3   3        753.31        740.25        23.49 o
  -5   3   3       1740.26       1821.34        41.87 o
  -3   3   3       9670.34       9297.50       176.19 o
   3   3   3      12000.32      11265.22       198.11 o
   5   3   3        611.42        639.63        14.37 o
   7   3   3       1242.53       1383.38        28.76 o
   9   3   3        106.95         63.91        10.44 o
  11   3   3       1178.75       1143.67        30.03 o
  13   3   3        160.30        165.65        16.93 o
  15   3   3       3150.23       3274.62        71.90 o
  17   3   3        364.03        348.27        22.18 o
  19   3   3        179.80        163.02        23.47 o
  21   3   3       1904.30       2020.95       122.71 o
 -20   4   3         42.06        -16.93        31.29 o
 -18   4   3         63.13        105.64        40.44 o
 -16   4   3         27.60        -14.35        35.20 o
 -14   4   3       5646.74       5696.20       154.64 o
 -12   4   3        577.98        547.98        35.22 o
 -10   4   3       6164.74       6485.62       169.38 o
  -8   4   3      15379.91      16699.72       323.38 o
  -6   4   3       7210.16       7933.05       158.31 o
  -4   4   3       3677.13       3286.53        68.31 o
  -2   4   3       2981.15       2978.22        73.53 o
   0   4   3       9847.58       9683.85       226.99 o
   2   4   3       5706.18       5363.35       108.26 o
   4   4   3       6249.82       6292.22       110.79 o
   6   4   3      12664.52      13288.11       195.27 o
   8   4   3        658.74        605.54        20.86 o
  10   4   3        336.75        387.43        15.65 o
  12   4   3        350.73        323.49        16.94 o
  14   4   3        113.10         88.66        15.64 o
  16   4   3        203.83        148.67        19.56 o
  18   4   3        116.53        106.93        20.84 o
  20   4   3        276.82        331.26        30.00 o
 -21   5   3          7.96         -5.20        40.44 o
 -19   5   3        218.02         88.67        44.36 o
 -17   5   3        612.36        493.14        61.31 o
 -15   5   3       2386.12       2274.63        80.99 o
 -13   5   3        402.38        416.14        32.63 o
 -11   5   3        527.03        527.11        23.48 o
  -9   5   3       3592.20       3897.26        85.11 o
  -7   5   3       4488.30       4492.91        91.85 o
  -5   5   3       7186.58       7385.32       142.50 o
  -3   5   3       9678.04       9518.73       184.65 o
  -1   5   3        580.55        506.56        19.58 o
   1   5   3       8304.26       8087.05       122.03 o
   3   5   3        579.41        536.50        14.37 o
   5   5   3       1097.38       1107.65        26.13 o
   7   5   3       2974.21       2916.52        48.45 o
   9   5   3        503.23        501.02        16.94 o
  11   5   3        791.60        792.11        24.82 o
  13   5   3       4387.47       4424.07        87.70 o
  15   5   3       2715.09       2519.36        58.78 o
  17   5   3        852.23        782.86        32.64 o
  19   5   3         50.98         30.00        24.80 o
  21   5   3        318.68        361.27        52.18 o
 -22   6   3        116.58        170.84        67.82 o
 -20   6   3        256.68        230.85        35.20 o
 -18   6   3        914.53        996.86        45.67 o
 -16   6   3        180.71        195.65        24.80 o
 -14   6   3          1.60         32.62        23.46 o
 -12   6   3        142.43        148.67        20.85 o
 -10   6   3        918.07       1113.40        32.65 o
  -8   6   3       4845.81       5047.50       107.55 o
  -6   6   3        783.83        707.55        19.58 o
  -4   6   3       5399.21       5610.42       110.50 o
  -2   6   3       1486.75       1482.68        43.13 o
   0   6   3      23894.21      23827.70       385.03 o
   2   6   3       1687.34       1568.08        32.71 o
   4   6   3       3305.88       3542.57        69.45 o
   6   6   3        449.77        403.17        16.94 o
   8   6   3        357.60        328.76        14.36 o
  10   6   3        144.75        139.56        13.02 o
  12   6   3        732.60        762.05        23.48 o
  14   6   3       2323.75       2407.71        47.02 o
  16   6   3        883.96        939.47        30.02 o
  18   6   3         98.52        135.64        19.55 o
  20   6   3         70.85        131.72        24.80 o
 -21   7   3        515.94        564.82        71.75 o
 -19   7   3        540.46        469.62        33.92 o
 -17   7   3        478.71        439.61        28.72 o
 -15   7   3       1361.92       1375.86        48.31 o
 -13   7   3       4293.29       4210.42        95.54 o
 -11   7   3        156.70        136.94        16.93 o
  -9   7   3       2826.25       2990.08        69.32 o
  -7   7   3         30.60         31.29        11.73 o
  -5   7   3        417.65        417.53        19.56 o
  -3   7   3       6124.93       6371.12       126.37 o
  -1   7   3       2577.53       2376.71        56.32 o
   1   7   3       6235.26       6535.16       110.64 o
   3   7   3       1432.14       1535.48        33.98 o
   5   7   3       2838.54       2844.23        61.51 o
   7   7   3       2846.73       2718.71        53.64 o
   9   7   3       5561.77       5508.05        89.16 o
  11   7   3       5483.40       5574.92        94.37 o
  13   7   3        794.06        805.09        24.81 o
  15   7   3       1008.70       1010.06        32.64 o
  17   7   3        195.71        176.05        18.27 o
  19   7   3       1049.43       1116.96        45.67 o
 -20   8   3       1061.45       1136.53        71.77 o
 -18   8   3        667.24        789.28        39.12 o
 -16   8   3       1010.39        876.94        36.56 o
 -14   8   3       2145.04       2110.85        57.47 o
 -12   8   3       3867.66       3904.34        92.88 o
 -10   8   3       2009.16       2151.92        54.86 o
  -8   8   3       2949.67       2947.40        58.85 o
  -6   8   3       3135.06       3467.55        95.55 o
  -4   8   3        616.43        610.79        28.73 o
  -2   8   3        993.63       1086.49        30.04 o
   0   8   3       2588.17       2784.13        60.22 o
   2   8   3       8488.75       8724.65       175.51 o
   4   8   3       3559.13       3589.42        70.76 o
   6   8   3       3786.64       3988.19        78.60 o
   8   8   3       7249.65       7250.96       124.83 o
  10   8   3       1568.26       1582.74        33.96 o
  12   8   3       2413.31       2396.38        48.36 o
  14   8   3        238.66        220.41        18.27 o
  16   8   3        134.25        109.55        16.93 o
  18   8   3       1371.69       1503.56        52.22 o
  20   8   3         40.21         36.53        30.00 o
 -21   9   3        815.93        647.08        99.15 o
 -19   9   3         33.84         24.80        35.20 o
 -17   9   3        159.24        147.38        26.09 o
 -15   9   3         32.83          5.20        19.55 o
 -13   9   3        364.07        326.10        26.09 o
 -11   9   3        930.64       1027.08        30.02 o
  -9   9   3        207.39        224.33        15.65 o
  -7   9   3        636.58        545.47        24.81 o
  -5   9   3       2221.92       2216.12        66.70 o
  -3   9   3       2924.03       3211.98        71.99 o
  -1   9   3       1913.84       1665.52        54.89 o
   1   9   3        629.87        723.00        19.57 o
   3   9   3       4460.97       4805.65        83.92 o
   5   9   3        524.16        532.34        23.48 o
   7   9   3       3632.21       3699.04        73.29 o
   9   9   3        794.66        887.40        26.11 o
  11   9   3       4817.14       4912.70        86.43 o
  13   9   3        119.14         82.17        16.93 o
  15   9   3        786.49        810.22        28.72 o
  17   9   3        239.94        267.34        23.47 o
  19   9   3         67.81         -6.53        37.82 o
 -20  10   3        752.39        868.87        82.20 o
 -18  10   3        252.73        259.52        40.45 o
 -16  10   3        172.01        170.84        26.09 o
 -14  10   3       1645.26       1656.83        45.70 o
 -12  10   3        849.15        782.94        28.73 o
 -10  10   3       1594.52       1573.57        37.87 o
  -8  10   3         84.26        118.66        20.84 o
  -6  10   3        247.84        228.25        35.21 o
  -4  10   3       5310.38       5411.64       124.65 o
  -2  10   3       1427.01       1435.52        50.93 o
   0  10   3        581.36        581.98        18.28 o
   2  10   3        554.79        579.33        18.28 o
   4  10   3        659.38        656.40        19.57 o
   6  10   3      11651.96      11709.76       199.26 o
   8  10   3        747.17        812.96        28.73 o
  10  10   3       1137.00       1131.68        33.94 o
  12  10   3         46.67         61.28        14.35 o
  14  10   3       2177.05       2209.85        50.92 o
  16  10   3        519.39        497.00        26.09 o
  18  10   3         65.15         83.46        23.47 o
 -19  11   3        189.30         65.20        76.93 o
 -17  11   3        179.40        164.31        26.09 o
 -15  11   3         48.14         52.17        20.84 o
 -13  11   3       1368.98       1375.84        39.15 o
 -11  11   3       2336.16       2132.24        48.35 o
  -9  11   3        628.43        553.22        27.39 o
  -7  11   3        519.39        482.72        35.21 o
  -5  11   3        249.53        213.90        27.38 o
  -3  11   3        228.89        299.99        32.63 o
  -1  11   3       2869.56       2893.65        85.02 o
   1  11   3        944.17       1061.24        26.11 o
   3  11   3        557.10        549.33        22.19 o
   5  11   3        421.14        429.20        16.94 o
   7  11   3        241.58        237.40        19.56 o
   9  11   3       5792.97       5939.21       123.17 o
  11  11   3        420.65        356.12        19.56 o
  13  11   3       2257.30       2251.82        49.63 o
  15  11   3        200.60        203.47        18.27 o
  17  11   3        174.89        159.11        23.47 o
  19  11   3        529.00        618.30        52.19 o
 -18  12   3        401.92        319.55        74.36 o
 -16  12   3        609.67        572.70        31.30 o
 -14  12   3        742.90        742.35        31.30 o
 -12  12   3        879.68       1038.66        43.05 o
 -10  12   3        261.46        280.43        26.09 o
  -8  12   3       3031.17       2796.73        87.60 o
  -6  12   3        549.79        527.10        40.46 o
  -4  12   3       5129.45       4879.45       132.39 o
  -2  12   3        220.96        196.95        28.71 o
   0  12   3       4793.86       5219.46        93.02 o
   2  12   3        835.05        686.50        24.82 o
   4  12   3       1352.44       1363.18        37.87 o
   6  12   3       1314.69       1395.64        37.86 o
   8  12   3       6336.89       6552.68       123.23 o
  10  12   3       1898.00       1810.07        45.71 o
  12  12   3        492.76        465.71        22.18 o
  14  12   3       1282.07       1194.20        35.23 o
  16  12   3        144.59        165.64        22.18 o
  18  12   3        557.77        601.33        43.03 o
 -17  13   3        377.35        358.66        57.38 o
 -15  13   3        991.33        944.73        46.96 o
 -13  13   3        274.06        172.15        36.54 o
 -11  13   3       1326.41       1181.32        43.06 o
  -9  13   3        352.09        412.20        35.21 o
  -7  13   3       1678.06       1538.36        61.37 o
  -5  13   3       2189.26       2128.42       100.59 o
  -3  13   3       1775.75       1913.55        71.84 o
  -1  13   3       2070.16       2003.02        65.32 o
   1  13   3       1471.33       1406.38        31.33 o
   3  13   3         89.46         96.49        19.56 o
   5  13   3        511.72        470.96        18.27 o
   7  13   3       2442.06       2460.49        56.20 o
   9  13   3        912.38        906.94        31.31 o
  11  13   3        983.84        876.93        33.93 o
  13  13   3        828.22        776.31        30.01 o
  15  13   3         84.14         61.28        20.84 o
  17  13   3        401.19        346.93        41.74 o
 -16  14   3        133.33        114.75        70.44 o
 -14  14   3        184.59        140.84        33.91 o
 -12  14   3        785.18        773.72        40.46 o
 -10  14   3        539.82        529.62        45.66 o
  -8  14   3       2061.35       2041.52       107.10 o
  -6  14   3       1332.43       1351.13        87.47 o
  -4  14   3       2016.53       2010.41        73.14 o
  -2  14   3       5424.41       5468.00       157.23 o
   0  14   3       1242.21       1202.31        30.03 o
   2  14   3       1363.50       1330.38        33.95 o
   4  14   3       4197.89       4163.03        94.24 o
   6  14   3       4366.22       4374.94        78.54 o
   8  14   3       4773.11       4501.17        90.32 o
[truncated: 253,788 more chars]
